# Supplementary material for: C-terminal motif prediction in eukaryotic proteomes using comparative genomics and statistical over-representation across protein families
Source: BMC Genomics. 2007 Jun 26;8:191. doi: 10.1186/1471-2164-8-191 (PMC1929074; doi:10.1186/1471-2164-8-191)
Supplement: Additional File 7 — All filtered N-terminal tripeptide z-statistics for all species [file 1471-2164-8-191-S7.zip]

Archive with 9 entries (8 files):
- sonts/
- sonts/A_thaliana.ca
- sonts/M_musculus.ca
- sonts/C_elegans.ca
- sonts/H_sapiens.ca
- sonts/D_melanogaster.ca
- sonts/README
- sonts/S_cerevisiae.ca
- sonts/O_sativa.ca
