# Supplementary material for: C-terminal motif prediction in eukaryotic proteomes using comparative genomics and statistical over-representation across protein families
Source: BMC Genomics. 2007 Jun 26;8:191. doi: 10.1186/1471-2164-8-191 (PMC1929074; doi:10.1186/1471-2164-8-191)
Supplement: Additional File 7 — All filtered N-terminal tripeptide z-statistics for all species [file 1471-2164-8-191-S7.zip › sonts/A_thaliana.ca]

PGM.3	1.730	1.362	24	16.3509544787078	-2
DGM.3	2.380	1.780	102	55.9662921348315	-27
WIM.3	0.480	0.772	6	7.15025906735751	-2
MNM.3	0.960	0.953	17	16.8310598111228	-2
DWM.3	0.400	0.636	4	5.66037735849057	-1
LQM.3	2.140	1.407	27	17.6687988628287	-8
KFM.3	1.690	1.405	28	18.7259786476868	-10
QWM.3	0.220	0.645	5	7.41085271317829	0
ITM.3	1.990	1.480	60	39.1959459459459	-17
HRM.3	0.700	0.882	8	8.2766439909297	0
FMM.3	0.870	0.971	17	16.6117404737384	-1
ESM.3	3.260	2.163	123	55.3582986592695	-44
KGM.3	2.850	1.702	165	95.2702702702703	-94
GWM.3	0.300	0.611	5	7.69230769230769	-2
HTM.3	0.690	0.800	20	24.1375	-2
SVM.3	4.270	2.107	146	67.266255339345	-46
IWM.3	0.410	0.653	4	5.49770290964778	0
MAM.3	1.700	1.460	154	104.315068493151	-52
VQM.3	1.470	1.374	23	15.669577874818	-1
FYM.3	0.950	1.158	9	6.95164075993092	0
PYM.3	0.940	0.897	13	13.4448160535117	-1
ECM.3	0.530	0.674	9	12.566765578635	0
RRM.3	2.540	1.566	71	43.7164750957854	-15
TFM.3	1.570	1.472	27	17.2758152173913	-2
MGM.3	1.280	1.223	28	21.8479149632052	-9
HDM.3	0.900	0.905	44	47.6243093922652	-14
KPM.3	1.670	1.551	40	24.7130883301096	-8
PAM.3	2.480	1.667	135	79.496100779844	-75
SKM.3	3.480	2.022	104	49.7131552917903	-26
QYM.3	0.750	0.925	11	11.0810810810811	-1
SIM.3	3.420	2.099	68	30.7670319199619	-13
IQM.3	1.260	1.169	21	16.8862275449102	-29
DLM.3	3.070	1.725	25	12.7130434782609	-6
QQM.3	1.270	1.043	18	16.0402684563758	-6
GNM.3	2.020	1.608	45	26.728855721393	-17
SWM.3	0.670	0.985	11	10.4873096446701	-3
GVM.3	3.330	1.902	78	39.2586750788644	-25
VYM.3	1.070	1.112	11	8.92985611510791	-8
IRM.3	1.720	1.326	41	29.6229260935143	-7
NQM.3	1.130	1.060	18	15.9150943396226	-9
ACM.3	0.580	0.755	4	4.52980132450331	-4
CTM.3	0.570	0.742	6	7.31805929919137	0
CEM.3	0.740	0.812	28	33.5714285714286	-5
GCM.3	0.820	0.957	13	12.7272727272727	-11
EFM.3	1.640	1.185	19	14.6497890295359	-3
EKM.3	3.710	1.919	58	28.2907764460657	-10
HNM.3	0.760	0.922	24	25.2060737527115	-5
QFM.3	1.020	1.137	11	8.77748460861917	-1
NTM.3	1.340	1.199	58	47.256046705588	-12
PTM.3	1.390	1.278	36	27.0813771517997	-4
YPM.3	0.760	1.046	6	5.00956022944551	-3
CGM.3	0.820	1.038	40	37.7456647398844	-60
HKM.3	1.060	0.983	20	19.2675483214649	-9
PHM.3	0.530	0.771	9	10.9857328145266	-5
TWM.3	0.440	0.729	5	6.25514403292181	-1
SEM.3	3.970	2.167	240	108.920166128288	-99
NLM.3	2.410	1.724	27	14.2633410672854	-5
TMM.3	1.110	1.246	30	23.1861958266453	-6
EGM.3	2.480	1.784	107	58.5874439461883	-52
LNM.3	2.780	1.834	63	32.835332606325	-12
DDM.3	2.390	1.645	72	42.3161094224924	-27
FRM.3	1.500	1.314	35	25.4946727549467	-15
NRM.3	1.700	1.283	37	27.5136399064692	-12
HGM.3	0.800	1.082	31	27.9112754158965	-12
RDM.3	1.910	1.408	74	51.2002840909091	-57
HAM.3	0.910	0.933	44	46.1843515541265	-10
CYM.3	0.390	0.634	8	12.0031545741325	0
TIM.3	2.100	1.534	41	25.3585397653194	-12
LKM.3	4.270	2.049	90	41.8399219131284	-30
YEM.3	1.350	1.336	28	19.9476047904192	-2
QAM.3	1.480	1.480	100	66.5675675675676	-51
MLM.3	1.760	1.512	14	8.09523809523809	0
VRM.3	2.330	1.525	36	22.0786885245902	-5
GIM.3	2.630	1.680	29	15.6964285714286	-8
YTM.3	0.750	0.936	14	14.1559829059829	-2
RNM.3	1.860	1.407	53	36.3468372423596	-20
KNM.3	1.690	1.656	48	27.9649758454106	-2
GAM.3	2.930	1.822	207	112.003293084522	-107
VFM.3	1.570	1.297	25	18.0647648419429	-2
KAM.3	3.510	2.023	241	117.394957983193	-104
NYM.3	0.870	0.895	12	12.4357541899441	0
PKM.3	2.280	1.518	43	26.8247694334651	-4
WGM.3	0.440	0.833	16	18.6794717887155	-7
KEM.3	3.820	2.148	215	98.3147113594041	-96
VIM.3	2.540	1.684	24	12.7434679334917	-4
SDM.3	3.100	1.829	201	108.201202843084	-83
CWM.3	0.090	0.351	4	11.1396011396011	0
WRM.3	0.360	0.628	6	8.98089171974522	-1
NEM.3	2.510	1.789	162	89.1503633314701	-51
IMM.3	1.430	1.217	35	27.5842235004108	-13
EYM.3	1.130	1.089	7	5.39026629935721	0
SYM.3	1.220	1.031	25	23.0649854510184	-11
VCM.3	0.750	0.869	10	10.644418872267	0
DHM.3	0.650	0.925	4	3.62162162162162	-1
CHM.3	0.370	0.544	5	8.5110294117647	0
IDM.3	1.860	1.544	59	37.0077720207254	-26
QKM.3	1.850	1.388	46	31.8083573487032	-21
LWM.3	0.750	0.869	9	9.49367088607595	-1
YIM.3	0.800	0.778	16	19.5372750642674	-1
YVM.3	1.410	1.311	23	16.4683447749809	-3
STM.3	3.060	1.728	132	74.6180555555556	-37
RSM.3	2.690	1.662	123	72.3886883273165	-38
ERM.3	2.650	1.660	30	16.4759036144578	-23
LGM.3	3.990	1.987	112	54.3583291394061	-63
GPM.3	1.590	1.415	23	15.13074204947	-6
CIM.3	0.800	1.025	11	9.95121951219512	-5
SFM.3	2.560	1.604	58	34.5635910224439	-20
PDM.3	1.740	1.390	98	69.2517985611511	-44
FFM.3	1.520	1.453	23	14.783207157605	-4
TTM.3	2.310	1.581	127	78.8678051865908	-37
LFM.3	2.610	1.588	36	21.0264483627204	-14
AEM.3	3.320	1.752	170	95.1369863013699	-67
WHM.3	0.200	0.550	3	5.09090909090909	-1
WNM.3	0.370	0.630	6	8.93650793650794	-3
ENM.3	2.000	1.393	36	24.4077530509691	-7
RYM.3	1.040	1.014	16	14.7534516765286	-10
CVM.3	0.790	0.946	18	18.1923890063425	0
WSM.3	0.770	1.014	26	24.8816568047337	-12
AYM.3	1.340	1.401	10	6.18129907209136	-2
PEM.3	2.100	1.291	85	64.2137877614253	-28
IYM.3	0.850	0.947	18	18.1098204857445	-2
ADM.3	2.620	1.968	80	39.3191056910569	-18
MRM.3	0.930	0.924	15	15.2272727272727	-5
KIM.3	2.620	1.734	42	22.7104959630911	-6
NGM.3	1.980	1.470	97	64.6394557823129	-93
LDM.3	3.460	2.245	139	60.3741648106904	-56
FDM.3	1.730	1.384	62	43.5476878612717	-24
AHM.3	0.820	0.796	8	9.02010050251256	-6
NDM.3	1.280	1.223	65	52.1013900245298	-23
APM.3	1.560	1.373	28	19.2571012381646	-10
KHM.3	0.750	0.869	10	10.644418872267	-1
SRM.3	3.170	1.776	73	39.3186936936937	-16
DRM.3	1.650	1.266	29	21.6034755134281	-3
GMM.3	1.520	1.210	26	20.2314049586777	-3
YSM.3	1.500	1.235	43	33.6032388663968	-19
EMM.3	1.860	1.557	30	18.0732177263969	-4
KDM.3	2.170	1.706	66	37.4150058616647	-42
RKM.3	3.090	2.151	85	38.0799628079963	-30
RFM.3	1.340	1.157	31	25.6352636127917	-10
RVM.3	2.450	1.445	78	52.2837370242215	-34
KLM.3	3.870	2.028	49	22.2534516765286	-12
WTM.3	0.470	0.797	9	10.702634880803	-1
QMM.3	0.790	0.946	22	22.4207188160677	-5
QPM.3	1.050	1.095	17	14.5662100456621	-5
NMM.3	0.990	1.096	43	38.3302919708029	-14
HHM.3	0.400	0.739	5	6.22462787550744	0
CAM.3	0.820	0.881	43	47.8774120317821	-9
PFM.3	1.190	1.080	14	11.8611111111111	-2
GYM.3	1.400	1.231	12	8.61088545897644	-4
FPM.3	1.110	1.145	20	16.4978165938865	-8
FHM.3	0.630	0.849	9	9.85865724381625	-2
VKM.3	2.530	1.547	44	26.8067226890756	-23
ELM.3	3.930	2.262	34	13.2935455349248	-13
HQM.3	0.650	0.821	8	8.95249695493301	-1
MPM.3	0.870	0.981	16	15.4230377166157	-1
CPM.3	0.580	0.699	3	3.4620886981402	-1
KQM.3	1.640	1.425	30	19.9017543859649	-5
WLM.3	0.810	0.849	8	8.46878680800942	-2
VSM.3	3.140	2.000	88	42.43	-28
TPM.3	1.260	1.315	40	29.4600760456274	-13
WEM.3	0.380	0.616	15	23.7337662337662	-6
TGM.3	2.100	1.673	100	58.5176329946204	-40
QGM.3	1.320	1.230	39	30.6341463414634	-20
WWM.3	0.140	0.377	3	7.58620689655172	-2
PCM.3	0.520	0.659	8	11.350531107739	-1
EDM.3	2.730	1.825	87	46.1753424657534	-20
HPM.3	0.590	0.842	6	6.42517814726841	-1
VLM.3	4.040	1.959	32	14.2725880551302	-8
LCM.3	1.020	1.063	11	9.38852304797742	-5
VVM.3	3.780	1.988	95	45.8853118712274	-24
QEM.3	1.740	1.307	58	43.0451415455241	-13
LLM.3	5.780	2.569	66	23.4410276372129	-25
PRM.3	1.690	1.269	32	23.8849487785658	-8
DQM.3	1.070	1.121	17	14.2105263157895	-6
GHM.3	0.910	1.055	9	7.66824644549763	-4
MSM.3	1.400	1.295	56	42.1621621621622	-16
NKM.3	2.100	1.382	71	49.8552821997106	-14
QDM.3	1.620	1.354	70	50.5022156573117	-22
TNM.3	1.300	1.275	56	42.9019607843137	-12
LEM.3	4.440	2.222	138	60.1080108010801	-35
LAM.3	4.540	2.302	258	110.10425716768	-109
YMM.3	0.530	0.643	4	5.39657853810264	0
EPM.3	1.740	1.481	26	16.3808237677245	-11
AQM.3	1.280	1.223	20	15.306623058054	-2
MYM.3	0.600	0.853	8	8.67526377491208	-1
TYM.3	0.770	0.941	15	15.1222104144527	-2
YNM.3	0.810	0.907	11	11.2348401323043	-2
IHM.3	0.780	0.991	11	10.3128153380424	-2
LPM.3	2.270	1.814	40	20.7993384785005	-21
EVM.3	3.570	2.001	80	38.1959020489755	-23
GTM.3	2.350	1.493	54	34.5947756195579	-15
KTM.3	2.450	1.766	101	55.8040770101925	-24
ATM.3	1.870	1.338	28	19.5291479820628	-7
DKM.3	2.370	1.488	28	17.2244623655914	-2
HYM.3	0.410	0.830	10	11.5542168674699	-3
PQM.3	1.070	1.148	23	19.102787456446	-8
CCM.3	0.330	0.533	6	10.6378986866792	0
WVM.3	0.780	0.970	12	11.5670103092784	-4
KVM.3	3.410	1.832	102	53.8155021834061	-41
PWM.3	0.200	0.512	6	11.328125	-2
NNM.3	1.550	1.274	50	38.0298273155416	-9
RHM.3	0.770	1.090	19	16.7247706422018	-2
PNM.3	1.710	1.250	45	34.632	-11
IFM.3	1.590	1.512	20	12.1759259259259	-4
ICM.3	0.460	0.858	5	5.29137529137529	-3
HLM.3	1.340	1.103	19	16.0108794197643	-1
GRM.3	2.240	1.724	54	30.0232018561485	-21
NAM.3	2.250	1.666	205	121.698679471789	-77
MMM.3	1.130	1.098	55	49.0619307832423	-15
SPM.3	2.600	1.896	66	33.4388185654008	-18
VWM.3	0.640	0.811	9	10.308261405672	0
MVM.3	1.550	1.290	48	36.0077519379845	-8
ILM.3	2.950	1.872	23	10.7104700854701	-2
TQM.3	1.430	1.157	31	25.5574762316335	-8
FWM.3	0.330	0.604	4	6.07615894039735	0
NIM.3	1.480	1.314	30	21.7047184170472	-7
RIM.3	1.860	1.363	34	23.5803374908291	-21
RCM.3	0.640	1.020	10	9.17647058823529	0
RTM.3	1.840	1.419	53	36.0535588442565	-22
HFM.3	0.640	0.847	6	6.32821723730815	0
NWM.3	0.310	0.545	10	17.7798165137615	-3
VEM.3	3.230	1.705	115	65.5542521994135	-30
MKM.3	1.660	1.335	43	30.9662921348315	-10
FKM.3	1.770	1.238	53	41.3812600969305	-32
QTM.3	1.250	1.095	25	21.689497716895	-2
SHM.3	1.120	1.085	22	19.2442396313364	-6
LRM.3	3.000	1.880	46	22.8723404255319	-14
WDM.3	0.390	0.680	13	18.5441176470588	-6
TSM.3	2.880	1.683	125	72.5609031491384	-73
IVM.3	2.820	1.772	45	23.803611738149	-10
CRM.3	0.520	0.797	13	15.6587202007528	-2
YYM.3	0.680	0.886	8	8.26185101580135	-6
NHM.3	0.710	0.880	7	7.14772727272727	0
TDM.3	1.670	1.311	88	65.8504958047292	-22
PLM.3	2.620	1.884	40	19.8407643312102	-8
QSM.3	1.920	1.376	75	53.1104651162791	-28
FAM.3	2.080	1.535	129	82.6840390879479	-46
ALM.3	3.870	2.043	31	13.2794909446892	-4
NPM.3	1.320	1.302	20	14.347158218126	-6
YHM.3	0.410	0.653	7	10.0918836140888	0
VHM.3	1.100	1.049	9	7.53098188751192	-1
IAM.3	2.560	1.816	184	99.9118942731277	-66
RMM.3	1.230	1.213	36	28.6644682605111	-4
DIM.3	2.230	1.523	23	13.6375574523966	-3
QNM.3	1.140	1.198	40	32.4373956594324	-4
LYM.3	1.670	1.498	28	17.5767690253672	-3
WPM.3	0.280	0.451	4	8.24833702882483	0
YQM.3	0.620	0.749	7	8.51802403204272	-1
AFM.3	1.530	1.306	25	17.9709035222052	-3
DMM.3	1.080	1.116	19	16.0573476702509	-1
MFM.3	0.780	0.938	10	9.82942430703625	0
MDM.3	1.240	1.304	37	27.4233128834356	-6
CLM.3	0.990	1.124	18	15.1334519572954	-9
FQM.3	1.020	1.180	19	15.2372881355932	-1
CDM.3	0.620	0.776	21	26.2628865979381	-10
YDM.3	1.040	1.004	48	46.7729083665339	-13
RWM.3	0.520	0.731	15	19.8084815321477	-13
WCM.3	0.130	0.393	2	4.75826972010178	0
YLM.3	1.520	1.314	10	6.45357686453577	-2
AVM.3	3.460	2.185	87	38.233409610984	-28
EIM.3	2.680	1.576	29	16.7005076142132	-7
RPM.3	1.540	1.337	43	31.0097232610322	-8
MEM.3	1.560	1.242	63	49.4685990338164	-21
CNM.3	0.650	0.957	21	21.264367816092	-6
GEM.3	3.130	1.889	142	73.5150873478031	-73
EEM.3	5.270	2.482	248	97.7961321514907	-125
KMM.3	1.650	1.234	54	42.4230145867099	-19
IPM.3	1.230	1.332	32	23.1006006006006	-4
DTM.3	1.310	1.361	37	26.2233651726672	-2
TAM.3	3.320	1.989	466	232.619406737054	-200
DPM.3	1.340	1.265	9	6.05533596837945	-1
EWM.3	0.470	0.717	4	4.92329149232915	0
AKM.3	2.850	1.817	58	30.3522289488167	-17
EQM.3	1.480	1.210	20	15.3057851239669	-1
VNM.3	1.880	1.358	28	19.2341678939617	-5
FGM.3	2.050	1.635	98	58.6850152905199	-32
VPM.3	1.860	1.831	41	21.3762971054069	-6
VGM.3	2.880	1.876	78	40.0426439232409	-26
HEM.3	1.020	0.985	29	28.4060913705584	-8
MIM.3	1.010	1.059	9	7.54485363550519	-1
KWM.3	0.570	0.795	11	13.1194968553459	-7
VTM.3	2.130	1.606	36	21.0896637608966	-4
AWM.3	0.510	0.759	6	7.23320158102767	0
GLM.3	3.220	1.697	29	15.1915144372422	-5
GDM.3	2.360	1.508	70	44.8541114058355	-12
LIM.3	3.320	2.004	66	31.2774451097804	-11
LHM.3	1.180	1.192	17	13.2718120805369	-1
WQM.3	0.270	0.510	2	3.3921568627451	-1
LTM.3	2.910	1.918	65	32.3722627737226	-24
HSM.3	1.240	1.471	33	21.5907545887152	-12
KYM.3	1.010	1.124	18	15.1156583629893	-7
YRM.3	1.010	1.010	15	13.8514851485149	0
FVM.3	1.920	1.405	55	37.779359430605	-15
MTM.3	0.850	0.857	40	45.6826137689615	-19
DVM.3	2.840	1.895	64	32.2744063324538	-15
ETM.3	2.110	1.543	73	45.9429682436811	-23
CKM.3	0.720	0.911	13	13.4796926454446	-8
SMM.3	1.780	1.160	43	35.5344827586207	-5
KRM.3	2.470	1.666	61	35.1320528211285	-18
HCM.3	0.270	0.566	4	6.59010600706714	-1
FTM.3	1.210	1.094	34	29.9725776965265	-6
LSM.3	5.260	2.368	170	69.5692567567568	-73
REM.3	2.900	1.789	115	62.6607043040805	-49
AIM.3	2.260	1.481	21	12.6536124240378	-3
KKM.3	4.520	2.130	116	52.3380281690141	-42
SAM.3	5.030	2.668	627	233.122188905547	-365
ASM.3	2.700	1.910	107	54.6073298429319	-29
IEM.3	2.890	1.769	130	71.8541548897682	-58
FCM.3	0.520	0.627	7	10.3349282296651	0
ARM.3	2.050	1.520	33	20.3618421052632	-7
NVM.3	2.080	1.412	61	41.728045325779	-14
SSM.3	6.790	3.147	331	103.02192564347	-168
DCM.3	0.510	0.718	8	10.4317548746518	-1
HIM.3	0.960	1.034	18	16.4796905222437	-5
NFM.3	1.300	1.168	21	16.8664383561644	-4
AAM.3	4.330	2.225	407	180.975280898876	-170
IKM.3	2.660	1.713	68	38.1436077057793	-28
EHM.3	0.900	1.010	7	6.03960396039604	-1
HVM.3	1.230	1.136	24	20.044014084507	-4
MWM.3	0.220	0.484	3	5.74380165289256	0
WAM.3	0.470	0.731	22	29.452804377565	-7
PIM.3	2.020	1.576	32	19.0228426395939	-7
TVM.3	2.340	1.380	75	52.6521739130435	-12
HMM.3	0.410	0.889	15	16.4116985376828	-2
CFM.3	0.710	0.856	16	17.8621495327103	-3
FEM.3	1.780	1.447	69	46.4547339322737	-12
SCM.3	0.830	0.829	24	27.9493365500603	-2
EAM.3	3.120	1.683	302	177.587641117053	-140
FIM.3	1.590	1.264	17	12.1914556962025	-1
DNM.3	1.510	1.150	16	12.6	-11
GQM.3	1.490	1.124	25	20.9163701067616	-3
RGM.3	2.340	1.597	116	71.1709455228553	-136
TLM.3	2.990	1.767	64	34.5274476513865	-10
PVM.3	2.240	1.422	41	27.2573839662447	-8
SGM.3	3.760	1.929	237	120.912389839295	-105
AGM.3	2.450	1.654	82	48.0955259975816	-35
INM.3	1.490	1.202	42	33.7021630615641	-7
GGM.3	3.560	2.217	92	39.8917456021651	-41
YKM.3	1.150	1.149	16	12.9242819843342	-5
YGM.3	1.380	1.339	40	28.8424197162061	-26
YFM.3	0.780	0.960	10	9.60416666666667	-6
ANM.3	1.620	1.476	24	15.1626016260163	-12
WMM.3	0.200	0.492	4	7.72357723577236	0
DSM.3	2.980	1.809	98	52.5262576008845	-34
FNM.3	1.230	1.153	40	33.6253252385082	-4
GFM.3	1.780	1.561	28	16.7969250480461	-8
LMM.3	1.930	1.451	24	15.210199862164	-3
SQM.3	1.870	1.447	47	31.1886662059433	-12
GSM.3	3.270	1.917	132	67.1517996870109	-48
SNM.3	2.350	1.629	96	57.4892572130141	-31
YWM.3	0.200	0.550	2	3.27272727272727	0
ISM.3	2.640	1.534	87	54.993481095176	-21
DFM.3	1.530	1.298	20	14.2295839753467	-2
NCM.3	0.460	0.834	6	6.64268585131895	-1
QHM.3	0.550	0.730	3	3.35616438356164	0
DYM.3	0.810	0.982	7	6.30346232179226	0
RQM.3	1.250	1.344	35	25.1116071428571	-7
KCM.3	0.730	0.851	7	7.36780258519389	-1
GKM.3	2.500	1.697	56	31.5262227460224	-13
PPM.3	1.930	1.499	36	22.7284856571047	-13
TEM.3	3.030	1.930	172	87.5492227979275	-60
AMM.3	1.410	1.215	32	25.1769547325103	-7
MQM.3	0.610	0.815	11	12.7484662576687	-1
LVM.3	4.070	2.171	108	47.8719484108706	-28
PMM.3	0.600	0.752	12	15.1595744680851	0
FSM.3	2.210	1.274	76	57.9199372056515	-18
THM.3	0.670	0.985	4	3.38071065989848	0
SLM.3	5.370	2.600	76	27.1653846153846	-17
TRM.3	1.670	1.295	41	30.3706563706564	-4
KSM.3	3.340	1.707	125	71.2712360867018	-44
IIM.3	1.800	1.400	30	20.1428571428571	-6
QRM.3	1.580	1.415	13	8.07067137809187	-2
QLM.3	2.190	1.574	31	18.3036848792884	-3
IGM.3	2.230	1.362	90	64.4419970631424	-30
WFM.3	0.310	0.563	2	3.00177619893428	-4
QIM.3	1.340	1.121	23	19.3220338983051	-6
FLM.3	2.730	1.917	26	12.1387584767866	-7
DAM.3	2.390	1.517	244	159.268292682927	-128
RLM.3	3.410	1.934	59	28.7435367114788	-17
YCM.3	0.370	0.614	8	12.4267100977199	-1
NSM.3	2.570	1.799	116	63.0516953863257	-39
TKM.3	2.370	1.581	77	47.2043010752688	-25
QVM.3	1.620	1.324	42	30.4984894259819	-10
PSM.3	2.870	1.739	74	40.9028177113283	-20
VMM.3	1.480	1.039	22	19.7497593840231	-7
VAM.3	3.290	1.908	195	100.476939203354	-85
DEM.3	3.180	1.731	138	77.8856152512998	-45
YAM.3	1.170	1.092	57	51.1263736263736	-19
CMM.3	0.300	0.577	6	9.8786828422877	0
VDM.3	2.450	1.513	80	51.2557832121613	-23
RAM.3	2.800	1.747	168	94.5621064682312	-82
CSM.3	1.220	1.160	32	26.5344827586207	-19
KNE.4	5.140	2.274	12	3.01671064204046	-2
FCG.4	2.100	1.586	7	3.08953341740227	-11
ASA.4	11.320	3.440	41	8.62790697674419	-5
KTA.4	6.410	2.934	30	8.04021813224267	-6
QSD.4	4.420	2.194	12	3.45487693710119	-3
EMA.4	3.350	2.032	11	3.76476377952756	-2
QHD.4	1.530	1.344	6	3.32589285714286	0
SNA.4	6.400	2.478	37	12.3486682808717	-8
SVA.4	11.600	3.599	41	8.16893581550431	-11
IMA.4	2.590	1.694	8	3.19362455726092	-1
KGE.4	8.030	2.963	19	3.70232872089099	-10
MTA.4	2.360	1.541	10	4.95781959766386	-4
AFA.4	5.800	2.621	18	4.65471194200687	-3
CGG.4	2.880	1.788	12	5.1006711409396	-11
TTT.4	9.190	3.413	20	3.16730149428655	-4
LSE.4	14.000	3.814	29	3.93287886733089	-6
KAA.4	10.120	3.599	34	6.63517643789942	-4
PIA.4	4.730	2.348	16	4.79982964224872	-2
SLA.4	14.160	3.918	35	5.31904032669729	-7
TAE.4	6.920	2.545	19	4.74656188605108	-4
PKA.4	5.270	2.282	20	6.45486415425066	-1
GSA.4	12.240	3.652	31	5.13691128148959	-10
SKA.4	9.480	3.457	30	5.93578247035001	-14
MME.4	1.650	1.329	7	4.02558314522197	-2
MQA.4	1.110	1.063	6	4.60018814675447	0
ANA.4	4.890	2.785	14	3.27109515260323	-7
NPE.4	2.800	1.741	9	3.56117174037909	-1
IIA.4	5.030	2.276	17	5.25922671353251	-1
SDA.4	6.460	2.758	40	12.1609862218999	-10
RLA.4	9.580	3.361	30	6.07557274620649	-6
DEE.4	12.330	3.734	26	3.66095340117836	-7
HDA.4	1.710	1.328	10	6.24246987951807	-6
TEE.4	10.080	3.686	24	3.77645143787303	-3
SSS.4	52.200	8.339	82	3.57356997241875	-16
PNM.4	1.770	1.238	7	4.22455573505654	-2
KMA.4	3.820	2.496	12	3.27724358974359	-1
RNA.4	3.770	1.999	17	6.61830915457729	-2
KMM.4	1.490	1.159	6	3.89128559102675	0
FSA.4	7.470	2.653	30	8.49227289860535	-5
KSA.4	9.420	2.840	39	10.4154929577465	-28
NKA.4	4.650	2.231	18	5.98386373823398	-1
TKA.4	6.130	2.377	20	5.83508624316365	-3
PSA.4	8.950	3.183	31	6.92742695570217	-2
KRA.4	6.950	2.862	16	3.16212438853948	-4
NSE.4	6.410	2.742	23	6.05032822757112	-3
IAA.4	8.060	3.025	25	5.6	-7
EEA.4	11.580	4.262	54	9.9530736743313	-23
QYD.4	1.430	1.174	6	3.89267461669506	0
RMA.4	2.490	1.403	12	6.77833214540271	-1
MMT.4	0.860	0.921	5	4.49511400651466	-7
DFD.4	4.370	2.325	12	3.28172043010753	-2
LNE.4	8.100	3.000	19	3.63333333333333	-8
LAA.4	14.240	3.618	29	4.07960199004975	-15
DNA.4	3.310	2.048	10	3.2666015625	-3
PNE.4	4.850	2.476	15	4.09935379644588	-4
RDA.4	4.150	1.992	12	3.94076305220884	-2
SEA.4	9.070	2.986	38	9.68854655056932	-9
VSA.4	10.720	3.911	31	5.18537458450524	-8
HNE.4	2.030	1.560	7	3.18589743589744	-1
TTA.4	6.370	2.665	60	20.1238273921201	-10
KKA.4	10.030	3.233	30	6.1769254562326	-7
QMM.4	0.730	0.962	5	4.43866943866944	-1
VKE.4	9.190	3.422	22	3.74342489772063	-5
ESA.4	9.320	2.940	36	9.07482993197279	-8
RSG.4	8.450	2.959	18	3.22744170327813	-8
PNA.4	4.070	2.306	18	6.040763226366	-5
QKE.4	5.030	2.227	14	4.02784014369106	-1
SSA.4	19.760	4.122	153	32.3241145075206	-61
KLA.4	11.370	4.067	25	3.35136464224244	-4
HNS.4	2.650	1.610	9	3.94409937888199	-5
KDA.4	5.460	2.496	16	4.22275641025641	-6
HNA.4	1.830	1.407	10	5.80668088130775	-2
CCG.4	1.700	1.514	10	5.48216644649934	-3
ETE.4	8.640	3.398	20	3.34314302530901	-6
RRD.4	4.450	2.124	11	3.08380414312618	-5
HTA.4	2.150	1.604	9	4.27057356608479	-2
PTA.4	5.060	2.233	22	7.58620689655172	-4
NAA.4	5.770	3.045	20	4.67323481116585	-2
FIA.4	4.560	2.051	13	4.11506582155046	-1
NRN.4	2.990	1.894	9	3.17317845828933	0
RSA.4	8.290	2.917	40	10.8707576276997	-11
YSA.4	4.470	2.406	13	3.5453034081463	0
NTA.4	4.370	1.884	18	7.23460721868365	-5
SKE.4	11.230	3.544	30	5.29627539503386	-5
IGA.4	6.560	2.516	20	5.34181240063593	-10
CSA.4	2.690	1.774	13	5.81172491544532	-1
QTA.4	3.160	1.932	22	9.75155279503106	-10
SFA.4	7.680	2.988	23	5.12717536813922	-3
GTA.4	6.780	2.784	21	5.10775862068965	-8
KQA.4	3.230	1.825	9	3.16164383561644	-12
SSG.4	19.580	4.763	41	4.49716565190006	-11
FGA.4	5.200	2.184	12	3.11355311355311	-3
AMA.4	4.010	2.245	34	13.358574610245	-8
TDA.4	3.990	2.149	14	4.65798045602606	-6
IEE.4	10.750	3.347	23	3.65999402449955	-6
PEA.4	4.550	2.115	16	5.41371158392435	-3
QEA.4	3.820	2.289	11	3.13674093490607	-4
LMM.4	1.910	1.256	6	3.25636942675159	-2
NKE.4	5.950	2.591	19	5.0366653801621	-2
KEA.4	9.650	3.267	34	7.45332108968473	-13
GGA.4	9.990	3.186	20	3.14187068424357	-12
RGA.4	6.150	2.851	24	6.26096106629253	-7
NEA.4	4.830	1.990	11	3.10050251256281	-1
WDA.4	1.010	0.959	5	4.16058394160584	-3
SAA.4	14.160	3.567	76	17.3366975049061	-18
MMV.4	1.450	1.149	6	3.95996518711923	0
RKG.4	6.790	2.903	17	3.51705132621426	-2
RWA.4	1.320	1.014	5	3.62919132149901	-3
NDA.4	3.250	1.666	18	8.85354141656663	0
RKT.4	5.320	2.432	14	3.56907894736842	-1
ATA.4	8.000	3.303	45	11.2019376324553	-13
HSA.4	3.490	1.823	15	6.31376851343939	-4
TMA.4	2.380	1.581	10	4.81973434535104	-2
TSS.4	16.690	3.920	33	4.16071428571429	-8
PSE.4	7.250	3.066	19	3.83235485975212	-3
AEA.4	10.310	3.293	22	3.54995444883085	-13
VEA.4	7.540	2.739	17	3.45381526104418	-7
QMA.4	1.680	1.262	9	5.80031695721078	-3
MSA.4	3.540	2.047	21	8.5295554469956	-7
LMA.4	4.120	2.185	13	4.06407322654462	-3
RTA.4	5.560	2.783	29	8.42256557671577	-4
NTE.4	4.510	2.281	13	3.72205173169662	0
MMA.4	1.690	1.368	9	5.34356725146199	0
WTA.4	1.180	1.104	5	3.46014492753623	0
VGE.4	6.370	2.419	14	3.15419594873915	-6
RPA.4	4.160	2.164	13	4.08502772643253	-7
TEA.4	6.420	2.760	33	9.6304347826087	-7
SNE.4	6.610	2.215	16	4.2392776523702	-1
IEA.4	7.450	2.911	20	4.3112332531776	-4
SIA.4	8.850	3.163	33	7.63515649699652	-7
SMA.4	3.380	1.802	16	7.00332963374029	-11
SDG.4	8.550	3.118	19	3.35150737652341	-3
TPA.4	4.740	2.214	15	4.63414634146341	-2
SPA.4	8.060	2.981	18	3.33445152633345	-5
EKA.4	9.360	3.044	20	3.49540078843627	-4
TAA.4	9.150	3.397	59	14.674712982043	-12
LCN.4	2.230	1.496	8	3.85695187165775	-1
ISA.4	8.460	2.962	40	10.6482106684673	-4
ENE.4	6.600	2.331	16	4.03260403260403	-7
FTA.4	4.290	2.189	13	3.97898583828232	-5
LLA.4	16.840	3.951	29	3.07770184763351	-10
GNE.4	6.270	2.964	17	3.62010796221323	-3
DNE.4	4.500	2.298	12	3.26370757180157	0
RCA.4	1.830	1.248	6	3.34134615384615	-1
QSA.4	5.760	2.701	26	7.49352091817845	-1
NSA.4	6.410	2.539	48	16.3804647499015	-16
RAA.4	8.690	3.017	20	3.74875704342062	-8
SSE.4	17.090	4.207	37	4.73258854290468	-8
VDA.4	5.990	2.476	17	4.44668820678514	-5
TIA.4	5.380	2.304	15	4.17534722222222	-3
EGA.4	6.580	2.358	19	5.26717557251908	-5
EEE.4	25.080	5.177	57	6.16573305002898	-15
KTE.4	6.880	2.599	21	5.43285879184302	-1
KNA.4	4.290	2.194	13	3.96991795806746	-6
QDA.4	3.080	1.841	28	13.5361216730038	-12
ACG.4	2.090	1.518	7	3.23451910408432	-2
MNE.4	2.110	1.413	7	3.46072186836518	-2
SNG.4	7.140	2.478	15	3.17191283292978	-6
LSA.4	15.270	3.739	87	19.1842738700187	-22
PTE.4	4.960	2.628	15	3.82039573820396	-2
TVA.4	7.540	3.013	18	3.47162296714238	-7
MAA.4	4.280	2.025	16	5.78765432098765	-8
ETA.4	5.840	2.444	41	14.3862520458265	-14
MKA.4	2.750	1.951	14	5.7662737057919	-2
SSD.4	15.100	3.935	37	5.56543837357052	-10
KSG.4	9.100	2.830	23	4.91166077738516	-5
NKG.4	5.460	2.492	14	3.42696629213483	0
RIA.4	5.390	2.636	18	4.78376327769347	-5
PPE.4	5.040	2.089	15	4.76783149832456	-4
FRA.4	4.230	1.969	12	3.9461655662773	-2
AAA.4	17.880	4.641	44	5.62809739280328	-12
NNA.4	3.720	2.021	15	5.58139534883721	-1
KKE.4	13.770	3.749	29	4.06241664443852	-12
QQA.4	2.770	2.059	9	3.02574065080136	-7
PAA.4	6.670	2.906	22	5.27529249827942	-8
SRA.4	7.920	3.024	22	4.65608465608466	-8
LAE.4	12.190	3.673	31	5.12115436972502	-5
STA.4	9.350	3.063	63	17.5155076722168	-22
VPA.4	6.280	2.559	14	3.0168034388433	-6
RQA.4	3.360	2.077	13	4.64130958112663	-3
LSG.4	14.630	3.675	31	4.45442176870748	-8
EDA.4	6.590	3.012	25	6.11221779548473	-11
KEE.4	14.520	3.794	29	3.8165524512388	-11
VGA.4	8.220	2.908	20	4.05089408528198	-6
LDA.4	8.250	3.252	20	3.61316113161132	-4
TSA.4	8.320	2.767	61	19.0386700397542	-7
LNA.4	6.750	2.794	32	9.03722261989978	-2
HSE.4	3.440	1.783	10	3.67919237240606	-2
ETG.4	5.560	2.467	13	3.01580867450345	-4
CNG.4	1.580	1.372	18	11.9679300291545	-32
DTA.4	5.350	2.397	15	4.0258656654151	-2
NRA.4	4.010	2.018	15	5.44598612487612	0
VTA.4	8.210	2.928	32	8.125	-4
PDA.4	4.650	2.129	15	4.86143729450446	-10
TSE.4	7.480	3.151	23	4.92542050142812	-10
QNA.4	2.680	1.663	11	5.00300661455201	-3
LKA.4	11.300	3.439	23	3.40215178831055	-5
MMM.4	1.260	1.177	7	4.8768054375531	0
ITA.4	5.450	2.496	25	7.83253205128205	-4
LTA.4	9.070	3.217	42	10.23624494871	-15
RMM.4	1.150	1.175	5	3.27659574468085	-2
REA.4	6.430	2.350	17	4.49787234042553	-4
MIS.5	2.570	1.788	8	3.03691275167785	0
QSD.5	4.080	2.135	11	3.24121779859485	-1
SLS.5	24.530	5.820	49	4.20446735395189	-17
KTS.5	8.160	2.915	23	5.09090909090909	-4
TTT.5	9.160	3.074	21	3.85165907612232	-7
KQN.5	2.540	1.573	10	4.74253019707565	-3
CHN.5	0.470	0.643	3	3.93468118195956	0
FRT.5	3.570	1.865	11	3.98391420911528	-1
SSS.5	52.070	7.856	118	8.3923116089613	-54
MMS.5	1.490	1.168	5	3.00513698630137	0
EEG.5	10.160	3.165	21	3.42496050552923	-1
NFT.5	2.590	1.464	7	3.01229508196721	-1
WPL.5	1.770	1.434	7	3.64714086471409	0
WYQ.5	0.450	0.687	3	3.7117903930131	0
STT.5	9.140	2.968	20	3.65902964959569	-4
WCF.5	0.280	0.533	2	3.22701688555347	0
PSS.5	17.660	4.742	35	3.656684943062	-6
HSY.5	1.320	1.205	5	3.05394190871369	-2
ATA.5	8.300	3.073	18	3.15652456882525	-3
TKT.5	5.290	2.212	15	4.38969258589512	-3
TSS.5	16.880	4.314	36	4.4320815948076	-6
RTT.5	4.900	2.263	15	4.46310207688909	0
YSS.5	7.600	2.756	17	3.41074020319303	-2
QVS.5	4.900	2.346	12	3.02642796248934	-2
KKK.5	17.670	4.461	35	3.88477919748935	-5
GNS.5	8.180	2.488	16	3.14308681672026	-3
SST.5	16.950	4.484	32	3.35637823371989	-14
QNS.5	3.960	1.964	10	3.07535641547862	-2
RTI.5	4.290	1.871	10	3.05184393372528	-2
LCN.5	2.310	1.502	14	7.78295605858855	-11
TLS.5	12.050	3.400	23	3.22058823529412	-1
NPN.5	4.260	2.286	13	3.82327209098863	-9
KTE.5	6.580	2.749	16	3.42670061840669	-4
NTT.5	4.000	1.964	11	3.56415478615071	-1
SQD.5	4.460	2.342	12	3.21947053800171	-2
IKS.5	8.530	3.043	18	3.11206046664476	-1
HHN.5	1.250	1.184	5	3.16722972972973	-1
RGR.5	7.190	2.461	17	3.98618447785453	-13
QFC.5	0.850	0.925	4	3.40540540540541	0
SIS.5	12.840	3.609	24	3.09226932668329	-6
TET.5	5.900	2.509	17	4.42407333599043	-4
MPT.5	1.540	1.167	8	5.53556126820908	-1
ERK.5	7.360	2.841	17	3.39317141851461	-3
KSI.5	8.620	2.849	18	3.29238329238329	-2
MAM.5	1.640	1.210	6	3.60330578512397	-1
MTT.5	2.610	1.675	10	4.41194029850746	-2
MMM.5	1.210	1.157	7	5.00432152117545	0
TAM.5	3.110	1.705	9	3.45454545454545	0
