# Supplementary material for: C-terminal motif prediction in eukaryotic proteomes using comparative genomics and statistical over-representation across protein families
Source: BMC Genomics. 2007 Jun 26;8:191. doi: 10.1186/1471-2164-8-191 (PMC1929074; doi:10.1186/1471-2164-8-191)
Supplement: Additional File 7 — All filtered N-terminal tripeptide z-statistics for all species [file 1471-2164-8-191-S7.zip › sonts/M_musculus.ca]

DGM.3	1.960	1.517	82	52.7620303230059	-17
PGM.3	1.820	1.321	88	65.2384557153672	-12
WIM.3	0.280	0.587	7	11.4480408858603	0
MNM.3	0.610	0.920	14	14.554347826087	-7
DWM.3	0.240	0.515	6	11.1844660194175	0
LQM.3	2.200	1.497	52	33.2665330661323	-7
KFM.3	1.010	0.990	14	13.1212121212121	-3
QWM.3	0.250	0.479	9	18.2672233820459	-3
ITM.3	1.480	1.418	34	22.9337094499295	-4
HRM.3	0.840	1.022	14	12.8767123287671	0
FMM.3	0.460	0.717	13	17.489539748954	-1
ESM.3	2.640	1.925	156	79.6675324675325	-70
KGM.3	1.960	1.470	94	62.6122448979592	-61
GWM.3	0.330	0.637	23	35.5886970172685	-2
HTM.3	0.700	0.847	26	29.8701298701299	-5
SVM.3	2.970	2.162	80	35.6290471785384	-22
IWM.3	0.430	0.640	10	14.953125	-3
MAM.3	1.460	1.290	64	48.4806201550388	-7
PYM.3	1.140	1.378	15	10.0580551523948	0
VQM.3	1.230	1.024	31	29.072265625	-7
ECM.3	0.540	0.809	12	14.1656365883807	-1
RRM.3	1.930	1.506	88	57.1513944223108	-28
TFM.3	1.090	1.045	19	17.1387559808612	-4
HDM.3	0.640	0.871	22	24.5235361653272	-3
MGM.3	1.020	0.995	23	22.0904522613065	-1
KPM.3	1.790	1.546	63	39.5924967658474	-14
PAM.3	2.610	2.039	201	97.2976949485042	-53
SKM.3	2.780	1.685	66	37.5192878338279	-9
SIM.3	1.990	1.360	45	31.625	-7
QYM.3	0.710	0.957	15	14.932079414838	-1
DLM.3	2.580	1.838	48	24.7116430903156	-7
IQM.3	1.210	1.343	17	11.7572598659717	-18
GNM.3	1.510	1.541	55	34.7112264763141	-8
QQM.3	1.500	1.267	18	13.0228887134964	-2
SWM.3	0.650	0.925	19	19.8378378378378	-2
GVM.3	2.320	1.449	59	39.1166321601104	-6
VYM.3	1.230	1.377	11	7.09513435003631	-1
IRM.3	1.400	1.563	32	19.5777351247601	-1
NQM.3	1.000	1.054	14	12.3339658444023	-12
ACM.3	0.780	0.949	26	26.5753424657534	-1
CTM.3	0.760	1.084	24	21.4391143911439	-4
CEM.3	0.780	1.011	17	16.0435212660732	-3
GCM.3	1.040	1.127	25	21.2599822537711	-3
EFM.3	1.100	1.068	13	11.1423220973783	0
EKM.3	3.000	1.645	58	33.434650455927	-10
HNM.3	0.550	0.821	14	16.3824604141291	-4
QFM.3	0.910	1.120	22	18.8303571428571	-7
NTM.3	0.990	0.937	25	25.624332977588	-24
PTM.3	1.680	1.362	49	34.7430249632893	-21
YPM.3	0.610	0.751	15	19.1611185086551	-3
CGM.3	0.870	1.089	49	44.1965105601469	-16
HKM.3	1.040	1.205	22	17.3941908713693	-1
PHM.3	0.730	0.839	33	38.4624553039333	0
TWM.3	0.420	0.638	21	32.257053291536	0
SEM.3	2.830	1.706	166	95.6447831184056	-47
NLM.3	2.470	2.285	24	9.42231947483589	-11
TMM.3	0.940	1.033	14	12.6427879961278	-4
EGM.3	1.800	1.491	80	52.448021462106	-17
LNM.3	2.610	2.039	65	30.5983325159392	-8
QCM.3	0.510	0.674	8	11.1127596439169	0
DDM.3	1.210	1.258	54	41.9634340222576	-7
FRM.3	1.100	1.124	35	30.1601423487544	-10
NRM.3	1.430	1.628	35	20.6203931203931	-27
HGM.3	0.990	1.124	31	26.6992882562278	-3
RDM.3	1.590	1.386	80	56.5728715728716	-20
HAM.3	0.980	1.015	63	61.1034482758621	-12
CYM.3	0.450	0.657	8	11.4916286149163	0
TIM.3	1.440	1.297	18	12.7679259830378	-1
LKM.3	3.500	2.163	114	51.0864539990754	-21
YEM.3	1.060	1.081	25	22.1461609620722	-4
QAM.3	2.390	1.530	156	100.398692810458	-38
VRM.3	1.370	1.186	46	37.6306913996627	-7
MLM.3	1.620	1.632	14	7.58578431372549	-4
GIM.3	1.390	1.136	16	12.8609154929577	-3
RNM.3	1.330	1.120	55	47.9196428571429	-4
YTM.3	0.700	0.927	18	18.6623516720604	-1
GAM.3	2.940	1.895	282	147.261213720317	-41
KNM.3	1.460	1.298	39	28.9214175654854	-14
MCM.3	0.330	0.570	4	6.43859649122807	0
VFM.3	1.340	1.199	21	16.3969974979149	-3
KAM.3	2.330	1.735	134	75.8904899135447	-54
NYM.3	0.500	0.644	10	14.7515527950311	-1
PKM.3	1.900	1.487	73	47.8143913920646	-14
WGM.3	0.400	0.667	22	32.383808095952	-11
KEM.3	3.050	1.811	109	58.5035891772501	-43
VIM.3	1.670	1.694	21	11.4108618654073	-2
SDM.3	2.150	1.743	135	76.2191623637407	-32
CWM.3	0.160	0.420	2	4.38095238095238	-1
WRM.3	0.420	0.727	19	25.5570839064649	0
NEM.3	2.100	2.134	71	32.2867853795689	-58
IMM.3	0.590	0.740	12	15.4189189189189	-1
EYM.3	0.910	0.996	10	9.12650602409639	0
SYM.3	1.460	1.487	29	18.5205110961668	-4
VCM.3	0.870	1.587	12	7.01323251417769	-1
CHM.3	0.290	0.518	7	12.953667953668	0
IDM.3	1.500	1.291	40	29.8218435321456	-6
QKM.3	1.630	1.390	33	22.568345323741	-13
LWM.3	0.710	1.038	37	34.9614643545279	-12
YIM.3	0.890	0.898	8	7.91759465478842	0
STM.3	2.690	1.857	124	65.3257942918686	-44
RSM.3	2.200	1.595	133	82.0062695924765	-25
YVM.3	0.890	0.920	18	18.5978260869565	0
LGM.3	3.670	2.132	121	55.0328330206379	-28
ERM.3	2.140	1.414	33	21.8246110325318	-26
GPM.3	1.900	1.307	105	78.8829380260138	-16
CIM.3	0.550	0.730	7	8.83561643835617	0
SFM.3	1.820	1.520	62	39.5921052631579	-55
PDM.3	1.890	1.377	99	70.5228758169935	-22
FFM.3	1.250	1.218	12	8.82594417077176	0
TTM.3	1.990	1.374	92	65.509461426492	-21
LFM.3	2.500	1.580	52	31.3291139240506	-3
AEM.3	2.810	2.223	182	80.6072874493927	-41
WHM.3	0.240	0.452	5	10.5309734513274	0
WNM.3	0.340	0.639	15	22.9420970266041	-5
ENM.3	1.170	1.164	30	24.7680412371134	-9
RYM.3	0.840	0.950	18	18.0631578947368	-4
CVM.3	1.230	1.869	20	10.0428036383093	-4
WSM.3	0.750	0.857	39	44.63243873979	-8
AYM.3	1.040	1.109	10	8.07935076645627	0
PEM.3	2.100	1.474	155	103.731343283582	-41
IYM.3	1.010	0.969	13	12.3735810113519	0
MRM.3	0.710	0.782	20	24.6675191815857	-4
ADM.3	1.780	1.425	87	59.8035087719298	-19
KIM.3	1.420	1.027	17	15.1703992210321	-7
LDM.3	2.960	1.734	115	64.6136101499423	-30
NGM.3	1.530	1.359	77	55.5334805003679	-29
FDM.3	1.460	1.329	54	39.5334838224229	-17
AHM.3	0.870	1.323	21	15.2154195011338	-3
APM.3	2.160	1.496	96	62.7272727272727	-7
NDM.3	1.030	1.020	42	40.1666666666667	-12
KHM.3	0.750	1.029	14	12.8765792031098	-5
SRM.3	2.270	1.613	98	59.3490390576565	-10
DRM.3	1.490	1.299	21	15.0192455735181	-7
GMM.3	0.830	0.995	20	19.2663316582915	0
YSM.3	1.220	1.268	58	44.7791798107256	-10
EMM.3	1.060	0.973	25	24.6043165467626	-7
KDM.3	1.770	1.536	48	30.09765625	-32
RKM.3	2.420	1.759	74	40.6935758953951	-23
KLM.3	2.870	1.756	56	30.2562642369021	-6
RFM.3	1.010	1.010	37	35.6336633663366	-6
RVM.3	1.740	1.330	70	51.3233082706767	-13
WTM.3	0.500	0.732	12	15.7103825136612	-1
QMM.3	0.600	0.921	13	13.4636264929425	-8
NMM.3	0.670	0.900	14	14.8111111111111	-8
QPM.3	1.070	1.075	46	41.7953488372093	-21
GYM.3	0.900	0.937	16	16.1152614727855	-4
PFM.3	1.210	1.313	30	21.9268849961919	0
HHM.3	0.490	0.798	10	11.9172932330827	0
CAM.3	1.070	1.075	59	53.8883720930233	-7
FPM.3	1.250	1.452	41	27.3760330578512	-4
FHM.3	0.560	0.743	16	20.7806191117093	0
VKM.3	2.030	1.540	55	34.3961038961039	-5
MHM.3	0.440	0.743	5	6.13728129205922	0
ELM.3	3.650	1.898	53	26.0010537407798	-19
HQM.3	0.630	0.787	16	19.5298602287166	-3
MPM.3	0.870	0.928	18	18.4590517241379	-11
KQM.3	1.520	1.235	32	24.6801619433198	-6
CPM.3	0.490	0.703	23	32.0199146514936	-5
WLM.3	0.770	0.952	30	30.703781512605	-3
VSM.3	2.720	1.718	121	68.8474970896391	-55
TPM.3	1.590	1.349	54	38.8510007412898	-9
WEM.3	0.450	0.783	7	8.36526181353767	-7
TGM.3	2.030	1.439	102	69.4718554551772	-28
QGM.3	1.340	1.224	67	53.6437908496732	-29
WWM.3	0.140	0.377	8	20.8488063660477	0
PCM.3	0.810	0.849	21	23.7809187279152	-3
EDM.3	1.920	1.619	73	43.9036442248301	-16
HPM.3	0.690	0.918	33	35.1960784313725	-6
VLM.3	4.110	2.416	51	19.4081125827815	-11
LCM.3	1.260	1.079	24	21.0750695088044	0
VVM.3	2.660	1.689	65	36.9094138543517	-6
QEM.3	1.870	1.502	72	46.6910785619174	-14
LLM.3	6.460	2.576	101	36.7003105590062	-52
PRM.3	1.550	1.140	58	49.5175438596491	-4
DQM.3	1.240	1.393	21	14.1852117731515	-2
GHM.3	0.550	0.716	14	18.7849162011173	0
MSM.3	1.240	1.182	35	28.5617597292724	-5
TCM.3	0.630	0.812	11	12.7709359605911	-2
QDM.3	1.450	1.749	40	22.041166380789	-18
NKM.3	1.370	1.134	29	24.3650793650794	-27
TNM.3	1.310	1.331	42	30.5709992486852	-13
LAM.3	4.450	2.556	262	100.762910798122	-98
LEM.3	4.230	2.004	140	67.749500998004	-52
YMM.3	0.380	0.693	7	9.55266955266955	-1
AQM.3	1.640	1.227	46	36.1532192339038	-6
EPM.3	1.940	1.901	60	30.541820094687	-13
MYM.3	0.460	0.658	3	3.86018237082067	0
TYM.3	1.160	1.135	14	11.3127753303965	-2
YNM.3	0.630	0.872	19	21.0665137614679	-4
IHM.3	0.630	0.787	15	18.2592121982211	0
EVM.3	2.020	1.511	42	26.4592984778293	-12
LPM.3	2.570	2.061	93	43.8767588549248	-20
GTM.3	2.020	1.146	51	42.739965095986	-8
ATM.3	2.130	1.397	91	63.6148890479599	-12
KTM.3	1.680	1.435	54	36.4599303135888	-17
HYM.3	0.470	0.717	6	7.71269177126918	-2
DKM.3	1.730	1.510	41	26.0066225165563	-6
PQM.3	1.360	1.069	38	34.2750233863424	-5
CCM.3	0.330	0.570	9	15.2105263157895	0
WVM.3	0.460	0.688	16	22.5872093023256	-1
KVM.3	2.140	1.393	64	44.4077530509691	-49
PWM.3	0.410	0.698	18	25.2005730659026	-1
NNM.3	0.920	0.992	30	29.3145161290323	-15
RHM.3	0.720	0.866	28	31.5011547344111	-4
PNM.3	1.370	1.228	42	33.086319218241	-5
IFM.3	1.380	1.170	13	9.93162393162393	-8
ICM.3	0.560	0.868	8	8.57142857142857	0
HLM.3	1.390	1.413	24	16.001415428167	-5
GRM.3	2.300	1.673	71	41.0639569635386	-8
NAM.3	1.380	1.229	81	64.7843775427176	-36
MMM.3	0.530	0.745	13	16.738255033557	-1
VWM.3	0.340	0.639	16	24.5070422535211	-2
SPM.3	2.530	1.501	122	79.5936042638241	-26
MVM.3	0.850	0.869	25	27.7905638665132	-7
ILM.3	2.850	2.007	21	9.04334828101644	-5
TQM.3	1.190	1.116	36	31.1917562724014	-6
NIM.3	0.980	1.063	10	8.48541862652869	-5
FWM.3	0.410	0.683	11	15.5051244509517	-9
RIM.3	1.220	1.211	28	22.1139554087531	-2
RCM.3	0.800	1.247	18	13.7931034482759	-1
RTM.3	1.360	1.243	60	47.1761866452132	-5
HFM.3	0.620	0.776	8	9.51030927835052	-1
NWM.3	0.410	0.805	12	14.3975155279503	0
VEM.3	2.510	1.396	93	64.8209169054441	-24
MKM.3	1.030	1.010	30	28.6831683168317	-6
FKM.3	1.410	1.349	38	27.123795404003	-14
QTM.3	1.520	1.352	41	29.2011834319527	-10
SHM.3	1.180	1.184	26	20.9628378378378	-3
LRM.3	2.890	1.820	105	56.1043956043956	-13
WDM.3	0.470	0.674	19	27.4925816023739	-8
IVM.3	2.130	1.600	31	18.04375	-3
TSM.3	2.590	2.239	126	55.1183564091112	-29
CRM.3	0.720	0.817	16	18.702570379437	-1
NHM.3	0.380	0.599	6	9.38230383973289	-2
PLM.3	2.760	1.670	89	51.6407185628742	-24
TDM.3	2.210	1.833	79	41.8930714675396	-65
ALM.3	4.130	2.018	80	37.5966303270565	-7
FAM.3	1.980	1.583	97	60.0252684775742	-52
QSM.3	2.130	1.440	105	71.4375	-8
NPM.3	1.050	0.989	25	24.216380182002	-11
YHM.3	0.360	0.595	6	9.47899159663866	0
VHM.3	0.670	0.853	15	16.799531066823	-1
WKM.3	0.410	0.621	10	15.4428341384863	-4
RMM.3	0.790	0.880	14	15.0113636363636	-1
IAM.3	1.830	1.484	48	31.1118598382749	-5
QNM.3	0.950	0.978	19	18.4560327198364	-2
DIM.3	1.090	1.156	15	12.0328719723183	-1
LYM.3	1.920	1.535	22	13.0814332247557	-2
YQM.3	0.550	0.783	10	12.0689655172414	0
WPM.3	0.440	0.686	15	21.2244897959184	-20
AFM.3	1.120	1.104	21	18.0072463768116	-6
DMM.3	0.820	0.936	18	18.3547008547009	-3
MDM.3	0.740	0.939	25	25.8359957401491	-1
FQM.3	0.760	1.156	16	13.1833910034602	0
CLM.3	1.610	1.180	39	31.6864406779661	-5
CDM.3	0.600	0.876	21	23.2876712328767	-2
YDM.3	0.860	0.899	19	20.1779755283649	-5
RWM.3	0.380	0.565	23	40.0353982300885	-1
WCM.3	0.150	0.435	6	13.448275862069	0
YLM.3	1.620	1.204	18	13.6046511627907	-2
AVM.3	3.110	1.780	56	29.7134831460674	-11
EIM.3	1.370	1.089	22	18.9439853076217	-3
RPM.3	1.570	1.265	82	63.5810276679842	-38
MEM.3	1.100	0.990	38	37.2727272727273	-12
CNM.3	0.470	0.674	12	17.106824925816	-2
GEM.3	2.220	1.433	127	87.076064200977	-23
KMM.3	0.790	1.018	17	15.9233791748527	-2
EEM.3	3.530	2.153	159	72.210868555504	-39
IPM.3	0.940	1.081	28	25.0323774283071	-2
DTM.3	1.610	1.377	55	38.7726942628903	-4
TAM.3	2.780	1.727	292	167.469600463231	-78
EWM.3	0.350	0.609	15	24.055829228243	-1
DPM.3	1.070	1.121	38	32.9438001784121	-11
AKM.3	2.590	1.609	70	41.8955873213176	-16
EQM.3	1.420	1.174	30	24.3441226575809	0
VNM.3	1.460	1.267	31	23.3149171270718	-21
FGM.3	1.510	1.251	58	45.1558752997602	-10
VPM.3	1.910	1.688	73	42.1149289099526	-16
VGM.3	1.930	1.597	72	43.8760175328741	-6
HEM.3	0.890	0.875	45	50.4114285714286	-8
MIM.3	0.600	0.841	15	17.1224732461356	-4
KWM.3	0.620	0.736	15	19.5380434782609	-3
AWM.3	0.800	1.371	21	14.7337709700948	-2
VTM.3	2.260	1.528	56	35.1701570680628	-6
GLM.3	3.140	1.980	82	39.8282828282828	-13
GDM.3	1.850	1.480	55	35.9121621621622	-15
LIM.3	2.980	1.917	40	19.3114241001565	-8
LHM.3	1.320	1.127	34	28.997338065661	-2
WQM.3	0.180	0.500	6	11.64	0
LTM.3	3.130	1.983	80	38.7644982349975	-18
HSM.3	1.210	1.289	54	40.9542280837859	-11
KYM.3	0.860	0.943	13	12.8738069989396	0
YRM.3	0.840	0.861	10	10.6387921022067	-1
FVM.3	1.570	1.297	34	25.0038550501157	0
MTM.3	0.780	0.905	36	38.9171270718232	-7
DVM.3	1.590	1.450	38	25.1103448275862	-7
ETM.3	2.250	1.466	80	53.0354706684857	-22
CKM.3	0.700	0.859	17	18.9755529685681	-2
SMM.3	1.390	1.072	28	24.8227611940298	-7
KRM.3	1.990	1.573	51	31.1570247933884	-5
HCM.3	0.350	0.642	10	15.0311526479751	-2
FTM.3	1.000	1.110	21	18.018018018018	-5
LSM.3	4.260	1.942	193	97.1884654994851	-31
REM.3	2.380	1.607	121	73.8145612943373	-31
AIM.3	1.410	1.198	35	28.0383973288815	-5
KKM.3	2.930	1.822	59	30.7738748627881	-16
SAM.3	3.910	1.928	463	238.117219917012	-130
ASM.3	2.550	1.678	172	100.983313468415	-56
IEM.3	1.610	1.377	48	33.6891793754539	-16
FCM.3	0.650	1.019	10	9.1756624141315	0
HWM.3	0.260	0.597	5	7.93969849246231	0
ARM.3	2.180	1.359	63	44.7534952170714	-11
NVM.3	1.300	1.235	36	28.0971659919028	-11
SSM.3	5.210	3.355	286	83.6929955290611	-125
DCM.3	0.570	0.742	16	20.7951482479784	-5
HIM.3	0.880	1.094	12	10.1645338208409	-4
NFM.3	0.710	0.924	17	17.6298701298701	-1
AAM.3	4.390	2.486	627	250.446500402253	-119
IKM.3	1.650	1.381	44	30.6661839246923	-11
EHM.3	0.820	0.978	9	8.3640081799591	-1
HVM.3	1.030	1.029	21	19.4071914480078	-7
MWM.3	0.280	0.587	4	6.33730834752981	-1
WAM.3	0.570	0.728	48	65.1510989010989	-8
PIM.3	1.450	1.344	38	27.1949404761905	-15
HMM.3	0.290	0.556	8	13.8669064748201	-1
TVM.3	2.250	1.527	52	32.5802226588081	-3
CFM.3	0.470	0.745	13	16.8187919463087	0
FEM.3	1.240	1.046	43	39.9235181644359	-12
SCM.3	1.100	1.142	31	26.1821366024518	0
EAM.3	3.010	2.204	302	135.657894736842	-102
FIM.3	1.330	1.248	14	10.1522435897436	-1
DNM.3	0.840	1.012	15	13.9920948616601	-8
GQM.3	1.240	1.036	34	31.6216216216216	-9
RGM.3	1.730	1.355	107	77.690036900369	-18
TLM.3	2.690	2.063	66	30.6883179835191	-10
PVM.3	1.890	1.994	55	26.6349047141424	-8
SGM.3	3.120	2.293	185	79.3196685564762	-39
INM.3	1.340	1.208	30	23.7251655629139	-6
AGM.3	2.500	1.987	102	50.0754906894816	-24
GGM.3	2.010	1.541	85	53.854639844257	-10
YKM.3	1.060	1.099	18	15.4140127388535	-1
WYM.3	0.350	0.783	3	3.38441890166028	0
YFM.3	0.610	0.815	14	16.4294478527607	-1
YGM.3	1.000	1.181	21	16.9348010160881	-5
ANM.3	1.270	1.072	36	32.3973880597015	-12
WMM.3	0.210	0.456	8	17.0833333333333	0
DSM.3	1.760	1.408	113	79.0056818181818	-33
FNM.3	0.920	0.861	31	34.9361207897793	-2
GFM.3	1.420	1.265	24	17.8498023715415	-11
LMM.3	1.280	1.215	35	27.7530864197531	-8
SQM.3	1.700	1.337	40	28.6462228870606	-4
GSM.3	2.740	1.555	170	107.56270096463	-63
SNM.3	2.250	1.888	79	40.6514830508475	-9
YWM.3	0.210	0.537	6	10.7821229050279	0
ISM.3	1.950	1.850	53	27.5945945945946	-40
NCM.3	0.490	0.745	6	7.39597315436242	-1
DFM.3	0.910	0.877	8	8.08437856328392	-3
QHM.3	0.510	0.732	14	18.4289617486339	0
DYM.3	0.780	1.040	5	4.05769230769231	-1
RQM.3	1.470	1.235	52	40.914979757085	-18
KCM.3	0.650	0.770	6	6.94805194805195	-1
GKM.3	2.170	1.422	46	30.8227848101266	-14
PPM.3	2.480	1.673	69	39.7609085475194	-17
TEM.3	2.460	1.755	122	68.1139601139601	-51
AMM.3	1.280	1.120	32	27.4285714285714	-3
MQM.3	0.530	0.643	14	20.9486780715397	0
LVM.3	3.960	2.412	108	43.134328358209	-35
PMM.3	0.660	0.831	18	20.8664259927798	-4
FSM.3	1.740	1.323	80	59.1534391534392	-19
THM.3	0.660	0.867	16	17.6931949250288	0
TRM.3	1.400	0.995	53	51.8592964824121	-4
SLM.3	4.690	2.264	123	52.2570671378092	-27
KSM.3	2.220	1.460	74	49.1643835616438	-16
IIM.3	1.790	1.653	17	9.20145190562613	-6
QRM.3	1.300	1.115	31	26.6367713004484	-1
QLM.3	2.970	1.992	52	24.613453815261	-3
IGM.3	1.580	1.319	53	38.9840788476118	-8
WFM.3	0.360	0.523	7	12.6959847036329	-3
QIM.3	1.200	1.044	13	11.3026819923372	-3
CQM.3	0.450	0.626	7	10.4632587859425	-2
FLM.3	2.630	1.884	48	24.0817409766454	-7
DAM.3	1.970	1.666	204	121.266506602641	-74
RLM.3	2.980	2.050	119	56.5951219512195	-18
YCM.3	0.410	0.653	5	7.02909647779479	0
NSM.3	1.500	1.703	52	29.6535525543159	-36
TKM.3	2.410	2.156	67	29.9582560296846	-25
QVM.3	1.570	1.513	53	33.9920687376074	-18
PSM.3	2.490	1.487	98	64.2299932750504	-10
VMM.3	0.920	0.950	18	17.978947368421	-2
VAM.3	2.920	1.745	200	112.939828080229	-36
DEM.3	2.490	1.636	92	54.7127139364303	-30
YAM.3	1.820	1.726	40	22.1205098493627	-10
CMM.3	0.310	0.545	8	14.1100917431193	-3
VDM.3	1.840	1.704	62	35.3051643192488	-23
RAM.3	2.610	2.339	172	72.4198375374092	-62
CSM.3	1.210	1.047	55	51.3753581661891	-17
VAA.4	10.900	3.700	52	11.1081081081081	-2
ASA.4	11.560	3.418	33	6.27267407840842	-5
EAA.4	10.360	3.205	38	8.62402496099844	-3
GDA.4	4.860	2.640	13	3.08333333333333	0
KTA.4	4.530	2.451	12	3.04773561811506	-3
DGA.4	5.080	2.577	13	3.07334109429569	-1
SVA.4	9.140	3.178	25	4.99056010069226	-1
GEA.4	7.780	2.773	24	5.84926072845294	-11
MTA.4	2.080	1.612	8	3.67245657568238	0
SPE.4	7.520	2.805	20	4.44919786096257	-2
CGA.4	2.960	1.959	10	3.59367023991833	0
DGS.4	6.520	2.834	17	3.69795342272407	-1
TSN.4	4.190	2.102	11	3.23977164605138	0
AQA.4	7.340	2.982	17	3.23943661971831	-2
SLA.4	15.450	3.647	36	5.63476830271456	-2
GSA.4	11.270	3.779	44	8.66102143424186	-7
SKA.4	6.290	3.086	16	3.14646791963707	-14
SGA.4	10.360	3.164	29	5.89127686472819	0
EQA.4	6.150	2.302	16	4.27888792354474	-2
FQA.4	2.340	1.539	7	3.02794022092268	0
SDA.4	5.510	2.427	23	7.20642768850433	-6
RPE.4	5.500	2.468	14	3.44408427876823	-2
RLA.4	11.910	3.955	28	4.06826801517067	-3
RNA.4	2.980	1.608	8	3.12189054726368	-3
FSA.4	5.520	2.325	15	4.07741935483871	-6
KSA.4	7.120	2.996	29	7.30307076101469	-4
CMR.4	0.630	0.747	4	4.51137884872825	0
SPD.4	6.040	2.510	15	3.56972111553785	-1
PSA.4	9.910	3.032	47	12.2328496042216	-7
EEA.4	11.670	3.364	23	3.36801426872771	-10
PVA.4	7.400	2.867	23	5.44122776421346	0
LAA.4	16.030	4.270	60	10.2974238875878	-2
PGA.4	8.060	2.909	20	4.10450326572705	-4
SRD.4	5.050	2.641	15	3.76751230594472	0
YEA.4	2.480	1.527	8	3.61493123772102	-6
VRW.4	1.080	1.125	5	3.48444444444444	0
RDA.4	4.050	1.914	13	4.6760710553814	0
AVA.4	10.120	2.786	30	7.1356783919598	-5
VSA.4	9.630	3.564	31	5.99607182940516	0
DVA.4	5.090	2.132	13	3.71013133208255	0
HNE.4	1.460	1.459	6	3.1117203564085	-8
TTA.4	5.480	2.397	24	7.72632457238215	-5
ESA.4	9.790	3.179	39	9.18842403271469	-6
KPA.4	5.480	2.599	17	4.43247402847249	-7
SSA.4	15.170	3.952	56	10.3314777327935	-13
KDA.4	4.110	2.064	17	6.24515503875969	-7
PTA.4	5.640	2.177	32	12.10840606339	-2
NAA.4	4.760	2.656	17	4.60843373493976	-4
ARA.4	8.760	2.995	20	3.75292153589316	0
RSA.4	8.520	2.736	32	8.58187134502924	-3
YGA.4	3.030	1.714	13	5.81680280046675	0
PRA.4	6.370	2.440	17	4.35655737704918	-1
QGA.4	4.960	2.059	16	5.36182612918893	0
AAS.4	13.670	3.534	25	3.20599886813809	-3
QTA.4	4.070	2.455	12	3.23014256619145	0
SFA.4	6.940	2.926	16	3.09637730690362	-6
GTA.4	6.380	2.585	17	4.10831721470019	-5
WES.4	1.460	1.132	5	3.12720848056537	0
SSG.4	15.660	3.870	30	3.70542635658915	-1
LPA.4	9.480	3.214	20	3.27317983820784	-1
TDA.4	4.020	2.899	15	3.787512935495	-1
TDS.4	5.100	2.657	15	3.72600677455777	0
QDD.4	2.120	1.552	8	3.78865979381443	0
VSN.4	4.410	2.165	12	3.50577367205543	0
PEA.4	6.350	2.768	25	6.73771676300578	-1
PLA.4	11.310	4.419	29	4.00316813758769	-2
AAE.4	11.350	3.756	25	3.63418530351438	-5
QEA.4	5.110	2.628	17	4.52435312024353	-3
KEA.4	7.800	2.712	17	3.39233038348083	-6
RGA.4	7.100	2.607	26	7.24971231300345	-1
APE.4	6.130	2.870	17	3.78745644599303	-1
NEA.4	3.820	2.032	21	8.45472440944882	-2
SAA.4	12.960	3.835	77	16.6988265971317	-4
ATE.4	5.540	2.086	14	4.05560882070949	-5
TGA.4	6.960	2.899	16	3.11831666091756	0
NDA.4	2.500	1.418	7	3.17348377997179	-1
GPE.4	6.760	2.491	22	6.11802488960257	-7
DEA.4	6.210	2.095	13	3.24105011933174	0
ATA.4	7.950	2.721	42	12.5137816979052	-7
PSE.4	7.190	2.654	21	5.20346646571213	-1
AES.4	9.020	2.871	18	3.12783002438175	0
AEA.4	10.140	3.601	42	8.8475423493474	-14
VEA.4	6.660	2.858	30	8.1665500349895	-5
NPW.4	0.370	0.720	4	5.04166666666667	0
WPE.4	1.180	1.077	7	5.40389972144847	-2
RTA.4	4.870	2.163	12	3.2963476652797	-1
GAA.4	12.060	3.961	40	7.05377429941934	-8
WTA.4	1.320	1.145	5	3.21397379912664	0
CTA.4	2.610	1.752	9	3.6472602739726	-1
RPA.4	7.200	3.417	19	3.45332162715833	-3
TEA.4	5.220	2.232	18	5.7258064516129	-5
KGA.4	6.400	2.216	14	3.42960288808664	-2
QAA.4	7.490	2.537	22	5.71935356720536	-2
PWA.4	1.520	1.382	6	3.24167872648336	0
AGA.4	10.710	3.053	27	5.33573534228628	-4
SPA.4	10.220	3.274	22	3.59804520464264	-4
TAA.4	8.110	2.752	37	10.4978197674419	-1
WLR.4	1.880	1.559	8	3.92559332905709	-1
NGA.4	3.840	1.846	10	3.33694474539545	0
NAE.4	3.290	1.860	10	3.60752688172043	-3
QSA.4	6.950	2.587	27	7.75028991109393	-5
NSA.4	4.590	2.065	16	5.52542372881356	-6
FAA.4	6.000	2.562	14	3.12256049960968	0
RAA.4	9.020	2.885	33	8.31195840554593	-4
DDA.4	3.590	1.897	14	5.48761201897733	-15
DAA.4	6.090	2.375	26	8.38315789473684	-3
LGA.4	11.720	3.379	26	4.22610239715892	-3
EGA.4	7.000	2.734	18	4.02340892465252	0
QRS.4	5.180	2.096	12	3.25381679389313	-4
LSA.4	15.100	3.961	47	8.05352183791972	-6
RAE.4	6.900	2.592	15	3.125	-1
ETA.4	5.630	2.200	18	5.62272727272727	-4
WAA.4	2.230	1.663	8	3.46963319302465	0
QGE.4	4.360	2.048	11	3.2421875	-1
NSG.4	4.540	2.426	12	3.07502061005771	-1
WFG.4	0.710	0.891	5	4.81481481481481	0
VKA.4	5.540	2.732	14	3.09663250366032	-1
PAW.4	1.290	1.131	5	3.28028293545535	-1
IDA.4	3.750	1.839	10	3.39858618814573	-7
ESD.4	6.750	2.524	15	3.26862123613312	0
AAA.4	20.060	4.465	111	20.3673012318029	-12
ADA.4	5.590	2.375	15	3.96210526315789	-3
SLM.4	4.430	2.076	11	3.16473988439306	0
APA.4	10.710	3.619	27	4.50124343741365	-4
PAA.4	10.440	3.255	78	20.7557603686636	-6
RRA.4	7.970	2.638	18	3.80212282031842	-9
FKA.4	2.760	1.688	8	3.1042654028436	-3
STA.4	7.170	2.832	34	9.47387005649717	-6
WSF.4	1.250	1.104	6	4.30253623188406	-22
RQA.4	5.290	2.358	13	3.26972010178117	-3
EDA.4	5.190	2.304	22	7.29600694444444	-4
LEA.4	11.460	4.450	28	3.71685393258427	-3
RKP.4	4.900	2.236	13	3.62254025044723	-2
RRS.4	9.420	3.153	19	3.0383761496987	-10
VGA.4	7.240	2.882	20	4.42748091603053	-2
TSA.4	7.980	2.625	29	8.00761904761905	-10
CNG.4	1.500	1.418	7	3.8787023977433	-2
DTA.4	4.090	2.511	14	3.94663480684986	-1
VTA.4	7.160	2.884	23	5.49237170596394	-1
PDA.4	4.070	1.892	16	6.30549682875264	-3
LTA.4	10.440	3.009	29	6.16816218012629	-4
REA.4	6.950	3.023	17	3.32451207409858	0
WWC.4	0.170	0.428	2	4.27570093457944	0
VAA.5	10.440	3.109	25	4.68317787069797	-1
LRS.5	11.970	3.512	25	3.71013667425968	-15
ASA.5	11.690	3.584	23	3.15569196428571	-2
QFW.5	0.720	0.933	4	3.51554126473741	0
RLA.5	12.240	3.777	25	3.37834259994705	-1
RPS.5	8.310	3.119	18	3.10676498877845	0
GPA.5	8.480	2.942	18	3.23589394969409	0
AGS.5	9.650	3.033	19	3.0827563468513	-4
HMT.5	0.610	0.737	3	3.24287652645862	0
CPW.5	0.400	0.636	4	5.66037735849057	0
NYT.5	1.830	0.985	5	3.21827411167513	-3
WYR.5	0.400	0.636	3	4.08805031446541	0
WAT.5	1.400	1.456	6	3.15934065934066	0
WPP.5	1.610	1.254	6	3.50079744816587	0
MPA.5	1.890	1.543	7	3.31173039533377	0
WSW.5	0.650	0.716	3	3.28212290502793	-6
GAA.5	11.980	3.291	24	3.65238529322394	-1
RPA.5	7.110	3.091	17	3.19961177612423	-1
TAA.5	7.800	2.909	20	4.19388105878309	-1
MWD.5	0.270	0.529	2	3.2703213610586	-1
RAA.5	10.190	3.495	24	3.95135908440629	-1
GPS.5	10.230	2.971	21	3.62504207337597	-4
WIW.5	0.190	0.465	2	3.89247311827957	0
GWF.5	1.150	1.104	5	3.48731884057971	0
GRA.5	7.490	2.880	19	3.99652777777778	-2
AAA.5	20.980	5.614	44	4.10046312789455	-11
APA.5	10.840	3.601	23	3.37683976673146	-4
APS.5	11.180	3.322	23	3.55809753160747	-2
WNW.5	0.240	0.474	2	3.71308016877637	0
PFT.5	3.250	1.833	9	3.13693398799782	0
YHI.5	1.040	1.109	6	4.47249774571686	0
WVS.5	1.550	1.266	6	3.51500789889415	-1
