# Supplementary material for: C-terminal motif prediction in eukaryotic proteomes using comparative genomics and statistical over-representation across protein families
Source: BMC Genomics. 2007 Jun 26;8:191. doi: 10.1186/1471-2164-8-191 (PMC1929074; doi:10.1186/1471-2164-8-191)
Supplement: Additional File 7 — All filtered N-terminal tripeptide z-statistics for all species [file 1471-2164-8-191-S7.zip › sonts/C_elegans.ca]

PGM.3	1.200	1.128	26	21.9858156028369	-1
DGM.3	1.380	1.441	58	39.2921582234559	-12
MNM.3	0.850	0.869	11	11.6800920598389	-1
WIM.3	0.500	0.745	10	12.751677852349	-1
DWM.3	0.190	0.486	4	7.83950617283951	0
LQM.3	1.770	1.370	41	28.6350364963504	-5
KFM.3	1.330	1.295	51	38.3552123552124	-5
QWM.3	0.240	0.495	4	7.5959595959596	0
ITM.3	1.980	2.035	67	31.9508599508599	-56
HRM.3	0.700	0.810	25	30	-4
FMM.3	0.750	0.845	14	15.6804733727811	-2
ESM.3	2.570	1.519	195	126.68202764977	-40
KGM.3	1.570	1.312	83	62.0655487804878	-11
GWM.3	0.340	0.590	6	9.59322033898305	-1
HTM.3	0.570	0.769	27	34.369310793238	-2
SVM.3	2.480	1.541	68	42.5178455548345	-5
IWM.3	0.420	0.713	11	14.8387096774194	0
MAM.3	0.930	0.913	26	27.4589266155531	-1
VQM.3	1.160	1.002	36	34.7704590818363	-1
FYM.3	0.730	0.839	27	31.311084624553	-2
PYM.3	0.710	0.820	14	16.2073170731707	0
ECM.3	0.550	0.609	6	8.94909688013136	-1
RRM.3	1.930	1.423	85	58.3766690091356	-3
TFM.3	1.460	1.176	30	24.2687074829932	0
MGM.3	1.040	0.953	15	14.6484784889822	-2
HDM.3	0.640	0.746	23	29.9731903485255	-4
KPM.3	1.560	1.395	89	62.6810035842294	-10
PAM.3	1.860	1.538	95	60.5591677503251	-14
SKM.3	2.950	1.956	91	45.0153374233129	-6
SIM.3	2.890	1.746	107	59.6277205040092	-15
QYM.3	0.640	0.811	18	21.4056720098644	-3
DLM.3	1.980	1.428	35	23.1232492997199	-3
IQM.3	1.320	1.154	37	30.9185441941075	-4
QQM.3	0.990	0.980	22	21.4387755102041	-2
GNM.3	1.390	1.197	51	41.4452798663325	-4
SWM.3	0.550	0.716	14	18.7849162011173	-3
GVM.3	1.520	1.251	29	21.9664268585132	-3
VYM.3	0.700	0.927	22	22.9773462783172	-2
IRM.3	1.910	2.099	80	37.2034302048595	-17
NQM.3	1.020	1.025	37	35.1024390243902	-3
ACM.3	0.700	0.959	12	11.7831074035454	-1
CTM.3	0.700	0.893	15	16.013437849944	-5
CEM.3	0.510	0.798	12	14.3984962406015	-2
GCM.3	0.730	0.930	14	14.2688172043011	-5
EFM.3	1.430	1.217	25	19.36729663106	-6
EKM.3	2.510	1.749	37	19.7198399085192	-3
HNM.3	0.780	1.069	29	26.3985032740879	0
NTM.3	1.390	1.222	62	49.5990180032733	-7
QFM.3	1.170	0.954	39	39.6540880503145	-6
PTM.3	1.350	1.149	58	49.3037423846823	-8
YPM.3	0.680	0.827	16	18.5247883917775	-1
CGM.3	0.550	0.672	13	18.5267857142857	-5
PHM.3	0.670	0.842	21	24.144893111639	0
HKM.3	0.730	0.839	32	37.2705601907032	-2
SEM.3	2.450	1.591	71	43.0861093651791	-7
TWM.3	0.410	0.653	8	11.6232771822358	0
NLM.3	2.030	1.298	50	36.9568567026194	-12
TMM.3	1.110	1.222	8	5.63829787234043	0
EGM.3	1.280	1.155	43	36.1212121212121	-7
LNM.3	2.820	1.940	87	43.3917525773196	-9
QCM.3	0.400	0.636	14	21.3836477987421	0
DDM.3	1.790	1.373	59	41.6678805535324	-3
FRM.3	1.470	1.105	74	65.6380090497738	-15
NRM.3	1.420	1.182	51	41.9458544839256	-4
RDM.3	1.730	1.238	52	40.6058158319871	-8
HGM.3	0.540	0.626	27	42.2683706070288	-2
HAM.3	0.700	0.927	29	30.5285868392664	-4
CYM.3	0.360	0.628	13	20.1273885350318	-1
TIM.3	1.680	1.413	42	28.5350318471338	-8
LKM.3	3.440	2.081	120	56.0115329168669	-15
YEM.3	1.190	1.051	20	17.8972407231208	-4
QAM.3	1.610	1.254	70	54.5374800637959	-39
MLM.3	1.290	1.113	15	12.3180592991914	-1
VRM.3	1.480	1.382	49	34.3849493487699	-8
GIM.3	1.850	1.466	29	18.5197817189632	-5
YTM.3	1.020	0.910	23	24.1538461538462	0
KNM.3	1.790	1.794	55	29.659977703456	-13
GAM.3	1.700	1.528	54	34.2277486910995	-2
RNM.3	1.570	1.297	79	59.6993060909792	-10
MCM.3	0.290	0.574	4	6.46341463414634	0
VFM.3	1.570	1.335	35	25.0411985018727	-4
KAM.3	2.260	1.468	86	57.0435967302452	-6
NYM.3	0.850	0.925	22	22.8648648648649	-3
PKM.3	1.550	1.282	46	34.6723868954758	-1
WGM.3	0.400	0.636	4	5.66037735849057	0
KEM.3	2.890	1.651	70	40.6480920654149	-9
VIM.3	2.230	1.362	44	30.6681350954479	-4
SDM.3	2.230	1.556	96	60.2634961439589	-10
CWM.3	0.140	0.403	3	7.09677419354839	0
WRM.3	0.290	0.518	13	24.5366795366795	-1
NEM.3	1.800	1.348	65	46.8842729970326	-4
IMM.3	0.970	1.010	16	14.8811881188119	-3
EYM.3	0.730	0.737	17	22.0759837177748	0
SYM.3	1.200	1.163	39	32.5021496130696	-3
VCM.3	0.700	0.772	18	22.4093264248705	-4
DHM.3	0.580	0.781	10	12.0614596670935	-1
CHM.3	0.270	0.529	9	16.5028355387524	0
IDM.3	1.650	1.473	49	32.1452817379498	-6
QKM.3	1.150	0.989	39	38.2709807886754	-1
LWM.3	0.510	0.643	27	41.1975116640746	0
YIM.3	1.350	1.048	22	19.7041984732824	-9
YVM.3	1.030	0.937	17	17.0437566702241	-3
STM.3	2.830	1.718	190	108.946449359721	-30
RSM.3	2.080	1.419	147	102.128259337562	-26
ERM.3	1.680	1.435	45	30.1881533101045	-16
LGM.3	2.250	1.445	75	50.3460207612457	-9
GPM.3	1.600	2.916	31	10.082304526749	-2
CIM.3	1.110	2.906	14	4.43565037852719	0
SFM.3	2.000	1.428	85	58.1232492997199	-11
PDM.3	1.160	1.152	58	49.3402777777778	-6
FFM.3	1.610	1.340	42	30.1417910447761	-6
TTM.3	2.200	1.477	139	92.6201760324983	-17
LFM.3	2.330	1.393	61	42.1177315147164	-8
AEM.3	2.530	3.132	59	18.0300127713921	-7
WHM.3	0.110	0.345	3	8.3768115942029	0
WNM.3	0.270	0.529	8	14.6124763705104	0
ENM.3	1.720	1.256	58	44.8089171974522	-6
CVM.3	0.640	0.916	15	15.6768558951965	-1
RYM.3	0.780	0.938	24	24.7547974413646	-2
WSM.3	0.440	0.743	22	29.0174966352624	-2
AYM.3	0.950	0.957	15	14.6812957157785	-2
PEM.3	0.970	0.948	44	45.3902953586498	-4
IYM.3	0.880	0.913	20	20.9419496166484	-7
MRM.3	0.890	1.004	12	11.0657370517928	-1
ADM.3	1.620	1.237	45	35.0687146321746	-8
NGM.3	1.230	1.109	65	57.502254283138	-12
LDM.3	2.420	1.577	77	47.292327203551	-11
KIM.3	1.870	1.323	35	25.0415721844293	-5
FDM.3	1.530	1.123	49	42.2707034728406	-2
AHM.3	0.640	0.811	14	16.4734895191122	-1
NDM.3	1.320	1.254	62	48.3891547049442	-9
APM.3	1.300	1.193	62	50.8801341156748	-19
KHM.3	0.770	0.908	19	20.0770925110132	-2
DRM.3	1.320	1.127	27	22.7861579414374	0
SRM.3	2.310	1.643	102	60.6755934266586	-20
YSM.3	1.420	1.265	66	51.0513833992095	-12
EMM.3	0.990	1.176	10	7.66156462585034	-4
KDM.3	1.610	1.406	42	28.7268847795164	-2
RKM.3	2.210	1.591	63	38.2086737900691	-8
RFM.3	1.320	1.118	51	44.4364937388193	-8
KLM.3	3.240	1.854	100	52.1898597626753	-4
RVM.3	1.550	1.395	56	39.0322580645161	-7
QMM.3	0.640	0.772	5	5.64766839378238	0
WTM.3	0.450	0.730	10	13.0821917808219	-2
NMM.3	0.910	0.911	12	12.1734357848518	-9
QPM.3	1.240	1.147	36	30.3051438535309	-4
PFM.3	1.180	1.095	33	29.0593607305936	-7
HHM.3	0.380	0.616	12	18.8636363636364	-1
CAM.3	0.690	0.971	25	25.0360453141092	-2
GYM.3	0.960	1.127	24	20.4436557231588	-3
FPM.3	1.090	1.147	42	35.6669572798605	-10
FHM.3	0.790	0.891	30	32.7833894500561	-2
VKM.3	2.030	1.579	51	31.0132995566814	-10
MHM.3	0.240	0.515	2	3.41747572815534	-1
ELM.3	2.730	1.575	37	21.7587301587302	-5
HQM.3	0.520	0.643	13	19.4090202177294	-1
MPM.3	0.830	0.900	16	16.8555555555556	0
CPM.3	0.280	0.604	10	16.0927152317881	-2
KQM.3	1.500	1.307	48	35.5776587605203	-4
WLM.3	0.490	0.577	7	11.2824956672444	0
VSM.3	2.480	1.507	134	87.2727272727273	-28
TPM.3	1.440	1.157	63	53.2065687121867	-13
WEM.3	0.360	0.674	6	8.36795252225519	0
TGM.3	1.500	1.259	46	35.3455123113582	-7
QGM.3	0.930	1.130	35	30.1504424778761	-2
WWM.3	0.060	0.278	7	24.9640287769784	-1
PCM.3	0.650	0.757	12	14.9933949801849	-2
EDM.3	1.930	1.552	61	38.0605670103093	-6
HPM.3	0.500	0.745	23	30.2013422818792	-2
VLM.3	2.510	1.586	42	24.8991172761665	-2
LCM.3	1.090	0.954	27	27.1593291404612	-6
VVM.3	2.120	1.444	50	33.1578947368421	-4
QEM.3	1.530	1.275	42	31.7411764705882	-10
LLM.3	4.430	2.128	123	55.718984962406	-18
PRM.3	1.360	1.194	43	34.8743718592965	-3
DQM.3	0.870	0.950	14	13.8210526315789	-1
GHM.3	0.750	0.857	8	8.45974329054843	0
MSM.3	1.220	1.168	26	21.2157534246575	-5
TCM.3	0.840	0.907	16	16.7144432194046	-4
QDM.3	1.290	0.988	44	43.2287449392713	-8
NKM.3	2.200	1.706	55	30.9495896834701	0
LEM.3	2.970	1.772	60	32.1839729119639	-5
TNM.3	1.730	1.317	76	56.3933181473045	-7
LAM.3	2.850	1.660	87	50.6927710843374	-9
YMM.3	0.500	0.759	3	3.29380764163373	0
AQM.3	0.940	1.127	30	25.7852706299911	-4
EPM.3	1.340	1.199	56	45.5879899916597	-7
MYM.3	0.520	0.904	4	3.84955752212389	0
TYM.3	0.890	1.043	29	26.9511025886865	-2
YNM.3	0.970	1.087	33	29.4664213431463	-3
IHM.3	0.910	0.830	22	25.4096385542169	-1
EVM.3	1.950	1.417	46	31.0868031051517	-6
LPM.3	1.750	1.344	57	41.1086309523809	-11
ATM.3	2.250	1.381	82	57.7480086893555	-11
GTM.3	1.500	1.193	38	30.5951383067896	-1
KTM.3	1.540	1.218	67	53.743842364532	-7
DKM.3	1.440	1.225	16	11.8857142857143	-2
HYM.3	0.480	0.731	14	18.4952120383037	0
PQM.3	0.720	0.996	16	15.3413654618474	-1
CCM.3	0.340	0.536	3	4.96268656716418	0
WVM.3	0.230	0.510	5	9.35294117647059	0
KVM.3	1.830	1.646	54	31.6950182260024	-29
PWM.3	0.270	0.566	15	26.0247349823322	-1
NNM.3	1.430	1.387	67	47.2746935832732	-12
RHM.3	0.570	0.868	27	30.4493087557604	-2
PNM.3	1.030	0.881	44	48.7741203178207	-4
IFM.3	1.550	1.366	28	19.3631039531479	-1
ICM.3	0.720	0.842	19	21.7102137767221	-3
HLM.3	1.090	1.006	35	33.7077534791252	-2
GRM.3	1.290	1.373	31	21.6387472687546	-2
NAM.3	1.450	1.313	68	50.6854531607007	-8
VWM.3	0.230	0.489	5	9.75460122699386	-1
MMM.3	0.560	0.743	5	5.97577388963661	0
SPM.3	1.810	1.237	107	85.0363783346807	-23
MVM.3	1.050	1.095	12	10	0
ILM.3	2.980	1.705	61	34.0293255131965	-2
TQM.3	0.980	1.054	37	34.1745730550285	-4
FWM.3	0.370	1.284	11	8.27881619937695	0
NIM.3	1.610	1.222	35	27.3240589198036	-3
RIM.3	1.790	1.395	47	32.4086021505376	-7
RCM.3	0.510	0.703	17	23.4566145092461	-1
RTM.3	1.350	1.038	64	60.3564547206166	-4
HFM.3	0.650	0.833	19	22.0288115246098	0
VEM.3	1.840	1.391	56	38.9360172537743	-10
NWM.3	0.370	0.706	7	9.39093484419264	0
MKM.3	1.040	1.044	17	15.2873563218391	0
FKM.3	1.690	1.203	84	68.4206151288446	-15
QTM.3	1.130	1.169	38	31.5397775876818	-3
SHM.3	0.980	1.073	29	26.1136999068034	-5
LRM.3	2.520	1.554	126	79.4594594594595	-19
WDM.3	0.180	0.386	10	25.440414507772	0
TSM.3	2.500	1.547	190	121.20232708468	-39
IVM.3	1.960	1.333	32	22.5356339084771	-5
CRM.3	0.500	0.732	14	18.4426229508197	-3
YYM.3	0.540	0.731	12	15.6771545827633	0
NHM.3	0.700	0.916	15	15.6113537117904	0
TDM.3	1.510	1.176	45	36.9812925170068	-6
PLM.3	2.150	1.672	76	44.1686602870813	-13
QSM.3	1.820	1.388	102	72.1757925072046	-21
FAM.3	1.680	1.399	54	37.398141529664	-6
ALM.3	2.840	1.619	53	30.982087708462	-16
NPM.3	1.120	1.028	52	49.4941634241245	-12
WKM.3	0.370	0.646	9	13.359133126935	0
YHM.3	0.400	0.636	11	16.6666666666667	-2
VHM.3	0.620	0.838	13	14.7732696897375	0
IAM.3	2.160	1.613	51	30.2789832610043	0
RMM.3	0.830	0.865	13	14.0693641618497	-2
DIM.3	1.560	1.192	30	23.8590604026846	-2
QNM.3	1.230	1.153	44	37.0945359930616	-8
LYM.3	1.380	1.455	26	16.9209621993127	-1
WPM.3	0.250	0.500	4	7.5	0
YQM.3	0.650	0.757	14	17.6354029062087	-3
AFM.3	1.420	1.327	33	23.7980406932931	-7
DMM.3	0.940	0.941	5	4.31455897980871	0
MFM.3	0.750	0.783	4	4.1507024265645	0
MDM.3	0.840	0.907	17	17.8169790518192	-1
CLM.3	0.780	0.980	14	13.4897959183673	0
FQM.3	1.060	1.033	23	21.2391093901259	-2
CDM.3	0.510	0.759	12	15.1383399209486	-5
YDM.3	0.780	0.917	41	43.8604143947655	-6
RWM.3	0.350	0.557	20	35.278276481149	-1
WCM.3	0.070	0.293	2	6.58703071672355	0
YLM.3	1.670	1.341	35	24.8545861297539	-4
AVM.3	2.040	1.651	65	38.1344639612356	-15
RPM.3	1.410	1.256	72	56.2022292993631	-26
EIM.3	1.920	1.285	29	21.0739299610895	-5
CNM.3	0.400	0.667	16	23.3883058470765	-2
MEM.3	1.240	1.156	18	14.4982698961938	-2
GEM.3	1.440	1.373	31	21.5294974508376	-2
KMM.3	1.090	1.036	7	5.7046332046332	0
EEM.3	2.920	1.807	86	45.9767570558937	-8
IPM.3	1.570	1.265	61	46.9802371541502	-5
DTM.3	1.850	1.559	99	62.3155869146889	-18
TAM.3	1.920	1.316	128	95.8054711246201	-23
EWM.3	0.300	0.810	3	3.33333333333333	0
DPM.3	1.040	1.044	40	37.3180076628352	-2
AKM.3	1.960	1.363	40	27.9090242112986	-2
EQM.3	1.150	1.095	15	12.648401826484	0
VNM.3	1.570	1.373	59	41.8281136198106	-8
FGM.3	1.320	1.238	36	28.0129240710824	-2
VPM.3	1.410	1.272	44	33.4827044025157	-5
VGM.3	1.550	1.201	53	42.8393005828476	-11
HEM.3	0.710	0.832	24	27.9927884615385	-1
MIM.3	0.860	0.964	5	4.29460580912863	-1
KWM.3	0.340	0.555	16	28.2162162162162	0
AWM.3	0.310	0.662	11	16.1480362537764	-2
VTM.3	1.890	1.270	56	42.6062992125984	-8
GLM.3	1.920	1.509	48	30.5367793240557	-13
LIM.3	3.280	2.118	79	35.7507082152975	-10
GDM.3	1.480	1.267	34	25.6669297553276	-2
LHM.3	0.780	0.746	45	59.2761394101877	-7
WQM.3	0.210	0.456	5	10.5043859649123	0
LTM.3	2.570	1.622	66	39.1060419235512	-10
HSM.3	0.990	1.078	56	51.0296846011132	-5
KYM.3	0.880	0.946	9	8.58350951374207	-2
FVM.3	1.570	1.394	41	28.2855093256815	-5
MTM.3	0.840	0.950	24	24.3789473684211	-1
YRM.3	0.840	0.788	27	33.1979695431472	-5
DVM.3	1.400	1.172	37	30.3754266211604	-6
ETM.3	1.870	1.353	101	73.2668144863267	-12
CKM.3	0.800	0.752	20	25.531914893617	0
SMM.3	1.160	0.992	20	18.991935483871	-1
KRM.3	2.110	1.428	71	48.2422969187675	-7
HCM.3	0.250	0.479	7	14.0918580375783	0
FTM.3	1.360	1.227	43	33.9364303178484	-4
LSM.3	3.460	1.972	228	113.864097363083	-55
REM.3	1.680	1.428	51	34.5378151260504	-5
AIM.3	2.070	1.402	28	18.4950071326676	-12
SAM.3	2.580	1.724	185	105.812064965197	-20
KKM.3	3.560	1.887	74	37.329093799682	-7
ASM.3	2.670	1.589	185	114.745122718691	-38
IEM.3	1.840	1.475	79	52.3118644067797	-7
FCM.3	0.810	0.884	13	13.789592760181	-1
HWM.3	0.090	0.288	7	23.9930555555556	-2
ARM.3	1.540	1.132	52	44.5759717314488	-6
NVM.3	1.370	1.186	38	30.885328836425	-2
SSM.3	4.420	2.511	397	156.344086021505	-77
DCM.3	0.520	0.731	11	14.3365253077975	-4
HIM.3	0.700	0.959	14	13.8686131386861	-2
NFM.3	1.230	1.053	38	34.9192782526116	-1
AAM.3	2.870	1.790	124	67.6703910614525	-14
IKM.3	2.440	1.672	102	59.5454545454545	-10
EHM.3	0.650	0.845	15	16.9822485207101	-1
HVM.3	0.810	0.907	23	24.4652701212789	-8
MWM.3	0.210	0.498	2	3.59437751004016	0
WAM.3	0.400	0.682	9	12.6099706744868	-1
PIM.3	1.500	1.314	34	24.7336377473364	-4
TVM.3	1.990	1.755	38	20.5185185185185	-3
HMM.3	0.250	0.500	2	3.5	0
CFM.3	0.630	0.661	15	21.7397881996974	0
FEM.3	1.260	1.284	40	30.1713395638629	-3
SCM.3	1.130	1.116	45	39.3100358422939	-28
EAM.3	1.960	1.524	104	66.9553805774278	-13
FIM.3	2.170	1.491	56	36.1032863849765	-17
DNM.3	1.380	1.196	46	37.3076923076923	-12
GQM.3	0.950	0.968	7	6.25	-2
RGM.3	1.250	1.048	52	48.425572519084	-6
TLM.3	2.690	1.668	71	40.9532374100719	-7
PVM.3	1.270	1.014	36	34.2504930966469	0
SGM.3	1.840	1.369	76	54.1709276844412	-12
INM.3	1.610	1.286	63	47.7371695178849	-10
AGM.3	1.810	1.419	50	33.9605355884426	-6
GGM.3	2.370	1.405	53	36.0355871886121	-14
YKM.3	1.010	1.168	22	17.9708904109589	-3
WYM.3	0.110	0.373	4	10.4289544235925	0
YFM.3	0.980	0.974	15	14.394250513347	-2
YGM.3	0.950	0.968	17	16.5805785123967	-3
ANM.3	1.530	1.251	66	51.5347721822542	-6
WMM.3	0.050	0.219	1	4.337899543379	-1
DSM.3	2.260	1.474	203	136.187245590231	-43
FNM.3	1.630	1.244	76	59.7829581993569	-16
GFM.3	1.500	1.275	36	27.0588235294118	-3
LMM.3	1.210	1.546	21	12.8007761966365	-1
SQM.3	1.560	1.572	50	30.8142493638677	-4
GSM.3	2.220	1.501	131	85.7961359093937	-15
SNM.3	2.380	1.469	115	76.6643975493533	-25
ISM.3	2.290	1.771	125	69.2885375494071	-12
NCM.3	0.600	0.752	12	15.1595744680851	0
QHM.3	0.460	0.626	15	23.2268370607029	0
DFM.3	1.190	1.070	25	22.2523364485981	-3
DYM.3	0.950	1.218	15	11.5353037766831	-2
RQM.3	1.160	1.051	24	21.7316841103711	-1
KCM.3	0.590	0.767	13	16.1799217731421	-1
GKM.3	1.390	1.230	23	17.5691056910569	-2
PPM.3	1.770	1.441	88	59.8403886190146	-14
TEM.3	1.920	1.292	70	52.6934984520124	-6
AMM.3	1.240	1.111	9	6.98469846984698	-1
MQM.3	0.660	0.807	11	12.8128872366791	-2
LVM.3	2.570	1.578	84	51.6032953105196	-8
PMM.3	0.770	0.839	5	5.04171632896305	-1
FSM.3	1.870	1.236	126	100.428802588997	-27
THM.3	0.560	0.756	31	40.2645502645503	-4
SLM.3	3.490	1.784	128	69.792600896861	-19
TRM.3	1.530	1.432	67	45.7192737430168	-7
KSM.3	2.520	1.697	161	93.388332351208	-13
QRM.3	1.310	1.237	42	32.8940986257074	-3
IIM.3	2.330	1.436	59	39.4637883008357	-9
IGM.3	1.500	1.322	45	32.9046898638427	-1
QLM.3	1.860	1.407	54	37.0575692963753	-11
WFM.3	0.340	0.555	5	8.3963963963964	0
QIM.3	1.230	0.983	18	17.06002034588	-1
CQM.3	0.430	0.728	8	10.3983516483516	-1
FLM.3	2.340	1.519	74	47.1757735352205	-10
DAM.3	2.090	1.408	162	113.572443181818	-20
RLM.3	2.320	1.569	117	73.0911408540472	-13
NSM.3	2.490	1.521	142	91.7225509533202	-19
TKM.3	2.080	1.468	88	58.5286103542234	-5
QVM.3	1.140	1.045	35	32.4019138755981	-4
PSM.3	1.910	1.386	92	65	-17
VMM.3	0.690	0.873	10	10.6643757159221	0
VAM.3	2.330	1.670	62	35.7305389221557	-13
YAM.3	0.850	1.019	21	19.7742885181551	-1
DEM.3	1.750	1.395	66	46.0573476702509	-5
CMM.3	0.290	0.556	2	3.07553956834532	0
VDM.3	1.690	1.152	47	39.3315972222222	-6
RAM.3	1.880	1.572	53	32.5190839694656	-31
CSM.3	0.680	0.886	34	37.607223476298	-8
ASA.4	7.510	2.657	16	3.19533308242379	0
EAA.4	6.660	2.648	15	3.14954682779456	-1
VDS.4	4.900	2.115	13	3.82978723404255	-3
SNS.4	7.810	3.155	23	4.81458003169572	0
VRV.4	3.950	1.882	12	4.27736450584485	-2
RSL.4	7.410	2.745	19	4.22222222222222	-4
SLS.4	11.310	3.357	33	6.46112600536193	-6
TAS.4	5.850	2.409	17	4.62847654628477	-3
TSN.4	5.580	2.409	15	3.91033623910336	-3
KTS.4	6.210	2.907	15	3.02373581011352	-3
CNN.4	1.170	1.083	5	3.53647276084949	0
IDS.4	4.950	2.426	16	4.55482275350371	-4
SET.4	4.950	2.285	12	3.08533916849015	0
WLC.4	0.280	0.533	2	3.22701688555347	-3
RCH.4	0.520	0.717	3	3.45885634588563	0
NIS.4	4.180	2.086	11	3.26941514860978	-1
KQN.4	3.090	1.724	10	4.00812064965197	0
AIS.4	6.130	2.481	14	3.17210802095929	-2
SSS.4	20.570	4.593	54	7.27846723274548	-4
QFN.4	2.630	1.405	8	3.8220640569395	0
FRW.4	0.660	0.781	5	5.55697823303457	-1
NSS.4	8.050	3.316	28	6.01628468033776	-4
FSA.4	4.810	2.173	15	4.68936953520479	-3
VCY.4	0.930	0.913	4	3.36254107338445	0
RRL.4	6.170	2.170	14	3.60829493087558	-1
LSR.4	7.300	2.743	16	3.1717098067809	-1
ASS.4	11.030	4.451	30	4.26196360368457	-3
FSS.4	8.420	2.779	21	4.52680820439007	-5
LIK.4	8.070	2.779	17	3.21338611011155	-4
IFN.4	3.600	1.842	12	4.56026058631922	0
PAS.4	6.030	2.572	18	4.65396578538103	-5
VTR.4	3.690	1.819	11	4.01869158878505	0
KSS.4	9.290	3.796	32	5.98261327713383	-1
QQS.4	3.640	2.008	11	3.66533864541833	-1
ESS.4	9.190	2.887	31	7.55455490128161	-4
LIR.4	6.000	2.719	15	3.31004045605002	-7
AIK.4	5.210	2.114	14	4.15799432355724	0
ISN.4	5.400	2.340	16	4.52991452991453	-1
IKH.4	1.620	1.347	6	3.25167037861915	0
SSA.4	9.910	2.941	22	4.11084665079905	0
HNS.4	1.620	1.117	7	4.81647269471799	0
KDA.4	3.870	2.173	24	9.26369075011505	-1
FIR.4	3.810	2.173	11	3.3087896916705	0
STT.4	7.540	2.630	17	3.59695817490494	0
NAD.4	3.020	1.657	8	3.00543150271575	0
DNS.4	3.920	1.773	11	3.99323181049069	-2
YSA.4	2.720	1.741	10	4.18150488225158	-1
NET.4	4.250	1.940	13	4.51030927835052	-3
VDT.4	3.550	1.893	11	3.93555203380877	-1
IHN.4	1.210	1.233	5	3.07380373073804	0
HRP.4	1.280	1.173	5	3.17135549872123	0
HSS.4	3.320	1.786	10	3.74020156774916	-1
AAS.4	8.500	2.844	18	3.34036568213783	-7
LSS.4	13.110	3.140	30	5.37898089171975	-4
FLK.4	5.930	2.626	17	4.21553693830922	-1
DSS.4	8.340	3.185	33	7.7425431711146	-7
FRN.4	3.110	2.192	10	3.14324817518248	0
LWR.4	0.840	0.972	5	4.2798353909465	-1
TDA.4	3.440	1.743	9	3.1899024670109	0
AKS.4	5.250	2.115	16	5.08274231678487	-1
SAS.4	9.270	2.881	18	3.03019784796946	-3
TDS.4	4.020	1.995	15	5.50375939849624	-1
PEA.4	3.230	1.836	10	3.68736383442266	0
EDS.4	6.640	2.710	25	6.77490774907749	-2
NFS.4	3.890	1.969	13	4.62671406805485	0
NQS.4	3.400	1.723	13	5.57167730702263	-2
VHH.4	0.990	0.916	4	3.28602620087336	0
NES.4	5.680	2.416	14	3.44370860927152	0
EHS.4	1.970	1.425	7	3.52982456140351	-3
ISS.4	9.650	3.198	20	3.23639774859287	-6
LST.4	8.240	2.640	17	3.31818181818182	-1
AQS.4	3.680	1.814	11	4.03528114663727	0
FVK.4	4.040	1.969	10	3.02691721686135	-1
FTP.4	2.800	1.524	8	3.41207349081365	0
KES.4	7.520	2.787	20	4.47793326157158	-1
LLR.4	8.880	3.599	30	5.86829674909697	-7
RSS.4	8.020	2.741	25	6.19481940897483	-4
QLS.4	5.160	2.154	12	3.17548746518106	-1
IKQ.4	4.020	2.010	11	3.4726368159204	0
LSP.4	5.680	2.059	12	3.06945118989801	-2
FHT.4	1.510	1.396	6	3.2163323782235	0
SNN.4	4.470	2.062	11	3.16682832201746	-1
WTA.4	1.120	1.217	6	4.00986031224322	0
EES.4	8.120	2.986	31	7.66242464835901	-3
FDS.4	4.200	2.015	11	3.37468982630273	0
SST.4	11.340	3.325	37	7.71729323308271	-2
CHW.4	0.100	0.302	2	6.29139072847682	0
QNS.4	3.190	1.680	9	3.45833333333333	0
IES.4	5.720	2.349	13	3.09919114516816	-2
TPA.4	4.410	2.142	15	4.94397759103641	0
SDS.4	7.460	2.928	24	5.64890710382514	-2
FFR.4	3.100	1.806	11	4.37430786267996	0
TLS.4	7.930	2.900	20	4.16206896551724	-9
DIE.4	4.460	2.125	11	3.07764705882353	-1
PET.4	2.910	1.531	10	4.63096015676029	0
DDS.4	6.610	2.624	27	7.77057926829268	-2
EYD.4	2.430	1.519	7	3.00855826201448	-1
STS.4	11.700	3.710	24	3.31536388140162	-2
DFS.4	4.280	1.902	12	4.05888538380652	-3
DDA.4	4.430	2.021	19	7.2093023255814	-7
DTS.4	5.360	1.823	13	4.19089413055403	-3
ETS.4	6.110	2.923	17	3.72562435853575	0
LRN.4	4.640	2.213	16	5.1333032083145	-7
VHQ.4	1.040	0.974	4	3.03901437371663	-1
RLS.4	6.670	2.417	23	6.75630947455523	-4
QDA.4	2.600	1.670	9	3.83233532934132	-1
NLS.4	6.980	2.582	21	5.429899302866	-4
SKP.4	5.110	1.890	12	3.64550264550265	-3
TWW.4	0.290	0.518	2	3.3011583011583	-1
RGS.4	4.220	2.604	16	4.52380952380952	-1
TSC.4	2.330	1.544	7	3.02461139896373	-11
NAS.4	4.510	2.101	14	4.5168967158496	0
DES.4	5.020	2.265	16	4.8476821192053	-1
IKS.4	6.630	2.529	16	3.70502174772637	0
TES.4	5.660	2.450	16	4.22040816326531	-4
QFA.4	2.420	1.532	8	3.64229765013055	-1
PLR.4	4.340	2.171	12	3.52832795946568	-2
LFK.4	6.270	2.224	19	5.72392086330935	-1
WRS.4	0.650	0.783	3	3.00127713920817	-2
WSS.4	1.550	1.234	6	3.60615883306321	0
PSC.4	1.690	1.346	6	3.20208023774146	0
SIS.4	8.990	3.027	21	3.96762471093492	-2
EDA.4	4.380	2.068	13	4.16827852998066	-2
RKP.4	3.650	2.012	10	3.15606361829026	0
RRS.4	6.390	2.662	15	3.23441021788129	-5
SHV.4	2.210	1.431	7	3.34730957372467	0
TSA.4	7.190	2.880	16	3.05902777777778	-2
NDS.4	3.310	1.807	15	6.46928610957388	-3
KPP.4	4.040	1.964	28	12.1995926680244	-2
CNG.4	1.150	1.048	6	4.62786259541985	0
PDA.4	3.270	2.628	12	3.32191780821918	-1
HST.4	1.810	1.308	6	3.20336391437309	-2
PPW.4	0.600	0.765	4	4.44444444444444	0
NPS.4	3.940	2.228	12	3.61759425493716	0
PTT.4	5.330	2.357	13	3.25413661434026	-1
NPL.4	3.980	1.848	12	4.33982683982684	-2
QST.4	3.830	1.881	13	4.87506645401382	0
LLK.4	10.730	3.717	22	3.03201506591337	0
IVR.5	3.780	1.691	11	4.26966292134832	-2
TAL.5	6.950	2.346	14	3.00511508951407	0
ILF.5	7.990	2.650	16	3.02264150943396	-3
TAS.5	6.240	2.656	17	4.05120481927711	-1
TSN.5	6.250	2.890	17	3.719723183391	0
SQN.5	3.200	2.035	10	3.34152334152334	0
DPD.5	2.590	1.464	7	3.01229508196721	-3
SSS.5	21.390	4.666	36	3.1311615945135	-5
VEW.5	0.550	0.770	3	3.18181818181818	0
FKP.5	2.620	1.768	10	4.17420814479638	-3
WEN.5	0.580	0.727	3	3.32874828060523	0
KRS.5	5.980	2.353	16	4.2583935401615	0
FNT.5	3.280	1.764	9	3.24263038548753	0
GFW.5	0.590	0.793	3	3.0390920554855	0
FSS.5	7.810	3.228	20	3.77633209417596	0
IQR.5	2.580	1.615	8	3.35603715170279	-1
TCH.5	0.520	0.745	3	3.32885906040268	0
IFK.5	3.360	1.784	9	3.16143497757848	0
KKP.5	5.440	2.190	15	4.36529680365297	-1
SKS.5	8.440	2.976	22	4.55645161290323	-2
WMS.5	0.300	0.541	2	3.14232902033272	0
PSS.5	8.170	2.910	17	3.03436426116838	0
WDS.5	1.120	0.891	4	3.23232323232323	0
PKP.5	3.850	1.997	10	3.07961942914372	-2
VAT.5	4.530	2.414	12	3.09444904722452	0
TRS.5	4.890	2.229	13	3.63840287124271	0
DDQ.5	2.330	1.364	7	3.42375366568915	-1
TSS.5	11.100	3.057	23	3.89270526660124	-2
WNV.5	0.770	0.952	4	3.39285714285714	-1
HDP.5	0.960	0.931	4	3.26530612244898	0
HIQ.5	1.200	1.137	5	3.34212840809147	0
HNQ.5	1.050	0.957	5	4.12748171368861	0
KRP.5	3.510	2.163	10	3.00046232085067	-1
NNQ.5	2.530	1.579	9	4.09753008233059	-2
WNT.5	0.500	0.644	3	3.88198757763975	-1
ALR.5	6.010	2.414	14	3.30985915492958	0
HWT.5	0.270	0.529	2	3.2703213610586	0
TST.5	7.700	2.883	18	3.57266736038848	0
STS.5	11.340	3.157	29	5.59391827684511	-4
PQH.5	0.940	1.013	5	4.00789733464956	0
IFS.5	5.230	2.215	15	4.41083521444695	-1
CTR.5	1.350	1.274	6	3.64992150706436	0
NLS.5	6.350	2.536	17	4.19952681388013	-1
EDD.5	7.290	3.447	19	3.39715694807079	-4
CFT.5	1.420	0.987	5	3.62715298885512	-1
CHQ.5	0.470	0.688	3	3.67732558139535	0
LLL.5	17.850	4.613	34	3.5009755040104	-2
RHR.5	1.800	1.318	6	3.1866464339909	-1
SCN.5	1.820	1.321	6	3.16426949280848	-2
CYK.5	1.030	0.969	4	3.06501547987616	0
FYQ.5	1.410	1.147	5	3.12990409764603	0
