# Supplementary material for: C-terminal motif prediction in eukaryotic proteomes using comparative genomics and statistical over-representation across protein families
Source: BMC Genomics. 2007 Jun 26;8:191. doi: 10.1186/1471-2164-8-191 (PMC1929074; doi:10.1186/1471-2164-8-191)
Supplement: Additional File 7 — All filtered N-terminal tripeptide z-statistics for all species [file 1471-2164-8-191-S7.zip › sonts/H_sapiens.ca]

DGM.3	1.440	1.321	96	71.5821347464043	-39
PGM.3	2.150	1.672	100	58.5227272727273	-56
WIM.3	0.290	0.624	9	13.9583333333333	-1
MNM.3	0.580	0.855	12	13.3567251461988	-6
DWM.3	0.180	0.435	9	20.2758620689655	-2
LQM.3	2.440	1.696	44	24.5047169811321	-4
KFM.3	0.880	0.902	17	17.8713968957871	-3
QWM.3	0.310	0.647	8	11.8856259659969	-4
ITM.3	1.150	1.104	22	18.8858695652174	-6
HRM.3	0.720	0.911	17	17.8704720087816	-4
FMM.3	0.400	0.620	9	13.8709677419355	-3
ESM.3	2.830	1.776	146	80.6137387387387	-42
KGM.3	2.070	1.647	100	59.4596235579842	-41
GWM.3	0.500	0.798	18	21.9298245614035	-1
HTM.3	0.560	0.715	23	31.3846153846154	0
SVM.3	2.980	1.815	88	46.8429752066116	-32
IWM.3	0.420	0.606	7	10.8580858085809	-6
MAM.3	1.240	1.111	63	55.5895589558956	-20
FYM.3	0.900	0.859	7	7.10128055878929	0
PYM.3	0.860	1.137	12	9.79771328056288	-2
VQM.3	1.510	1.330	29	20.6691729323308	-5
ECM.3	0.710	0.782	8	9.32225063938619	-1
RRM.3	2.250	1.806	89	48.0343300110742	-26
TFM.3	1.000	1.054	21	18.9753320683112	-4
HDM.3	0.720	0.830	21	24.433734939759	-4
MGM.3	0.940	1.013	21	19.8025666337611	-1
KPM.3	1.550	1.329	60	43.9804364183597	-15
PAM.3	2.840	1.692	208	121.252955082742	-47
SKM.3	2.330	1.400	76	52.6214285714286	-15
QYM.3	0.780	0.860	14	15.3720930232558	-1
SIM.3	1.850	1.431	37	24.5632424877708	-8
DLM.3	2.360	1.685	32	17.5905044510386	-7
IQM.3	0.880	1.018	16	14.852652259332	-5
QQM.3	1.280	1.111	19	15.9495949594959	-4
GNM.3	1.490	1.322	43	31.3993948562784	-28
SWM.3	0.800	0.932	24	24.8927038626609	-11
GVM.3	2.220	1.535	49	30.4755700325733	-15
VYM.3	1.030	1.218	14	10.6486042692939	-10
IRM.3	1.200	1.092	29	25.4578754578755	-4
NQM.3	1.030	0.948	20	20.0105485232068	-3
ACM.3	0.630	0.812	16	18.9285714285714	-2
CTM.3	0.780	1.021	23	21.7629774730656	-3
CEM.3	0.840	0.929	18	18.4714747039828	-2
GCM.3	0.710	0.891	16	17.1604938271605	-4
EFM.3	1.370	1.220	11	7.89344262295082	-2
EKM.3	2.820	1.861	52	26.426652337453	-23
HNM.3	0.690	0.837	17	19.4862604540024	-5
NTM.3	0.840	1.032	19	17.5968992248062	-11
QFM.3	1.080	1.041	21	19.135446685879	-7
PTM.3	2.220	1.548	69	43.1395348837209	-21
CGM.3	0.870	0.939	51	53.3865814696486	-31
YPM.3	0.840	1.032	19	17.5968992248062	-11
PHM.3	0.730	0.930	30	31.4731182795699	-4
HKM.3	0.840	1.108	26	22.7075812274368	-3
TWM.3	0.340	0.572	16	27.3776223776224	-2
SEM.3	2.820	1.755	155	86.7122507122507	-33
NLM.3	1.820	1.410	14	8.63829787234043	-1
TMM.3	0.610	0.815	15	17.6564417177914	-7
EGM.3	1.910	1.379	100	71.1312545322698	-18
LNM.3	2.040	1.363	55	38.8554658840792	-14
QCM.3	0.520	0.731	7	8.86456908344733	-3
DDM.3	1.660	1.506	53	34.0903054448871	-14
FRM.3	1.100	1.059	25	22.5684608120869	-1
NRM.3	1.090	1.016	19	17.6279527559055	-1
RDM.3	1.720	1.551	66	41.4442295293359	-17
HGM.3	0.740	0.895	33	36.0446927374302	-7
HAM.3	1.130	1.412	60	41.6926345609065	-20
CYM.3	0.370	0.677	6	8.31610044313146	0
TIM.3	1.450	1.290	22	15.9302325581395	-4
LKM.3	3.290	2.007	107	51.6741405082212	-41
YEM.3	0.900	0.948	22	22.2573839662447	-12
QAM.3	1.630	1.542	143	91.6796368352789	-72
MLM.3	1.430	1.265	21	15.4703557312253	-6
VRM.3	1.680	1.340	53	38.2985074626866	-10
KNM.3	1.320	1.355	33	23.380073800738	-13
GIM.3	1.320	1.270	9	6.04724409448819	-2
YTM.3	0.760	0.818	5	5.18337408312958	0
RNM.3	1.380	1.153	50	42.1682567215958	-19
GAM.3	3.210	1.827	296	160.257252326218	-108
MCM.3	0.240	0.495	4	7.5959595959596	0
VFM.3	1.140	1.054	18	15.9962049335863	0
KAM.3	2.560	1.672	132	77.4162679425837	-57
PKM.3	1.940	1.434	65	43.9748953974895	-12
NYM.3	0.500	0.785	6	7.00636942675159	-1
WGM.3	0.500	0.689	28	39.9129172714078	-5
KEM.3	3.110	2.098	119	55.2383222116301	-21
VIM.3	1.270	1.230	17	12.7886178861789	-4
SDM.3	2.180	1.553	125	79.0856406954282	-55
CWM.3	0.150	0.359	6	16.2952646239554	0
WRM.3	0.350	0.592	25	41.6385135135135	-3
NEM.3	1.710	1.409	76	52.7253371185238	-24
IMM.3	0.550	0.702	8	10.6125356125356	-1
EYM.3	0.650	0.845	12	13.4319526627219	-1
SYM.3	1.270	1.362	22	15.2202643171806	-4
VCM.3	0.730	0.897	15	15.9085841694537	0
DHM.3	0.510	0.703	5	6.38691322901849	0
CHM.3	0.400	0.603	8	12.6036484245439	-2
IDM.3	1.310	1.285	39	29.3307392996109	-9
QKM.3	1.670	1.240	26	19.6209677419355	-1
LWM.3	0.660	0.831	37	43.7304452466907	-8
YIM.3	0.820	0.947	6	5.46990496304118	0
YVM.3	1.010	0.948	11	10.5379746835443	-2
RSM.3	2.230	1.663	148	87.6548406494287	-49
STM.3	2.530	1.586	145	89.8297604035309	-33
LGM.3	3.730	2.074	132	61.8466730954677	-52
ERM.3	2.230	1.434	50	33.3124128312413	-32
GPM.3	2.770	1.675	113	65.8089552238806	-29
CIM.3	0.480	0.731	6	7.55129958960328	0
SFM.3	1.670	1.450	51	34.0206896551724	-21
PDM.3	1.620	1.221	116	93.6773136773137	-51
TTM.3	2.060	1.543	93	58.9371354504213	-45
FFM.3	1.060	1.171	15	11.9043552519214	0
LFM.3	2.030	1.480	44	28.3581081081081	-23
AEM.3	3.060	1.890	168	87.2698412698413	-45
WHM.3	0.200	0.471	8	16.5605095541401	-2
ENM.3	1.290	1.113	42	36.5768194070081	-14
WNM.3	0.260	0.441	14	31.156462585034	-5
CVM.3	0.930	1.018	25	23.6444007858546	-10
RYM.3	0.870	0.906	21	22.2185430463576	-4
WSM.3	0.580	0.867	46	52.3875432525952	-23
AYM.3	0.800	0.932	11	10.9442060085837	-1
PEM.3	2.220	1.501	149	97.7881412391739	-66
IYM.3	0.880	1.018	6	5.0294695481336	-3
MRM.3	0.810	0.800	15	17.7375	-4
ADM.3	1.960	1.614	93	56.4064436183395	-24
KIM.3	1.490	1.283	21	15.2065471551052	-4
LDM.3	2.960	1.786	97	52.6539753639418	-40
NGM.3	1.530	1.096	88	78.8959854014599	-47
FDM.3	1.060	0.952	57	58.7605042016807	-13
AHM.3	0.910	1.093	9	7.40164684354986	-3
APM.3	2.100	1.554	115	72.6512226512227	-34
NDM.3	1.020	1.044	38	35.4214559386973	-14
KHM.3	0.500	0.659	20	29.5902883156297	-4
DRM.3	1.140	0.985	21	20.1624365482234	-5
SRM.3	2.270	1.830	75	39.7431693989071	-18
GMM.3	1.040	1.072	24	21.4179104477612	-6
YSM.3	1.150	1.140	40	34.0789473684211	-18
EMM.3	1.060	0.973	24	23.5765673175745	-4
KDM.3	1.800	1.435	37	24.5296167247387	-10
RKM.3	2.360	1.580	60	36.4810126582278	-13
RFM.3	1.130	1.089	27	23.7557392102847	-10
KLM.3	3.420	1.986	57	26.9788519637462	-15
RVM.3	1.810	1.331	71	51.9834710743802	-10
WTM.3	0.340	0.590	15	24.8474576271186	-4
QMM.3	0.680	0.851	13	14.4770857814336	-3
NMM.3	0.760	0.842	8	8.59857482185273	-3
QPM.3	1.290	1.113	33	28.4905660377358	-9
GYM.3	0.840	0.929	20	20.6243272335845	-9
HHM.3	0.540	0.731	9	11.5731874145007	-1
PFM.3	1.250	1.209	45	36.1869313482217	-3
CAM.3	1.040	1.072	55	50.3358208955224	-11
FPM.3	1.040	1.024	26	24.375	-6
FHM.3	0.530	0.834	10	11.3549160671463	-3
VKM.3	1.900	1.432	57	38.4776536312849	-23
ELM.3	3.780	1.915	50	24.1357702349869	-29
HQM.3	0.580	0.755	5	5.85430463576159	-1
MPM.3	0.660	0.867	23	25.7670126874279	-5
CPM.3	0.470	0.758	17	21.8073878627968	-10
KQM.3	1.690	1.619	41	24.2804200123533	-16
WLM.3	0.660	0.794	26	31.9143576826196	-4
VSM.3	2.590	1.865	113	59.201072386059	-34
TPM.3	1.730	1.999	54	26.1480740370185	-20
WEM.3	0.590	1.074	16	14.3482309124767	-14
TGM.3	2.040	1.510	104	67.523178807947	-27
QGM.3	1.640	1.267	72	55.5327545382794	-27
WWM.3	0.230	0.446	4	8.45291479820628	-2
PCM.3	0.780	0.927	20	20.7335490830636	0
EDM.3	1.830	1.407	66	45.6076759061834	-28
HPM.3	0.730	1.024	25	23.701171875	-6
VLM.3	3.330	1.864	49	24.5010729613734	-11
LCM.3	1.160	1.032	19	17.2868217054264	-3
VVM.3	2.260	1.468	36	22.983651226158	-18
QEM.3	2.260	1.515	82	52.6336633663366	-25
LLM.3	6.440	2.783	115	39.0082644628099	-51
PRM.3	1.810	1.612	94	57.1898263027295	-32
DQM.3	1.310	1.042	22	19.8560460652591	-4
GHM.3	0.750	0.947	22	22.4392819429778	-4
MSM.3	1.060	1.127	26	22.1295474711624	-6
TCM.3	0.690	0.837	12	13.5125448028674	-3
NKM.3	1.380	1.301	24	17.3866256725596	-7
QDM.3	1.180	1.038	41	38.3622350674374	-7
TNM.3	1.250	1.274	35	26.4913657770801	-6
LAM.3	4.840	2.317	278	117.893828226155	-134
LEM.3	3.600	2.099	138	64.0304907098618	-57
YMM.3	0.460	0.658	9	12.9787234042553	-2
AQM.3	1.910	1.349	62	44.5441067457376	-18
EPM.3	2.050	1.480	53	34.4256756756757	-26
TYM.3	1.000	1.155	15	12.1212121212121	-2
YNM.3	0.560	0.729	17	22.5514403292181	-4
IHM.3	0.610	0.723	10	12.9875518672199	0
LPM.3	2.890	1.752	107	59.4235159817352	-29
EVM.3	2.260	1.502	44	27.7896138482024	-11
KTM.3	1.660	1.273	54	41.1154752553024	-15
GTM.3	1.890	1.310	59	43.5954198473282	-9
ATM.3	1.850	1.598	88	53.9111389236546	-18
HYM.3	0.300	0.577	6	9.8786828422877	-1
DKM.3	1.760	1.311	38	27.6430205949657	-6
PQM.3	1.330	1.288	46	34.6816770186335	-13
CCM.3	0.420	0.654	7	10.0611620795107	0
WVM.3	0.400	0.711	19	26.1603375527426	-1
KVM.3	1.960	1.442	48	31.9278779472954	-15
NNM.3	0.810	0.884	25	27.3642533936652	-3
PWM.3	0.280	0.514	19	36.420233463035	-7
RHM.3	0.810	1.012	27	25.8794466403162	-5
PNM.3	1.570	1.444	48	32.1537396121884	-25
IFM.3	0.890	0.984	12	11.2906504065041	-2
ICM.3	0.740	0.883	9	9.35447338618346	-2
HLM.3	1.220	1.160	25	20.5	-1
GRM.3	1.980	1.491	78	50.9859154929577	-21
NAM.3	1.430	1.402	82	57.4679029957204	-28
SPM.3	2.570	1.559	122	76.6067992302758	-25
MMM.3	0.540	0.758	13	16.4379947229551	-2
VWM.3	0.490	0.674	15	21.5281899109792	-2
MVM.3	0.910	1.083	26	23.1671283471837	-5
ILM.3	2.080	1.509	31	19.1650099403579	-5
TQM.3	1.080	1.002	30	28.8622754491018	-5
NIM.3	1.070	1.130	11	8.78761061946903	-1
FWM.3	0.210	0.456	8	17.0833333333333	-1
RIM.3	1.280	1.147	28	23.2955536181343	-5
RCM.3	0.780	1.001	12	11.2087912087912	-1
RTM.3	1.570	1.365	58	41.3406593406593	-9
HFM.3	0.640	1.030	15	13.9417475728155	-3
NWM.3	0.400	0.765	13	16.4705882352941	-1
VEM.3	2.470	1.888	80	41.0646186440678	-21
FKM.3	1.120	1.140	31	26.2105263157895	-5
MKM.3	0.940	0.962	33	33.3264033264033	-10
QTM.3	1.480	1.193	45	36.4794635373009	-3
SHM.3	1.080	1.002	29	27.8642714570858	-9
LRM.3	2.680	1.588	113	69.4710327455919	-21
WDM.3	0.420	0.654	19	28.4097859327217	-7
TSM.3	2.060	1.355	118	85.5645756457565	-25
IVM.3	1.740	1.535	28	17.1074918566775	-5
CRM.3	0.640	0.746	14	17.9088471849866	0
YYM.3	0.740	0.949	5	4.48893572181243	0
TDM.3	1.530	1.466	79	52.8444747612551	-13
PLM.3	3.520	2.057	98	45.9309674282936	-12
NHM.3	0.400	0.667	14	20.3898050974513	-1
ALM.3	4.070	3.322	80	22.8567128236002	-21
FAM.3	1.690	1.187	85	70.1853411962932	-29
QSM.3	2.060	1.448	103	69.7099447513812	-26
NPM.3	1.050	1.167	32	26.5209940017138	-12
WKM.3	0.460	0.642	12	17.9750778816199	-3
YHM.3	0.490	0.703	8	10.6827880512091	0
VHM.3	0.720	0.933	13	13.1618435155413	-4
IAM.3	1.740	1.315	36	26.0532319391635	-11
RMM.3	0.800	1.005	17	16.1194029850746	-2
DIM.3	1.170	1.240	12	8.73387096774194	-1
QNM.3	0.860	0.932	38	39.8497854077253	-12
LYM.3	1.660	1.416	21	13.6581920903955	-3
YQM.3	0.550	0.744	5	5.98118279569892	-1
WPM.3	0.450	0.702	20	27.8490028490029	-2
AFM.3	1.210	1.282	24	17.7769110764431	-5
DMM.3	0.800	0.932	21	21.6738197424893	-6
MDM.3	0.740	0.928	16	16.4439655172414	-12
CLM.3	1.300	1.142	28	23.3800350262697	-3
FQM.3	0.550	0.757	17	21.7305151915456	-2
CDM.3	0.770	0.952	30	30.703781512605	-4
YDM.3	0.790	0.967	18	17.7973112719752	-4
RWM.3	0.400	0.651	30	45.468509984639	-13
WCM.3	0.230	0.489	5	9.75460122699386	0
YLM.3	1.390	1.294	15	10.5177743431221	-3
AVM.3	2.360	1.642	76	44.8477466504263	-38
RPM.3	2.020	3.470	110	31.1181556195965	-53
EIM.3	1.470	1.235	27	20.6720647773279	-12
MEM.3	1.190	1.089	29	25.5371900826446	-12
CNM.3	0.460	0.731	16	21.2585499316005	-1
GEM.3	2.620	1.745	121	67.8395415472779	-27
KMM.3	0.830	0.954	16	15.9014675052411	-5
EEM.3	4.020	2.103	176	81.7784117926771	-38
IPM.3	1.090	1.240	22	16.8629032258065	-6
DTM.3	1.370	1.331	57	41.7956423741548	-10
TAM.3	2.860	1.837	264	142.155688622754	-109
EWM.3	0.590	0.726	15	19.8484848484848	-2
DPM.3	1.280	1.064	24	21.3533834586466	-4
AKM.3	2.190	1.339	53	37.9462285287528	-22
EQM.3	1.990	1.501	25	15.329780146569	-6
VNM.3	1.380	1.117	28	23.8316920322292	-11
FGM.3	1.530	1.306	46	34.0505359877489	-16
VPM.3	1.980	1.414	64	43.8613861386139	-20
VGM.3	2.040	1.456	57	37.7472527472528	-17
HEM.3	1.150	1.175	31	25.4042553191489	-9
MIM.3	0.470	0.717	7	9.10739191073919	-5
KWM.3	0.350	0.609	17	27.3399014778325	-5
VTM.3	2.160	1.568	56	34.3367346938776	-12
AWM.3	0.460	0.731	20	26.7305061559508	-3
GLM.3	3.320	1.858	82	42.3466092572659	-23
GDM.3	1.860	1.378	83	58.8824383164006	-25
LIM.3	2.380	1.509	32	19.6288933068257	-7
LHM.3	1.640	1.404	32	21.6239316239316	-2
WQM.3	0.250	0.520	14	26.4423076923077	-5
LTM.3	2.810	1.704	75	42.3650234741784	-27
HSM.3	0.990	0.927	46	48.554476806904	-10
KYM.3	0.960	0.840	9	9.57142857142857	-3
YRM.3	0.860	1.083	12	10.286241920591	0
FVM.3	1.490	1.185	37	29.9662447257384	-13
MTM.3	0.720	0.842	27	31.2114014251781	-10
DVM.3	1.790	1.533	55	34.7097195042401	-16
ETM.3	1.970	1.494	68	44.1967871485944	-18
CKM.3	0.730	0.962	14	13.7941787941788	-5
SMM.3	1.130	1.070	31	27.9158878504673	-11
KRM.3	1.920	1.433	50	33.5519888346127	-10
HCM.3	0.370	0.614	12	18.9413680781759	-7
FTM.3	1.270	1.171	28	22.8266438941076	-5
LSM.3	4.170	2.379	200	82.3160992013451	-91
REM.3	2.590	1.804	128	69.5177383592018	-27
AIM.3	1.290	1.175	25	20.1787234042553	-3
KKM.3	3.010	1.982	65	31.27648839556	-18
SAM.3	3.670	2.336	424	179.935787671233	-166
ASM.3	3.100	2.276	190	82.1177504393673	-51
IEM.3	2.060	1.644	43	24.9026763990268	-8
FCM.3	0.420	0.654	10	14.6483180428135	0
HWM.3	0.260	0.463	4	8.07775377969763	0
NVM.3	1.150	1.158	39	32.685664939551	-20
ARM.3	2.180	1.559	70	43.5022450288647	-31
SSM.3	4.340	2.075	251	118.872289156626	-103
DCM.3	0.530	0.771	13	16.1738002594034	-2
HIM.3	0.670	0.779	13	15.8279845956354	-3
NFM.3	0.690	0.861	10	10.8130081300813	-5
AAM.3	5.430	2.324	675	288.111015490534	-245
IKM.3	1.710	1.373	44	30.8011653313911	-10
EHM.3	0.780	0.960	8	7.52083333333333	0
HVM.3	0.790	0.935	22	22.6844919786096	-6
MWM.3	0.170	0.451	4	8.49223946784922	0
PIM.3	1.310	1.051	35	32.0551855375833	-5
WAM.3	0.690	1.489	47	31.1014103425118	-9
HMM.3	0.280	0.533	8	14.484052532833	0
TVM.3	2.180	1.500	51	32.5466666666667	-6
CFM.3	0.640	0.938	13	13.1769722814499	-2
FEM.3	1.370	1.331	53	38.7903831705485	-15
SCM.3	0.860	0.910	39	41.9120879120879	-8
EAM.3	3.380	1.989	323	160.693815987934	-150
FIM.3	0.990	1.105	12	9.96380090497738	-2
DNM.3	0.900	0.927	22	22.7615965480043	-4
GQM.3	1.440	1.266	33	24.9289099526066	-11
RGM.3	2.230	1.588	115	71.0138539042821	-38
PVM.3	1.750	1.381	62	43.6278059377263	-14
TLM.3	2.540	1.761	51	27.5184554230551	-16
SGM.3	2.850	1.635	169	101.620795107034	-53
INM.3	1.150	1.123	30	25.6901157613535	-6
AGM.3	2.360	1.946	111	55.8273381294964	-20
GGM.3	2.490	1.772	99	54.4638826185102	-30
YKM.3	0.710	0.743	19	24.6164199192463	-4
YGM.3	0.950	1.149	16	13.0983463881636	-4
YFM.3	0.550	0.833	15	17.3469387755102	0
ANM.3	1.400	1.239	36	27.9257465698144	-14
DSM.3	1.900	1.411	117	81.5733522324592	-40
WMM.3	0.140	0.377	8	20.8488063660477	-2
FNM.3	0.920	1.070	28	25.3084112149533	-7
GFM.3	1.270	1.221	21	16.1588861588862	-4
LMM.3	1.300	1.219	22	16.9811320754717	-9
GSM.3	2.640	2.218	178	79.0622182146078	-83
SQM.3	1.940	1.594	40	23.8770388958595	-8
SNM.3	2.170	1.975	68	33.3316455696202	-15
YWM.3	0.130	0.367	3	7.82016348773842	0
ISM.3	1.570	1.130	48	41.0884955752212	-17
NCM.3	0.470	0.674	6	8.20474777448071	-5
DFM.3	0.900	1.133	8	6.26654898499559	-1
QHM.3	0.720	0.792	20	24.3434343434343	-4
DYM.3	0.570	0.756	5	5.85978835978836	-1
RQM.3	1.490	1.243	62	48.6806114239742	-20
KCM.3	0.520	0.627	7	10.3349282296651	-1
GKM.3	2.340	1.499	56	35.7971981320881	-17
PPM.3	2.610	1.556	86	53.5925449871465	-18
TEM.3	2.270	1.588	124	76.6561712846348	-60
AMM.3	1.130	1.022	37	35.0978473581213	-23
LVM.3	3.280	1.913	99	50.0365917407214	-19
MQM.3	0.650	0.869	12	13.0609896432681	0
PMM.3	0.860	0.954	20	20.062893081761	-4
FSM.3	1.450	1.329	74	54.5899172310008	-16
THM.3	0.680	0.764	15	18.7434554973822	-15
SLM.3	4.390	2.103	128	58.7779362815026	-28
TRM.3	1.510	1.314	66	49.0791476407915	-8
KSM.3	1.900	1.403	93	64.9322879543835	-40
IIM.3	1.240	1.173	15	11.7306052855925	-8
QRM.3	1.390	1.222	40	31.5957446808511	-16
IGM.3	2.190	1.824	61	32.2423245614035	-11
QLM.3	2.940	1.938	53	25.8307533539732	-12
WFM.3	0.230	0.529	6	10.9073724007561	-1
QIM.3	1.280	1.256	23	17.2929936305732	-3
CQM.3	0.580	0.741	10	12.7125506072874	0
FLM.3	2.060	1.391	37	25.118619698059	-5
DAM.3	2.300	1.801	197	108.106607440311	-82
RLM.3	3.490	2.023	116	55.6154226396441	-30
YCM.3	0.260	0.543	6	10.5709023941068	0
NSM.3	1.410	1.232	55	43.4983766233766	-11
TKM.3	2.060	1.523	55	34.7603414313854	-15
PSM.3	2.400	1.627	83	49.539028887523	-17
QVM.3	1.600	1.435	45	30.2439024390244	-24
DEM.3	2.040	1.477	94	62.2613405551794	-38
VAM.3	3.120	1.838	188	100.587595212187	-68
YAM.3	1.310	1.293	36	26.8290796597061	-7
VMM.3	1.000	1.044	10	8.62068965517241	-2
CMM.3	0.310	0.631	8	12.1870047543582	-3
VDM.3	1.780	1.345	62	44.7732342007435	-17
RAM.3	2.960	1.869	178	93.6543606206528	-60
CSM.3	0.950	0.914	40	42.7242888402626	-8
VAA.4	13.020	3.771	53	10.6019623442058	-13
ASA.4	13.220	4.034	45	7.87803668815072	-11
EAA.4	12.070	3.517	50	10.7847597384134	-14
GDA.4	6.020	3.081	21	4.86205777345018	-3
GVA.4	8.350	2.833	18	3.40628309212849	-8
SVA.4	10.220	3.475	25	4.25323741007194	-10
GEA.4	8.740	2.615	34	9.65965583173996	-9
NPD.4	3.010	2.402	14	4.57535387177352	0
DSA.4	6.390	2.530	17	4.19367588932806	0
VDG.4	4.970	2.464	13	3.25892857142857	-4
SLA.4	16.120	4.375	41	5.68685714285714	-11
GSA.4	12.150	3.322	36	7.17940999397953	-23
SKA.4	6.530	2.717	16	3.48546190651454	-4
WDG.4	1.300	1.142	5	3.2399299474606	-7
RTE.4	4.420	2.301	12	3.2942199043894	-6
SDA.4	6.550	2.858	22	5.40587823652904	-2
RLA.4	14.170	3.782	26	3.12797461660497	-15
VHA.4	2.620	1.836	9	3.47494553376906	-2
TLA.4	9.960	3.378	22	3.56423919478982	-12
KSA.4	7.520	2.880	25	6.06944444444444	-4
PSA.4	12.560	3.710	41	7.66576819407008	-8
EEA.4	12.150	3.334	30	5.35392921415717	-13
LAA.4	20.170	5.025	62	8.32437810945274	-18
PGA.4	11.390	3.725	32	5.53288590604027	-8
SQA.4	6.110	2.919	15	3.04556354916067	-4
SEA.4	8.620	3.203	25	5.1139556665626	-6
AVA.4	11.610	3.787	24	3.27171903881701	-9
VSA.4	9.410	3.069	33	7.68654284783317	-5
ESA.4	9.020	2.951	34	8.46492714334124	-5
AWQ.4	0.930	0.946	4	3.24524312896406	-3
KPA.4	5.590	2.590	17	4.40540540540541	-1
HAA.4	4.180	2.017	11	3.38125929598413	-6
SSA.4	17.420	4.264	52	8.10975609756098	-13
KLA.4	10.510	3.608	22	3.18458980044346	-15
KDA.4	4.590	2.366	13	3.55452240067625	-5
PTA.4	7.160	2.699	27	7.3508706928492	-3
NAA.4	4.800	2.084	14	4.41458733205374	-9
SRS.4	11.880	3.482	25	3.76794945433659	-8
RSA.4	9.810	2.950	32	7.52203389830508	-6
NTA.4	3.050	1.604	11	4.95635910224439	-6
EPD.4	5.830	2.515	18	4.8389662027833	-7
IGA.4	5.220	2.410	14	3.64315352697095	-6
QGA.4	5.910	2.720	16	3.70955882352941	-3
WPA.4	1.790	1.358	8	4.57290132547864	-3
GTA.4	7.250	2.879	20	4.42862104897534	-8
PEA.4	7.620	2.624	27	7.38567073170732	-12
PLA.4	13.240	3.901	31	4.55267880030761	-11
QEA.4	5.410	2.292	16	4.62041884816754	-7
AHA.4	3.260	1.910	11	4.05235602094241	-1
APE.4	7.860	2.896	19	3.84668508287293	-8
NEA.4	4.970	2.443	20	6.15227179697094	-4
SAA.4	16.220	4.153	75	14.1536238863472	-15
TGA.4	8.430	3.092	18	3.09508408796895	-2
RWA.4	1.920	1.529	8	3.97645519947678	-1
NDA.4	2.170	1.688	8	3.45379146919431	0
GPE.4	8.350	3.043	21	4.15708182714427	-4
DEA.4	6.320	2.494	15	3.4803528468324	-10
ATA.4	9.470	3.167	46	11.5345753078623	-9
ATG.4	7.410	2.644	17	3.62708018154312	-1
AEA.4	11.570	3.605	40	7.88626907073509	-16
VEA.4	7.850	2.918	23	5.19191226867718	-10
MSA.4	2.630	1.727	10	4.26751592356688	-2
RTA.4	5.750	2.208	13	3.28351449275362	-3
KDS.4	4.830	2.391	15	4.2534504391468	-1
GAA.4	15.870	4.545	51	7.72937293729373	-21
RPA.4	9.220	2.862	18	3.06778476589797	-1
TEA.4	6.320	2.490	19	5.09236947791165	-4
QAA.4	8.080	3.007	26	5.95942800133023	-4
AGA.4	13.570	4.018	33	4.83573917371827	-23
VAE.4	8.540	3.448	21	3.61368909512761	0
FDA.4	3.590	2.070	10	3.09661835748792	-2
TAA.4	9.380	3.158	38	9.06269791006966	-11
VQA.4	5.030	2.042	12	3.41332027424094	-7
ARE.4	8.150	2.907	17	3.04437564499484	-2
FTA.4	3.950	2.240	12	3.59375	-4
QSA.4	7.510	2.834	19	4.05434015525759	-7
NSA.4	4.530	2.072	17	6.01833976833977	-10
FAA.4	6.510	2.702	15	3.14211695040711	-1
RAA.4	11.920	3.863	32	5.19803261713694	-1
DDA.4	3.660	1.843	13	5.06782419967444	-3
DAA.4	7.040	2.951	19	4.05286343612335	-3
LGA.4	14.360	3.868	36	5.59462254395036	-11
QDA.4	2.830	1.843	10	3.8903960933261	-3
SNG.4	5.580	2.430	14	3.46502057613169	-4
LSA.4	17.120	4.295	32	3.46449359720605	-9
ATT.4	6.070	2.442	16	4.06633906633907	-6
ETA.4	6.000	2.437	23	6.97578990562167	-4
CRW.4	0.530	0.688	3	3.59011627906977	0
WSA.4	2.300	1.703	8	3.34703464474457	-3
GRA.4	9.790	3.922	23	3.36817950025497	-3
AAA.4	26.650	6.076	127	16.5157998683344	-42
ADA.4	6.280	2.499	14	3.08923569427771	-2
APA.4	13.410	3.328	25	3.48257211538462	-7
PAA.4	13.960	4.090	92	19.080684596577	-16
STA.4	8.370	3.180	30	6.80188679245283	-5
RQA.4	5.930	2.438	14	3.31009023789992	-11
EDA.4	5.280	2.458	20	5.98860862489829	-7
LEA.4	12.440	3.812	30	4.60650577124869	-12
RRS.4	10.600	3.284	21	3.16686967113277	-11
FSM.4	1.430	1.174	6	3.89267461669506	0
TSA.4	8.200	3.438	23	4.30482838859802	-10
CNG.4	1.460	1.388	7	3.99135446685879	-3
DTA.4	4.010	1.894	11	3.69060190073918	-1
PDA.4	4.980	2.079	15	4.81962481962482	-6
VAA.5	13.140	3.911	29	4.05522884172846	-11
TWI.5	0.670	0.877	4	3.79703534777651	-1
AAD.5	7.260	2.740	17	3.55474452554745	0
AWR.5	1.620	1.398	6	3.13304721030043	-2
RLW.5	2.430	1.677	8	3.32140727489565	-6
NAT.5	2.780	1.685	8	3.09792284866469	-4
KRS.5	7.560	3.030	20	4.10561056105611	-5
EAT.5	6.780	2.419	15	3.39809838776354	-4
GAR.5	9.750	3.118	22	3.92880051314945	-7
WPA.5	1.770	1.406	6	3.00853485064011	0
ICH.5	0.750	0.744	3	3.0241935483871	-1
WWI.5	0.250	0.539	2	3.24675324675325	-1
RPA.5	9.470	3.395	23	3.98527245949926	-2
RAG.5	8.440	2.786	17	3.07250538406317	-6
HEP.5	2.910	1.934	11	4.18304033092037	-8
RAA.5	12.050	3.186	24	3.75078468298807	-3
CGP.5	3.640	2.038	10	3.1207065750736	-2
RGS.5	9.350	2.918	21	3.99246058944483	-3
GAN.5	3.560	1.713	11	4.34325744308231	0
FLW.5	1.450	1.149	6	3.95996518711923	-1
GWC.5	0.680	0.942	4	3.5244161358811	-1
FMW.5	0.370	0.562	3	4.6797153024911	-1
AAA.5	26.510	5.502	51	4.45110868774991	-18
AWM.5	0.390	0.567	3	4.6031746031746	-1
APA.5	15.070	3.904	30	3.82428278688525	-3
RRA.5	10.350	3.151	20	3.06251983497302	-18
RKP.5	5.020	2.270	12	3.07488986784141	-5
KRK.5	8.890	3.184	21	3.80339195979899	-2
CNP.5	1.260	1.211	7	4.73988439306358	0
QPE.5	4.480	2.125	11	3.06823529411765	0
