# Supplementary material for: C-terminal motif prediction in eukaryotic proteomes using comparative genomics and statistical over-representation across protein families
Source: BMC Genomics. 2007 Jun 26;8:191. doi: 10.1186/1471-2164-8-191 (PMC1929074; doi:10.1186/1471-2164-8-191)
Supplement: Additional File 7 — All filtered N-terminal tripeptide z-statistics for all species [file 1471-2164-8-191-S7.zip › sonts/D_melanogaster.ca]

DGM.3	1.190	1.495	41	26.628762541806	-15
PGM.3	1.120	1.217	20	15.5135579293344	-1
MNM.3	0.480	0.745	11	14.1208053691275	-8
WIM.3	0.130	0.418	4	9.25837320574163	0
LQM.3	2.420	1.832	56	29.2467248908297	-9
KFM.3	0.850	1.123	72	63.3570792520036	-17
QWM.3	0.180	0.411	12	28.7591240875912	0
ITM.3	1.100	1.159	28	23.2096635030198	-6
HRM.3	0.840	1.061	21	19.0009425070688	-4
FMM.3	0.390	0.709	3	3.68124118476728	0
ESM.3	2.090	2.045	127	61.080684596577	-30
KGM.3	1.420	1.281	62	47.2911787665886	-38
GWM.3	0.410	0.842	3	3.07600950118765	0
HTM.3	0.580	0.934	17	17.5802997858672	-5
SVM.3	1.680	1.723	52	29.2048752176436	-16
IWM.3	0.280	0.740	8	10.4324324324324	-1
MAM.3	0.840	0.849	37	42.5912838633687	-14
FYM.3	0.610	0.863	9	9.72190034762457	-2
PYM.3	0.650	1.218	17	13.423645320197	-10
VQM.3	1.170	1.633	21	12.1432945499081	-5
ECM.3	0.400	0.603	10	15.9203980099502	-1
RRM.3	1.870	1.643	51	29.9026171637249	-8
TFM.3	0.750	1.077	24	21.5877437325905	-5
MGM.3	1.130	1.361	10	6.51726671565026	0
HDM.3	0.630	0.800	15	17.9625	-1
KPM.3	1.100	1.219	56	45.0369155045119	-19
PAM.3	1.520	1.554	68	42.7799227799228	-17
SKM.3	1.990	1.992	72	35.1455823293173	-14
QYM.3	0.740	1.050	14	12.6285714285714	-1
SIM.3	1.410	1.232	36	28.0762987012987	-11
IQM.3	0.800	1.163	18	14.7893379191745	-7
DLM.3	2.190	1.841	43	22.1673003802281	-4
GNM.3	1.390	1.517	23	14.2452208305867	-9
QQM.3	1.740	1.762	24	12.633371169126	-4
SWM.3	0.400	0.791	16	19.7218710493047	-4
GVM.3	1.720	2.025	23	10.5086419753086	-10
VYM.3	0.740	0.939	14	14.1214057507987	-1
IRM.3	1.400	1.239	37	28.7328490718321	-9
NQM.3	0.840	1.032	21	19.5348837209302	-8
ACM.3	0.690	1.107	12	10.2168021680217	-4
CTM.3	0.320	0.665	9	13.0526315789474	-2
CEM.3	0.520	0.822	13	15.1824817518248	-7
GCM.3	0.440	0.783	13	16.0408684546616	-5
EFM.3	0.720	1.181	20	16.3251481795089	-6
EKM.3	1.670	1.457	24	15.3260123541524	-2
HNM.3	0.310	0.545	11	19.6146788990826	0
NTM.3	0.880	0.977	41	41.064483111566	-9
QFM.3	0.570	0.913	16	16.9003285870756	-2
PTM.3	1.240	1.386	26	17.8643578643579	-5
YPM.3	0.660	1.066	19	17.2045028142589	-12
CGM.3	0.710	1.416	27	18.566384180791	-16
HKM.3	0.740	1.160	13	10.5689655172414	-8
PHM.3	0.770	0.952	15	14.9474789915966	0
TWM.3	0.250	0.575	8	13.4782608695652	0
SEM.3	2.140	1.608	83	50.2860696517413	-26
NLM.3	1.430	1.233	41	32.0924574209246	-4
TMM.3	0.710	0.988	15	14.4635627530364	-12
EGM.3	1.680	1.651	24	13.519079345851	-9
LNM.3	1.640	1.534	52	32.8292046936115	-7
QCM.3	0.440	0.743	6	7.48317631224764	-2
DDM.3	1.520	1.418	52	35.5994358251058	-40
FRM.3	1.230	1.455	64	43.1408934707904	-23
NRM.3	1.120	1.183	21	16.8047337278106	-2
HGM.3	0.780	1.011	14	13.0761622156281	-5
RDM.3	1.300	1.210	47	37.7685950413223	-19
HAM.3	0.790	1.076	50	45.7342007434944	-14
CYM.3	0.320	0.695	6	8.1726618705036	0
TIM.3	0.970	1.068	18	15.9456928838951	-4
LKM.3	2.400	1.944	102	51.2345679012346	-26
YEM.3	0.890	1.197	23	18.4711779448622	-6
QAM.3	1.620	1.489	70	45.923438549362	-27
VRM.3	1.200	1.247	39	30.3127506014435	-10
MLM.3	1.000	1.146	13	10.4712041884817	-1
GIM.3	1.200	1.214	25	19.6046128500824	-5
YTM.3	0.690	1.012	7	6.23517786561265	-1
RNM.3	0.950	1.095	52	46.62100456621	-19
KNM.3	0.970	1.201	43	34.9958368026644	-8
GAM.3	2.170	1.753	81	44.968625213919	-22
VFM.3	1.160	1.293	27	19.984532095901	-7
KAM.3	1.920	1.574	113	70.571791613723	-36
NYM.3	0.490	0.772	17	21.3860103626943	-2
PKM.3	1.080	1.186	43	35.3456998313659	-10
WGM.3	0.290	0.537	8	14.3575418994413	-2
KEM.3	1.930	1.929	62	31.1404872991187	-9
VIM.3	0.960	1.072	17	14.9626865671642	-2
SDM.3	1.890	1.639	108	64.7406955460647	-51
CWM.3	0.010	0.100	3	29.9	0
WRM.3	0.200	0.532	9	16.5413533834586	0
NEM.3	1.340	1.380	66	46.8550724637681	-16
IMM.3	0.740	1.186	7	5.27824620573356	-2
EYM.3	0.870	1.178	9	6.90152801358234	-1
SYM.3	1.010	1.389	21	14.3916486681065	-2
VCM.3	0.610	1.024	7	6.240234375	0
DHM.3	0.400	0.682	5	6.74486803519062	0
CHM.3	0.270	0.566	11	18.9575971731449	-2
IDM.3	1.210	1.192	55	45.1258389261745	-7
QKM.3	1.010	1.374	20	13.82096069869	-3
LWM.3	0.380	0.722	11	14.7091412742382	-4
YIM.3	0.530	0.797	7	8.11794228356336	-1
YVM.3	0.780	1.142	30	25.5866900175131	-3
RSM.3	1.650	1.553	123	78.1390856406954	-40
STM.3	1.750	1.553	84	52.9620090148101	-23
ERM.3	1.830	1.621	24	13.676742751388	-18
LGM.3	2.260	1.618	45	26.4153275648949	-15
GPM.3	1.560	1.653	29	16.6001209921355	-14
CIM.3	0.260	0.579	9	15.0949913644214	-3
SFM.3	0.930	1.057	55	51.1542100283822	-18
PDM.3	1.110	1.317	33	24.2141230068337	-20
FFM.3	0.730	0.973	10	9.52723535457348	0
TTM.3	1.620	1.376	79	56.2354651162791	-43
AEM.3	2.240	2.011	69	33.1974142217802	-30
LFM.3	1.660	1.665	34	19.4234234234234	-8
WHM.3	0.130	0.393	9	22.5699745547074	0
WNM.3	0.170	0.604	8	12.9635761589404	-4
ENM.3	1.130	1.461	22	14.2847364818617	-14
RYM.3	0.650	0.914	19	20.0765864332604	-8
CVM.3	0.450	0.783	9	10.9195402298851	-1
WSM.3	0.480	0.969	25	25.3044375644995	-11
AYM.3	0.710	1.008	28	27.0734126984127	-5
PEM.3	1.180	1.167	50	41.8337617823479	-8
IYM.3	0.640	0.916	15	15.6768558951965	-2
ADM.3	1.630	1.454	57	38.0811554332875	-23
MRM.3	0.690	0.918	17	17.7668845315904	0
LDM.3	2.070	1.647	62	36.3873709775349	-12
NGM.3	1.370	1.475	58	38.393220338983	-31
KIM.3	1.100	1.291	29	21.6111541440744	-8
FDM.3	0.890	1.302	46	34.6466973886329	-29
AHM.3	0.630	0.884	14	15.1244343891403	-1
NDM.3	1.040	1.263	51	39.5566112430721	-15
APM.3	1.790	1.499	51	32.8285523682455	-23
KHM.3	0.570	0.795	19	23.1823899371069	-3
SRM.3	1.800	1.524	69	44.0944881889764	-9
DRM.3	1.230	1.332	24	17.0945945945946	-8
GMM.3	0.750	1.077	8	6.73166202414113	-2
YSM.3	1.070	1.174	36	29.7529812606474	-22
EMM.3	1.050	1.373	15	10.1602330662782	-5
KDM.3	1.380	1.391	53	37.1099928109274	-14
RKM.3	1.570	1.373	40	27.9898033503278	-8
RFM.3	0.850	0.936	55	57.8525641025641	-16
RVM.3	1.220	1.433	42	28.4577808792742	-20
KLM.3	2.050	1.617	99	59.95670995671	-34
QMM.3	0.730	0.930	18	18.5698924731183	-2
WTM.3	0.220	0.484	6	11.9421487603306	-3
QPM.3	1.160	1.324	30	21.7824773413897	-22
NMM.3	0.530	0.870	21	23.5287356321839	-5
GYM.3	0.900	1.193	13	10.1424979044426	-7
PFM.3	0.620	0.993	27	26.5659617321249	-8
HHM.3	0.450	0.914	12	12.636761487965	-3
CAM.3	0.490	0.810	23	27.7901234567901	-5
FPM.3	0.650	1.140	22	18.7280701754386	-7
FHM.3	0.350	0.657	16	23.820395738204	-1
VKM.3	1.230	1.392	56	39.3462643678161	-5
ELM.3	2.490	1.972	32	14.9645030425963	-2
HQM.3	0.600	0.841	20	23.0677764565993	-4
MPM.3	0.700	1.040	13	11.8269230769231	0
CPM.3	0.450	0.730	18	24.041095890411	-1
KQM.3	1.180	1.114	38	33.0520646319569	-2
WLM.3	0.490	0.759	11	13.8471673254282	-1
VSM.3	1.660	1.458	84	56.4746227709191	-38
TPM.3	1.380	1.476	44	28.8753387533875	-13
WEM.3	0.300	0.560	11	19.1071428571429	-2
TGM.3	1.310	1.426	35	23.6255259467041	-12
QGM.3	1.410	1.787	31	16.5584778959149	-8
WWM.3	0.080	0.273	3	10.6959706959707	0
EDM.3	1.930	1.701	48	27.0840681951793	-14
PCM.3	0.250	0.592	13	21.5371621621622	-2
HPM.3	0.820	1.250	20	15.344	-9
VLM.3	2.180	1.666	26	14.2977190876351	-1
LCM.3	0.540	0.809	19	22.8182941903585	0
VVM.3	1.460	1.321	38	27.6608629825889	-4
QEM.3	1.550	1.493	44	28.4326858673811	-11
LLM.3	3.720	2.292	90	37.6439790575916	-17
PRM.3	1.400	1.271	32	24.0755310778914	-9
DQM.3	1.080	1.253	11	7.9169992019154	-1
GHM.3	0.630	1.012	12	11.2351778656126	-2
MSM.3	0.740	1.041	35	32.9106628242075	-3
TCM.3	0.340	0.685	10	14.1021897810219	-1
NKM.3	1.130	1.548	25	15.4198966408269	-13
QDM.3	0.960	1.205	28	22.4398340248963	-11
LEM.3	2.580	1.838	59	30.69640914037	-14
LAM.3	2.980	1.837	147	78.3995645073489	-39
TNM.3	0.970	1.210	29	23.1652892561983	-9
YMM.3	0.320	0.530	6	10.7169811320755	-2
AQM.3	1.520	1.418	26	17.2637517630465	-8
EPM.3	1.080	1.051	49	45.5946717411989	-8
MYM.3	0.390	0.665	8	11.4436090225564	-2
TYM.3	0.460	0.904	9	9.44690265486726	-2
YNM.3	0.530	0.771	16	20.064850843061	-4
IHM.3	0.540	0.822	21	24.8905109489051	-4
EVM.3	1.470	1.410	28	18.8156028368794	-14
LPM.3	1.970	1.605	45	26.809968847352	-11
GTM.3	1.330	1.371	25	17.2647702407002	-7
KTM.3	1.480	1.267	36	27.2454617205998	-9
ATM.3	1.760	1.787	58	31.4717403469502	-20
HYM.3	0.450	1.077	7	6.08170844939647	-1
DKM.3	1.020	1.231	21	16.2307067424858	-2
PQM.3	1.280	1.558	28	17.1501925545571	-8
CCM.3	0.230	0.468	9	18.7393162393162	-3
WVM.3	0.280	0.604	5	7.81456953642384	0
KVM.3	1.470	1.666	51	29.7298919567827	-31
PWM.3	0.220	0.645	13	19.8139534883721	-2
NNM.3	1.030	1.267	38	29.1791633780584	-6
RHM.3	0.710	1.104	21	18.3786231884058	-8
PNM.3	0.950	1.201	30	24.188176519567	-2
IFM.3	0.860	0.975	23	22.7076923076923	-16
ICM.3	0.410	0.793	11	13.3543505674653	0
GRM.3	1.430	1.297	25	18.1727062451812	-2
HLM.3	0.850	1.086	30	26.841620626151	-1
NAM.3	1.670	1.334	77	56.4692653673163	-32
VWM.3	0.300	0.732	3	3.68852459016393	0
SPM.3	1.900	1.617	81	48.9177489177489	-27
MMM.3	0.370	0.734	12	15.8446866485014	-11
MVM.3	0.740	1.011	12	11.137487636004	-5
ILM.3	2.160	1.692	49	27.6832151300236	-18
TQM.3	1.180	1.266	29	21.9747235387046	-5
FWM.3	0.230	0.489	3	5.66462167689162	0
NIM.3	0.960	1.014	15	13.8461538461538	-4
RIM.3	1.110	1.333	28	20.1725431357839	-1
RCM.3	0.400	0.667	13	18.8905547226387	-5
RTM.3	1.190	1.398	38	26.3304721030043	-12
HFM.3	0.360	0.732	9	11.8032786885246	-1
NWM.3	0.230	0.617	10	15.8346839546191	-2
VEM.3	1.420	1.415	39	26.5583038869258	-5
MKM.3	0.770	1.109	26	22.7502254283138	-17
FKM.3	1.160	1.108	74	65.7400722021661	-20
QTM.3	0.720	0.889	33	36.310461192351	-14
SHM.3	1.000	1.247	41	32.0769847634322	-10
LRM.3	2.370	1.785	77	41.8095238095238	-15
WDM.3	0.370	0.747	7	8.87550200803213	-4
IVM.3	1.470	1.417	24	15.8997882851094	-13
TSM.3	1.980	1.491	169	112.018779342723	-55
CRM.3	0.450	0.657	15	22.1461187214612	-2
YYM.3	0.610	0.803	7	7.95765877957659	-1
NHM.3	0.540	0.758	14	17.7572559366755	-1
TDM.3	1.300	1.403	59	41.1261582323592	-15
PLM.3	1.950	1.527	68	43.2547478716437	-19
ALM.3	3.270	2.215	80	34.6410835214447	-21
QSM.3	1.430	1.358	94	68.1664212076583	-26
FAM.3	1.580	1.730	53	29.7225433526012	-23
NPM.3	0.950	1.086	31	27.670349907919	-10
WKM.3	0.340	0.623	10	15.5056179775281	-6
VHM.3	0.450	0.672	10	14.2113095238095	-3
YHM.3	0.340	0.590	8	12.9830508474576	-2
IAM.3	1.760	1.525	48	30.3213114754098	-19
RMM.3	0.680	1.062	19	17.2504708097928	-8
DIM.3	1.120	1.486	14	8.66756393001346	-3
QNM.3	0.670	0.853	22	25.0058616647128	-7
LYM.3	0.990	1.105	23	19.9185520361991	-2
WPM.3	0.280	0.587	3	4.63373083475298	-2
YQM.3	0.600	1.015	17	16.1576354679803	-2
AFM.3	0.990	1.059	50	46.2795089707271	-10
DMM.3	0.660	0.855	8	8.58479532163743	-4
MFM.3	0.380	1.003	4	3.60917248255234	-1
MDM.3	0.650	1.077	17	15.1810584958217	-13
CLM.3	0.800	1.073	21	18.8257222739981	-2
FQM.3	0.890	1.171	23	18.8812980358668	-1
CDM.3	0.460	0.958	12	12.0459290187891	-3
YDM.3	0.810	1.331	27	19.6769346356123	-6
RWM.3	0.320	0.634	14	21.5772870662461	-7
WCM.3	0.080	0.367	3	7.95640326975477	0
YLM.3	1.130	1.244	16	11.9533762057878	-4
AVM.3	1.440	1.274	32	23.9874411302983	-10
EIM.3	1.160	1.308	15	10.5810397553517	-3
RPM.3	1.170	1.190	65	53.6386554621849	-26
CNM.3	0.300	0.628	8	12.2611464968153	-2
MEM.3	0.730	0.962	29	29.3866943866944	-3
GEM.3	1.580	1.713	28	15.4232340922358	-10
KMM.3	0.770	1.171	21	17.2758326216909	-4
EEM.3	2.140	1.564	57	35.076726342711	-23
IPM.3	1.130	1.284	36	27.1573208722741	-1
DTM.3	1.080	1.203	53	43.1587697423109	-20
TAM.3	2.270	1.890	138	71.8148148148148	-67
EWM.3	0.240	0.622	6	9.2604501607717	0
DPM.3	1.270	1.332	29	20.8183183183183	-6
AKM.3	1.700	1.453	48	31.8651066758431	-7
EQM.3	1.240	1.199	22	17.3144286905755	-10
VNM.3	1.050	1.149	28	23.4551784160139	-4
FGM.3	1.100	1.432	20	13.1983240223464	-6
VPM.3	1.690	1.555	38	23.3504823151125	-11
VGM.3	1.700	1.642	30	17.2350791717418	-8
HEM.3	0.710	0.820	22	25.9634146341463	-6
MIM.3	0.510	0.882	11	11.8934240362812	-3
KWM.3	0.190	0.465	23	49.0537634408602	-4
VTM.3	1.220	1.397	24	16.3063707945598	-7
AWM.3	0.300	0.659	5	7.13201820940819	-1
GLM.3	2.350	1.956	26	12.0910020449898	-6
GDM.3	1.370	1.515	24	14.9372937293729	-6
LIM.3	1.930	1.479	27	16.9506423258959	-6
LHM.3	1.100	1.460	33	21.8493150684932	-6
WQM.3	0.290	0.686	6	8.32361516034985	0
LTM.3	2.010	1.439	46	30.5698401667825	-16
HSM.3	0.960	1.188	62	51.3804713804714	-19
KYM.3	0.690	0.940	24	24.7978723404255	-2
MTM.3	0.790	0.957	25	25.2978056426332	-15
YRM.3	0.750	0.989	16	15.4196157735086	-1
FVM.3	1.100	1.185	22	17.6371308016878	-3
DVM.3	1.400	1.414	32	21.6407355021216	-13
ETM.3	1.220	1.368	61	43.6988304093567	-41
CKM.3	0.400	0.603	19	30.8457711442786	-4
SMM.3	1.040	1.205	40	32.3319502074689	-23
KRM.3	1.690	1.774	36	19.3404735062007	-11
HCM.3	0.240	0.515	2	3.41747572815534	0
FTM.3	0.830	1.256	19	14.4665605095541	-4
LSM.3	2.940	1.974	165	82.09726443769	-58
REM.3	1.760	1.670	60	34.874251497006	-14
AIM.3	1.450	1.635	25	14.4036697247706	-7
KKM.3	1.630	1.618	26	15.061804697157	-6
SAM.3	2.670	2.025	190	92.5086419753086	-85
ASM.3	2.720	1.923	212	108.829953198128	-58
IEM.3	1.290	1.387	25	17.0944484498919	-3
FCM.3	0.370	0.747	14	18.2463186077644	-2
HWM.3	0.220	0.660	6	8.75757575757576	-2
NVM.3	1.280	1.264	37	28.2594936708861	-9
ARM.3	1.660	1.665	50	29.033033033033	-11
SSM.3	3.170	2.248	249	109.354982206406	-103
DCM.3	0.270	0.709	20	27.8279266572638	-12
HIM.3	0.450	0.783	9	10.9195402298851	-2
NFM.3	0.500	0.847	23	26.5643447461629	-6
AAM.3	3.410	2.234	177	77.7036705461056	-80
IKM.3	1.350	1.513	54	34.7984137475215	-13
EHM.3	0.580	0.997	10	9.44834503510532	-2
HVM.3	0.540	1.114	18	15.673249551167	-4
PIM.3	1.070	1.174	18	14.4207836456559	-1
WAM.3	0.320	0.942	13	13.4607218683652	-10
HMM.3	0.260	0.630	9	13.8730158730159	-7
TVM.3	1.510	1.508	35	22.2082228116711	-7
CFM.3	0.280	0.570	18	31.0877192982456	0
FEM.3	0.920	1.079	31	27.8776645041705	-6
SCM.3	0.700	1.150	25	21.1304347826087	-2
EAM.3	2.190	2.053	119	56.8972235752557	-38
FIM.3	0.810	0.918	14	14.3681917211329	-2
DNM.3	0.840	0.950	23	23.3263157894737	-7
GQM.3	0.950	1.104	13	10.9148550724638	-3
RGM.3	1.430	1.208	46	36.8956953642384	-18
PVM.3	1.150	1.140	10	7.76315789473684	0
TLM.3	1.940	1.830	47	24.6229508196721	-11
SGM.3	2.110	2.015	69	33.1960297766749	-19
AGM.3	1.820	1.610	38	22.472049689441	-8
INM.3	1.210	1.289	28	20.7835531419705	-12
GGM.3	2.070	1.748	41	22.2711670480549	-22
YKM.3	0.580	0.843	39	45.5753262158956	-10
YGM.3	0.860	1.054	15	13.415559772296	-1
YFM.3	0.590	0.854	9	9.84777517564403	-1
ANM.3	1.100	1.210	26	20.5785123966942	-5
WMM.3	0.160	0.581	6	10.0516351118761	0
DSM.3	1.480	1.337	143	105.848915482423	-47
GFM.3	0.970	1.039	21	19.2781520692974	-5
FNM.3	0.970	1.235	37	29.1740890688259	-5
LMM.3	0.930	0.946	22	22.2727272727273	-5
GSM.3	2.390	1.757	121	67.5071143995447	-41
SQM.3	1.340	1.216	65	52.3519736842105	-14
SNM.3	1.580	1.565	64	39.8849840255591	-29
YWM.3	0.150	0.609	3	4.67980295566502	0
ISM.3	2.010	2.883	85	28.7859868192855	-23
NCM.3	0.380	0.749	6	7.50333778371162	-2
QHM.3	0.820	1.175	12	9.51489361702128	-7
DFM.3	0.760	1.156	16	13.1833910034602	-9
DYM.3	0.600	0.910	7	7.03296703296703	0
RQM.3	1.510	1.314	45	33.0974124809741	-11
KCM.3	0.420	0.699	8	10.8440629470672	-1
GKM.3	1.220	1.252	15	11.0063897763578	-10
PPM.3	2.040	1.786	50	26.8533034714446	-17
TEM.3	1.540	1.359	56	40.0735835172921	-16
AMM.3	1.150	1.381	22	15.097755249819	-8
MQM.3	0.700	0.948	10	9.81012658227848	-1
LVM.3	2.210	1.635	47	27.394495412844	-9
PMM.3	0.710	1.076	8	6.77509293680297	-1
FSM.3	1.410	1.640	94	56.4573170731707	-41
THM.3	0.490	0.718	18	24.3871866295265	-2
TRM.3	1.450	1.445	38	25.2941176470588	-5
SLM.3	2.840	1.813	84	44.7655819084391	-18
KSM.3	2.020	1.837	146	78.3777898747959	-50
QRM.3	1.610	1.669	19	10.4194128220491	-7
IIM.3	0.960	1.197	13	10.0584795321637	0
IGM.3	1.540	1.527	40	25.1866404715128	-3
QLM.3	1.690	1.277	34	25.301487862177	-5
WFM.3	0.180	0.539	12	21.9294990723562	0
QIM.3	0.820	1.167	11	8.72322193658955	-1
CQM.3	0.330	0.587	10	16.473594548552	-8
FLM.3	1.500	1.243	37	28.5599356395817	-8
DAM.3	1.650	1.566	135	85.1532567049808	-103
RLM.3	2.480	2.162	115	52.0444033302498	-47
YCM.3	0.180	0.458	3	6.15720524017467	0
NSM.3	1.430	1.343	103	75.6291883842144	-32
TKM.3	1.480	1.410	50	34.4113475177305	-11
QVM.3	1.150	1.313	28	20.4493526275705	-12
PSM.3	2.060	1.763	47	25.4906409529212	-22
VMM.3	0.700	0.969	5	4.437564499484	0
YAM.3	0.990	1.210	21	16.5371900826446	-3
VAM.3	1.630	1.323	61	44.875283446712	-16
DEM.3	1.670	1.511	50	31.9854401058901	-29
VDM.3	1.460	1.403	42	28.8952245188881	-14
RAM.3	1.820	1.684	65	37.5178147268409	-22
CSM.3	0.710	0.924	30	31.6991341991342	-6
YKS.4	2.420	2.244	11	3.82352941176471	-4
TAS.4	7.490	3.141	22	4.61954791467685	0
KAA.4	7.420	3.207	18	3.29903336451512	-1
FKF.4	1.460	1.684	10	5.07125890736342	-3
RLA.4	6.970	2.897	17	3.46220227821885	-5
LKF.4	3.030	2.115	11	3.76832151300236	-3
KSA.4	5.300	2.120	16	5.04716981132075	-3
QRW.4	0.520	0.797	3	3.11166875784191	-6
MNW.4	0.160	0.368	2	5	-1
PAS.4	6.550	2.862	23	5.74772886093641	-3
YWH.4	0.190	0.443	2	4.08577878103837	0
YKF.4	1.340	1.297	6	3.5929067077872	0
CHP.4	0.510	0.810	3	3.07407407407407	0
WCF.4	0.260	0.579	2	3.00518134715026	0
WCP.4	0.120	0.433	2	4.34180138568129	-1
WMT.4	0.190	0.598	2	3.02675585284281	0
CIC.4	0.750	0.947	4	3.43189017951426	0
HRS.4	2.260	1.767	10	4.38030560271647	-3
SAS.4	10.680	3.990	28	4.34085213032581	-6
KHS.4	1.700	1.586	9	4.60277427490542	-2
WMK.4	0.220	0.504	2	3.53174603174603	0
FVK.4	2.780	2.144	15	5.69962686567164	-2
AFK.4	2.330	1.735	9	3.84438040345821	-2
VEA.4	4.650	2.320	13	3.59913793103448	-2
PKS.4	3.870	2.214	12	3.67208672086721	-6
KNG.4	2.830	1.913	9	3.22530057501307	-5
EME.4	2.400	1.831	8	3.05843801201529	-3
HWE.4	0.190	0.443	2	4.08577878103837	0
FDS.4	2.920	2.019	9	3.01139177810797	-2
WND.4	0.470	0.745	3	3.39597315436242	0
SDS.4	5.700	2.776	18	4.43083573487032	-6
FKS.4	2.870	2.268	12	4.02557319223986	-4
TLS.4	6.750	2.830	17	3.62190812720848	-3
DDS.4	4.400	2.578	14	3.72381691233514	-6
SID.4	3.780	2.294	13	4.01918047079337	-1
IKW.4	0.690	0.825	5	5.22424242424243	0
LFS.4	5.460	2.921	17	3.95070181444711	-3
NSA.4	5.290	2.907	16	3.68421052631579	-8
IRS.4	3.800	2.035	10	3.04668304668305	-1
ETS.4	5.560	2.935	20	4.91993185689949	-3
VDA.4	4.190	2.428	12	3.2166392092257	-4
LYK.4	3.280	2.045	11	3.77506112469438	-5
LKS.4	7.090	3.282	17	3.01950030469226	-1
TSH.4	2.320	1.563	8	3.6340371081254	-5
LFK.4	3.960	2.778	21	6.13390928725702	-6
WSS.4	1.430	1.265	7	4.40316205533597	-2
ATS.4	6.570	2.610	16	3.61302681992337	-4
HWN.4	0.290	0.537	2	3.18435754189944	0
WWH.4	0.020	0.200	1	4.9	0
FSM.4	1.030	1.123	5	3.53517364203028	0
SES.4	7.060	3.200	17	3.10625	-2
NWF.4	0.270	0.566	2	3.0565371024735	0
KAS.4	6.460	3.310	18	3.48640483383686	-8
PDA.4	3.400	1.995	11	3.80952380952381	-1
YKW.4	0.320	0.618	3	4.33656957928803	0
FFK.4	1.500	1.411	10	6.02409638554217	-2
ITS.4	4.280	2.412	13	3.61525704809287	-2
VFK.5	2.910	2.417	12	3.76086057095573	-4
RLA.5	7.510	3.371	20	3.70513200830614	-3
HWI.5	0.240	0.534	2	3.29588014981273	0
WHL.5	0.690	0.961	4	3.44432882414152	0
FYK.5	1.590	1.393	6	3.16582914572864	-1
SEY.5	2.270	1.530	7	3.09150326797386	0
FHF.5	0.790	1.038	4	3.09248554913295	0
WFM.5	0.120	0.383	2	4.90861618798956	0
WHS.5	0.410	0.740	4	4.85135135135135	-4
VKS.5	4.160	2.196	11	3.11475409836066	-9
LHW.5	0.470	0.703	3	3.59886201991465	0
KHR.5	1.490	1.352	7	4.07544378698225	-1
NWN.5	0.400	0.682	3	3.81231671554252	0
TWT.5	0.730	0.930	4	3.51612903225806	-1
HSY.5	1.200	1.181	5	3.21761219305673	-3
LLR.5	9.440	3.373	22	3.72368811147347	-7
KKR.5	4.110	1.906	10	3.09024134312697	-8
WIF.5	0.410	0.780	3	3.32051282051282	-1
LFS.5	4.740	2.377	14	3.89566680689945	-2
WDD.5	0.430	0.624	3	4.11858974358974	0
EVD.5	4.140	2.331	12	3.37194337194337	-4
