# Supplementary material for: C-terminal motif prediction in eukaryotic proteomes using comparative genomics and statistical over-representation across protein families
Source: BMC Genomics. 2007 Jun 26;8:191. doi: 10.1186/1471-2164-8-191 (PMC1929074; doi:10.1186/1471-2164-8-191)
Supplement: Additional File 7 — All filtered N-terminal tripeptide z-statistics for all species [file 1471-2164-8-191-S7.zip › sonts/README]

This directory contains the comprhensive filtered z-statistics for 
tripeptides in the n-terminus of 7 eukaryotic proteomes. 

Tripeptides at positions 1,2 and 3 are presented (depicted as 3,4,5 as they are referenced
by the last amino acid in the tripeptide).  Results are filtered for a 
z-score signficance greater than or equal to 3.0.  For comprehensive 
unfiltered SONTs the reader is directed toward the data directory on the 
papers website.  http://bar.utoronto.ca/~raustin/soct/data

Note: This analysis was performed in exactly the manner as the C-terminal 
statistical analysis with filtering on simple sequences and across protein 
families.  Moreover, due to the logistics of the tripepper and cluster_adjuster
software the analysis was facilitated by first reversing every protein string
in the proteome before randomization, masking and statistical analysis was 
carried out.  Therefore offsets are with respect to the N-terminus and all 
tripeptides must be reversed to read in the N-C direction

Fields:
Tripeptide.offset mean std adjusted_count z-score family_adjustment
e.g:
LQM.3   2.140   1.407   27      17.6687988628287        -8

This entry then corresponds to the extreme N-terminal tripeptide MQL with mean
and std in the randomized sets of 2.13 and 1.4 respectively.  A total count of 
35 occurances, 8 of which occur within protein belonging to 1 or more common 
gene families for an adjusted value of 27 and a significance of 17.  

Also note: Due to the presence of methionine (M) as the translation start site
in most proteins, tripeptides of offset 3 that begin with M are highly 
over-represented as an artifact.
