# Supplementary material for: C-terminal motif prediction in eukaryotic proteomes using comparative genomics and statistical over-representation across protein families
Source: BMC Genomics. 2007 Jun 26;8:191. doi: 10.1186/1471-2164-8-191 (PMC1929074; doi:10.1186/1471-2164-8-191)
Supplement: Additional File 7 — All filtered N-terminal tripeptide z-statistics for all species [file 1471-2164-8-191-S7.zip › sonts/S_cerevisiae.ca]

DGM.3	0.260	0.505	7	13.3465346534653	0
PGM.3	0.340	0.590	5	7.89830508474576	0
MNM.3	0.110	0.345	7	19.9710144927536	0
LQM.3	0.350	0.575	10	16.7826086956522	0
KFM.3	0.420	0.713	26	35.8765778401122	-1
ITM.3	0.400	0.667	33	48.8755622188906	-6
HRM.3	0.170	0.403	2	4.5409429280397	0
FMM.3	0.150	0.359	4	10.7242339832869	0
ESM.3	0.560	0.770	117	151.220779220779	-9
KGM.3	0.390	0.665	30	44.5263157894737	-6
GWM.3	0.060	0.239	4	16.4853556485356	0
HTM.3	0.130	0.338	6	17.3668639053254	0
SVM.3	0.590	0.767	38	48.77444589309	0
IWM.3	0.010	0.100	2	19.9	0
FYM.3	0.120	0.356	5	13.7078651685393	0
VQM.3	0.200	0.449	12	26.2806236080178	0
ECM.3	0.140	0.349	3	8.19484240687679	0
RRM.3	0.370	0.562	9	15.355871886121	0
TFM.3	0.280	0.514	11	20.8560311284047	-1
MGM.3	0.200	0.492	3	5.69105691056911	0
HDM.3	0.230	0.510	5	9.35294117647059	0
KPM.3	0.220	0.462	22	47.1428571428571	-1
PAM.3	0.240	0.452	28	61.4159292035398	-2
SKM.3	0.620	0.862	15	16.6821345707657	0
SIM.3	0.710	0.998	23	22.3346693386774	0
DLM.3	0.570	0.700	6	7.75714285714286	0
IQM.3	0.170	0.403	7	16.9478908188586	-3
GNM.3	0.310	0.598	12	19.5484949832776	0
QQM.3	0.260	0.630	6	9.11111111111111	0
SWM.3	0.080	0.273	3	10.6959706959707	0
GVM.3	0.360	0.612	7	10.8496732026144	0
VYM.3	0.170	0.514	4	7.45136186770428	-1
IRM.3	0.280	0.552	15	26.6666666666667	0
NQM.3	0.240	0.474	7	14.2616033755274	0
ACM.3	0.070	0.256	3	11.4453125	0
CTM.3	0.090	0.321	3	9.06542056074766	0
CEM.3	0.050	0.219	3	13.4703196347032	0
GCM.3	0.110	0.345	5	14.1739130434783	-2
EFM.3	0.290	0.556	5	8.47122302158273	0
EKM.3	0.690	0.825	10	11.2848484848485	-7
HNM.3	0.140	0.349	3	8.19484240687679	0
NTM.3	0.350	0.575	14	23.7391304347826	-1
QFM.3	0.290	0.537	5	8.77094972067039	0
PTM.3	0.420	0.622	12	18.6173633440514	-2
YPM.3	0.140	0.377	8	20.8488063660477	0
HKM.3	0.240	0.553	5	8.60759493670886	0
PHM.3	0.220	0.484	2	3.67768595041322	0
TWM.3	0.050	0.219	1	4.337899543379	0
SEM.3	0.550	0.796	17	20.6658291457286	-67
NLM.3	0.440	0.608	16	25.5921052631579	0
TMM.3	0.200	0.471	3	5.9447983014862	0
EGM.3	0.360	0.578	16	27.0588235294118	0
LNM.3	0.590	0.793	16	19.4325346784363	0
QCM.3	0.050	0.219	1	4.337899543379	0
DDM.3	0.460	0.673	12	17.147102526003	-1
NRM.3	0.280	0.570	6	10.0350877192982	0
FRM.3	0.280	0.570	15	25.8245614035088	-2
HGM.3	0.090	0.321	2	5.95015576323988	0
RDM.3	0.300	0.595	19	31.4285714285714	0
HAM.3	0.120	0.356	9	24.9438202247191	-1
TIM.3	0.650	0.796	15	18.0276381909548	0
LKM.3	0.770	0.851	37	42.5734430082256	-2
YEM.3	0.240	0.495	5	9.61616161616162	0
QAM.3	0.240	0.553	7	12.2242314647378	-1
MLM.3	0.250	0.479	6	12.0041753653445	-1
VRM.3	0.230	0.468	5	10.1923076923077	0
RNM.3	0.350	0.642	20	30.607476635514	0
GIM.3	0.400	0.603	5	7.62852404643449	0
YTM.3	0.360	1.823	11	5.83653318705431	-1
KNM.3	0.610	0.723	22	29.5850622406639	-1
GAM.3	0.440	0.641	33	50.795631825273	-2
VFM.3	0.180	0.435	6	13.3793103448276	-1
KAM.3	0.760	0.911	42	45.2689352360044	-6
NYM.3	0.250	0.435	9	20.1149425287356	0
PKM.3	0.250	0.479	9	18.2672233820459	0
KEM.3	0.670	0.753	19	24.3426294820717	0
WGM.3	0.070	0.256	1	3.6328125	0
SDM.3	0.630	0.747	36	47.3493975903614	0
VIM.3	0.380	0.582	12	19.9656357388316	0
CWM.3	0.020	0.141	1	6.95035460992908	0
WRM.3	0.050	0.219	3	13.4703196347032	0
NEM.3	0.620	0.789	12	14.4233206590621	-1
IMM.3	0.140	0.377	3	7.58620689655172	-1
EYM.3	0.160	0.395	2	4.65822784810127	0
SYM.3	0.270	0.601	9	14.5257903494176	-3
VCM.3	0.060	0.239	2	8.11715481171548	0
DHM.3	0.140	0.349	4	11.0601719197708	0
CHM.3	0.030	0.171	2	11.5204678362573	0
IDM.3	0.450	0.592	15	24.5777027027027	0
QKM.3	0.310	0.563	11	18.98756660746	0
LWM.3	0.140	0.349	2	5.32951289398281	0
YIM.3	0.180	0.411	3	6.86131386861314	0
STM.3	0.610	0.952	53	55.031512605042	-1
RSM.3	0.540	0.758	58	75.8047493403694	-2
YVM.3	0.210	0.433	8	17.9907621247113	0
ERM.3	0.260	0.485	9	18.020618556701	-2
LGM.3	0.540	0.834	28	32.9256594724221	-1
GPM.3	0.260	0.562	7	11.9928825622776	0
CIM.3	0.120	0.356	2	5.28089887640449	0
SFM.3	0.420	0.654	25	37.5840978593272	-1
PDM.3	0.240	0.495	13	25.7777777777778	-1
FFM.3	0.310	0.545	4	6.77064220183486	0
TTM.3	0.460	0.881	34	38.0703745743473	-4
AEM.3	0.420	0.684	11	15.4678362573099	0
LFM.3	0.440	0.671	16	23.1892697466468	0
WHM.3	0.050	0.219	3	13.4703196347032	0
WNM.3	0.070	0.256	3	11.4453125	0
ENM.3	0.360	0.612	12	19.0196078431373	0
CVM.3	0.110	0.314	4	12.3885350318471	0
RYM.3	0.210	0.456	4	8.31140350877193	0
WSM.3	0.090	0.288	8	27.4652777777778	0
PEM.3	0.240	0.495	9	17.6969696969697	0
IYM.3	0.250	0.500	4	7.5	0
MRM.3	0.110	0.345	2	5.47826086956522	0
ADM.3	0.420	0.755	18	23.2847682119205	0
NGM.3	0.250	0.458	14	30.0218340611354	-1
KIM.3	0.710	0.902	13	13.6252771618625	0
LDM.3	0.630	0.734	19	25.0272479564033	-1
FDM.3	0.410	0.668	12	17.3502994011976	0
AHM.3	0.120	0.356	2	5.28089887640449	0
NDM.3	0.340	0.555	16	28.2162162162162	0
APM.3	0.390	0.567	13	22.2398589065256	-1
KHM.3	0.180	0.411	6	14.1605839416058	0
DRM.3	0.220	0.484	5	9.87603305785124	0
SRM.3	0.400	0.651	20	30.1075268817204	-3
GMM.3	0.190	0.419	3	6.70644391408115	0
YSM.3	0.310	0.598	36	59.6822742474916	0
EMM.3	0.190	0.419	3	6.70644391408115	0
KDM.3	0.510	0.718	17	22.966573816156	0
RKM.3	0.380	0.663	21	31.1010558069382	0
RFM.3	0.150	0.359	17	46.9359331476323	0
RVM.3	0.240	0.495	17	33.8585858585859	-1
KLM.3	0.670	0.779	31	38.9345314505777	-1
WTM.3	0.090	0.288	1	3.15972222222222	0
QPM.3	0.280	0.533	13	23.8649155722326	0
NMM.3	0.260	0.562	6	10.2135231316726	0
CAM.3	0.110	0.373	3	7.74798927613941	0
HHM.3	0.070	0.256	3	11.4453125	0
PFM.3	0.240	0.515	6	11.1844660194175	0
FPM.3	0.280	0.533	10	18.2363977485929	-1
FHM.3	0.070	0.256	3	11.4453125	0
VKM.3	0.620	0.838	28	32.673031026253	-11
MHM.3	0.070	0.256	1	3.6328125	0
ELM.3	0.690	0.873	12	12.9553264604811	0
HQM.3	0.120	0.327	4	11.8654434250765	0
MPM.3	0.130	0.367	4	10.5449591280654	0
KQM.3	0.220	0.524	9	16.7557251908397	0
WLM.3	0.120	0.327	4	11.8654434250765	0
VSM.3	0.430	0.714	50	69.4257703081232	0
TPM.3	0.200	0.449	13	28.5077951002227	-1
TGM.3	0.280	0.451	13	28.2039911308204	0
QGM.3	0.300	0.541	3	4.99075785582255	-2
EDM.3	0.720	0.900	19	20.3111111111111	-1
PCM.3	0.070	0.293	1	3.1740614334471	0
HPM.3	0.020	0.141	1	6.95035460992908	0
VLM.3	0.540	0.834	14	16.1390887290168	0
LCM.3	0.120	0.327	2	5.74923547400612	0
VVM.3	0.390	0.709	23	31.8899858956276	-1
QEM.3	0.420	0.572	12	20.2447552447552	0
LLM.3	1.050	1.140	35	29.780701754386	0
PRM.3	0.140	0.493	5	9.8580121703854	0
DQM.3	0.130	0.338	6	17.3668639053254	0
GHM.3	0.190	0.394	4	9.67005076142132	0
MSM.3	0.160	0.395	14	35.0379746835443	0
NKM.3	0.500	0.759	13	16.4690382081686	-2
QDM.3	0.150	0.411	14	33.698296836983	0
LAM.3	0.580	0.819	27	32.2588522588523	-1
TNM.3	0.260	0.525	22	41.4095238095238	-1
LEM.3	0.610	0.852	17	19.2370892018779	0
EPM.3	0.250	0.557	13	22.8904847396768	0
AQM.3	0.200	0.550	9	16	-2
MYM.3	0.060	0.239	1	3.93305439330544	0
TYM.3	0.130	0.338	3	8.49112426035503	0
YNM.3	0.230	0.489	9	17.9345603271984	0
IHM.3	0.100	0.302	4	12.9139072847682	0
LPM.3	0.320	0.566	20	34.7703180212014	0
EVM.3	0.500	0.704	23	31.9602272727273	0
GTM.3	0.330	0.682	19	27.375366568915	-1
KTM.3	0.300	0.560	36	63.75	-2
ATM.3	0.430	0.769	41	52.7568270481144	-2
DKM.3	0.880	1.940	9	4.18556701030928	0
HYM.3	0.070	0.256	4	15.3515625	0
PQM.3	0.270	0.548	7	12.2810218978102	0
CCM.3	0.050	0.219	2	8.9041095890411	0
KVM.3	0.680	1.309	32	23.9266615737204	-21
NNM.3	0.430	0.624	21	32.9647435897436	0
RHM.3	0.110	0.314	6	18.7579617834395	-1
PNM.3	0.300	0.595	6	9.57983193277311	0
IFM.3	0.260	0.505	7	13.3465346534653	0
ICM.3	0.110	0.373	2	5.06702412868633	0
GRM.3	0.310	0.526	6	10.8174904942966	0
HLM.3	0.250	0.479	10	20.3549060542798	0
NAM.3	0.480	0.703	25	34.8790896159317	-1
SPM.3	0.480	0.659	30	44.7951441578149	0
VWM.3	0.080	0.307	2	6.25407166123779	0
MMM.3	0.080	0.273	4	14.3589743589744	0
MVM.3	0.170	0.403	4	9.50372208436725	0
ILM.3	0.640	0.746	15	19.2493297587131	-1
TQM.3	0.220	0.462	7	14.6753246753247	-4
FWM.3	0.070	0.256	1	3.6328125	0
NIM.3	0.390	0.601	10	15.9900166389351	0
RIM.3	0.350	0.557	16	28.096947935368	0
RCM.3	0.090	0.288	1	3.15972222222222	0
RTM.3	0.300	0.482	15	30.4979253112033	-2
HFM.3	0.110	0.373	4	10.4289544235925	0
NWM.3	0.090	0.321	3	9.06542056074766	0
VEM.3	0.400	0.586	5	7.84982935153584	0
FKM.3	0.430	0.685	34	49.007299270073	-4
MKM.3	0.210	0.478	10	20.4811715481172	0
QTM.3	0.220	0.440	11	24.5	0
SHM.3	0.200	0.449	6	12.9175946547884	0
LRM.3	0.450	0.730	21	28.1506849315069	0
WDM.3	0.110	0.314	3	9.20382165605096	0
TSM.3	0.640	0.927	103	110.42071197411	-8
IVM.3	0.550	0.757	8	9.84147952443857	0
NHM.3	0.130	0.442	5	11.0180995475113	0
PLM.3	0.400	0.586	13	21.5017064846416	0
TDM.3	0.390	0.549	18	32.0765027322404	0
ALM.3	0.550	0.783	14	17.1775223499361	0
QSM.3	0.550	0.702	74	104.62962962963	-7
FAM.3	0.290	0.556	13	22.8597122302158	-3
NPM.3	0.270	0.510	18	34.7647058823529	0
WKM.3	0.100	0.302	3	9.60264900662252	0
VHM.3	0.150	0.411	3	6.93430656934307	0
YHM.3	0.070	0.256	3	11.4453125	0
RMM.3	0.100	0.333	6	17.7177177177177	0
IAM.3	0.370	0.580	21	35.5689655172414	-1
DIM.3	0.410	0.944	5	4.86228813559322	0
QNM.3	0.370	0.677	16	23.0871491875923	0
LYM.3	0.310	0.545	5	8.60550458715596	0
YQM.3	0.100	0.302	4	12.9139072847682	-2
AFM.3	0.260	0.463	8	16.7170626349892	0
DMM.3	0.220	0.440	9	19.9545454545455	0
MFM.3	0.090	0.288	1	3.15972222222222	0
MDM.3	0.180	0.435	7	15.6781609195402	0
FQM.3	0.130	0.367	10	26.8937329700272	0
CLM.3	0.190	0.394	5	12.2081218274112	0
CDM.3	0.080	0.273	2	7.03296703296703	0
YDM.3	0.270	0.529	15	27.8449905482042	0
RWM.3	0.050	0.219	5	22.6027397260274	0
YLM.3	0.280	0.533	7	12.6078799249531	-1
AVM.3	0.450	0.672	25	36.5327380952381	-2
RPM.3	0.260	0.543	18	32.670349907919	-1
EIM.3	0.350	0.609	7	10.9195402298851	0
CNM.3	0.070	0.293	4	13.4129692832765	0
GEM.3	0.360	0.595	16	26.2857142857143	0
EEM.3	0.570	0.700	21	29.1857142857143	0
KMM.3	0.210	0.478	5	10.020920502092	0
IPM.3	0.330	0.551	18	32.0689655172414	0
DTM.3	0.390	0.665	29	43.0225563909774	-1
TAM.3	0.560	0.743	27	35.585464333782	-2
DPM.3	0.260	0.543	7	12.4125230202578	0
AKM.3	0.460	0.702	21	29.2592592592593	0
EQM.3	0.310	0.598	3	4.49832775919732	0
VNM.3	0.380	0.648	22	33.3641975308642	0
FGM.3	0.240	0.474	13	26.9198312236287	-1
VPM.3	0.250	0.539	17	31.0760667903525	0
VGM.3	0.440	0.656	16	23.719512195122	0
HEM.3	0.180	0.479	9	18.4133611691023	0
MIM.3	0.150	0.386	4	9.9740932642487	0
KWM.3	0.090	0.288	7	23.9930555555556	0
AWM.3	0.060	0.239	1	3.93305439330544	0
VTM.3	0.300	0.541	36	65.9889094269871	-1
GLM.3	0.570	0.671	12	17.0342771982116	0
LIM.3	0.620	0.776	16	19.819587628866	-2
GDM.3	0.250	0.500	14	27.5	0
LHM.3	0.140	0.403	5	12.0595533498759	0
WQM.3	0.020	0.141	1	6.95035460992908	0
LTM.3	0.540	0.702	29	40.5413105413105	-1
HSM.3	0.140	0.349	25	71.2320916905444	-1
KYM.3	0.300	0.541	7	12.3844731977819	0
FVM.3	0.240	0.534	6	10.7865168539326	0
YRM.3	0.150	0.411	2	4.50121654501217	0
MTM.3	0.140	0.377	9	23.5013262599469	0
DVM.3	0.410	0.668	19	27.8293413173653	0
ETM.3	0.470	0.627	33	51.8819776714514	0
CKM.3	0.160	0.395	5	12.253164556962	0
SMM.3	0.200	0.426	11	25.3521126760563	0
KRM.3	0.330	0.652	5	7.16257668711656	0
HCM.3	0.060	0.239	1	3.93305439330544	0
FTM.3	0.280	0.533	5	8.85553470919325	0
LSM.3	0.930	0.946	88	92.0401691331924	-6
REM.3	0.290	0.556	9	15.6654676258993	0
AIM.3	0.350	0.672	12	17.3363095238095	0
SAM.3	0.830	1.311	52	39.0312738367658	-2
KKM.3	0.790	1.008	8	7.15277777777778	0
ASM.3	0.640	0.732	95	128.907103825137	-3
IEM.3	0.460	0.717	9	11.9107391910739	-3
ARM.3	0.170	0.378	9	23.3597883597884	-1
NVM.3	0.410	0.605	24	38.9917355371901	-1
SSM.3	0.900	1.020	173	168.725490196078	-13
DCM.3	0.070	0.256	3	11.4453125	0
NFM.3	0.230	0.510	13	25.0392156862745	-3
AAM.3	0.510	0.745	25	32.8724832214765	-2
IKM.3	0.500	0.745	23	30.2013422818792	0
EHM.3	0.140	0.349	2	5.32951289398281	0
HVM.3	0.090	0.288	5	17.0486111111111	-1
WAM.3	0.090	0.288	2	6.63194444444444	0
PIM.3	0.280	0.552	9	15.7971014492754	0
HMM.3	0.060	0.239	1	3.93305439330544	0
TVM.3	0.360	0.612	21	33.7254901960784	-1
CFM.3	0.040	0.197	1	4.87309644670051	0
FEM.3	0.340	0.655	5	7.11450381679389	0
SCM.3	0.100	0.302	5	16.2251655629139	0
EAM.3	0.440	0.756	23	29.8412698412698	-2
FIM.3	0.240	0.534	12	22.0224719101124	-1
DNM.3	0.250	0.539	16	29.2207792207792	0
GQM.3	0.210	0.433	4	8.75288683602771	0
RGM.3	0.250	0.520	13	24.5192307692308	-3
TLM.3	0.740	1.268	5	3.3596214511041	0
PVM.3	0.290	0.518	11	20.6756756756757	0
SGM.3	0.510	0.628	32	50.1433121019108	-1
INM.3	0.410	0.637	18	27.6138147566719	0
AGM.3	0.560	0.701	12	16.3195435092725	-1
GGM.3	0.540	0.688	8	10.843023255814	0
YKM.3	0.450	0.783	12	14.7509578544061	-2
WYM.3	0.050	0.219	1	4.337899543379	0
YFM.3	0.120	0.356	5	13.7078651685393	0
YGM.3	0.170	0.403	7	16.9478908188586	0
ANM.3	0.420	0.638	10	15.0156739811912	0
DSM.3	0.680	0.920	96	103.608695652174	-8
GFM.3	0.300	0.541	10	17.9297597042514	-1
FNM.3	0.410	0.753	10	12.7357237715803	0
LMM.3	0.230	0.489	7	13.8445807770961	0
SQM.3	0.310	0.598	11	17.876254180602	0
GSM.3	0.530	0.674	55	80.8160237388724	-3
SNM.3	0.560	0.756	37	48.2010582010582	-1
ISM.3	0.550	0.783	55	69.5402298850575	-4
QHM.3	0.110	0.314	2	6.01910828025478	0
DFM.3	0.240	0.429	7	15.7575757575758	0
RQM.3	0.300	0.611	10	15.8756137479542	0
GKM.3	0.360	0.704	9	12.2727272727273	0
KCM.3	0.050	0.261	3	11.3026819923372	0
PPM.3	0.300	0.577	19	32.4090121317158	-3
TEM.3	0.340	0.517	17	32.2243713733075	0
AMM.3	0.180	0.458	4	8.34061135371179	0
LVM.3	0.640	0.927	33	34.908306364617	-3
PMM.3	0.090	0.288	5	17.0486111111111	0
FSM.3	0.410	0.621	64	102.399355877617	-8
THM.3	0.110	0.345	3	8.3768115942029	0
TRM.3	0.250	0.500	4	7.5	-3
SLM.3	0.830	0.842	46	53.646080760095	-3
KSM.3	0.800	0.899	71	78.0867630700779	-6
IIM.3	0.440	0.671	10	14.24739195231	0
QRM.3	0.150	0.411	6	14.2335766423358	0
IGM.3	0.420	0.713	22	30.2664796633941	-4
QLM.3	0.340	0.536	15	27.3507462686567	-1
WFM.3	0.020	0.141	1	6.95035460992908	0
QIM.3	0.430	1.289	10	7.42435996896819	0
CQM.3	0.020	0.141	3	21.1347517730496	0
FLM.3	0.430	0.671	12	17.2429210134128	-1
DAM.3	0.450	0.657	20	29.7564687975647	-3
RLM.3	0.440	0.729	49	66.6117969821674	-3
YCM.3	0.080	0.273	1	3.36996336996337	0
NSM.3	0.640	0.847	89	104.321133412042	-1
TKM.3	0.460	0.658	13	19.0577507598784	0
PSM.3	0.310	0.631	17	26.4500792393027	0
QVM.3	0.210	0.518	16	30.4826254826255	-4
VMM.3	0.130	0.393	5	12.3918575063613	0
VAM.3	0.460	0.626	27	42.3961661341853	-2
DEM.3	0.500	0.772	22	27.8497409326425	0
YAM.3	0.230	0.446	9	19.6636771300448	-1
CMM.3	0.040	0.197	2	9.9492385786802	0
VDM.3	0.410	0.668	13	18.8473053892216	0
RAM.3	0.460	0.626	37	58.370607028754	-4
CSM.3	0.100	0.333	5	14.7147147147147	0
FCC.4	0.090	0.288	1	3.15972222222222	0
QTT.4	0.850	0.845	4	3.72781065088757	0
TSS.4	3.980	2.305	18	6.0824295010846	0
KES.4	2.100	1.501	10	5.26315789473684	0
RQS.4	0.890	0.973	4	3.19630010277492	0
LDS.4	2.440	1.672	12	5.7177033492823	0
RSS.4	2.320	1.651	12	5.86311326468807	0
QEP.4	0.550	0.672	3	3.64583333333333	0
AIT.4	1.100	0.859	5	4.54016298020955	0
RSL.4	2.330	1.518	12	6.37022397891963	0
SLS.4	4.500	2.505	13	3.39321357285429	-1
NWH.4	0.080	0.273	1	3.36996336996337	0
TAS.4	1.960	1.912	8	3.15899581589958	0
GCT.4	0.270	0.510	2	3.3921568627451	0
KDS.4	1.880	1.677	8	3.64937388193202	0
EHA.4	0.480	0.703	3	3.5846372688478	-1
SVS.4	2.570	1.597	8	3.40012523481528	0
QVS.4	0.950	0.914	5	4.43107221006565	0
RLM.4	0.490	0.611	3	4.10801963993453	0
IDS.4	1.850	1.473	8	4.17515274949084	0
EES.4	2.380	1.489	16	9.14707857622565	-1
DTT.4	1.120	1.225	5	3.16734693877551	0
APM.4	0.190	0.465	2	3.89247311827957	0
EGT.4	0.950	0.936	4	3.25854700854701	0
QVA.4	0.640	0.772	3	3.05699481865285	0
PDS.4	1.140	1.110	5	3.47747747747748	0
NTS.4	2.070	2.175	11	4.10574712643678	0
CIQ.4	0.320	0.510	2	3.29411764705882	0
EQS.4	1.390	1.043	7	5.37871524448706	0
DIT.4	1.180	1.140	5	3.35087719298246	0
SRL.4	1.920	1.338	6	3.04932735426009	0
HSH.4	0.290	0.518	2	3.3011583011583	0
SDS.4	2.420	1.622	11	5.28976572133169	-1
ERS.4	1.330	1.164	7	4.87113402061856	0
AIS.4	1.780	1.284	6	3.28660436137072	0
PMK.4	0.260	0.525	2	3.31428571428571	0
VAS.4	1.760	1.408	7	3.72159090909091	-1
QRF.4	0.330	0.570	3	4.68421052631579	0
TGS.4	1.550	1.201	6	3.7052456286428	0
SSS.4	7.780	2.827	30	7.85992217898833	-3
NRL.4	1.340	1.224	8	5.44117647058824	0
EYD.4	0.830	1.035	4	3.06280193236715	0
PCH.4	0.090	0.288	1	3.15972222222222	0
KYS.4	1.010	1.068	8	6.54494382022472	0
FGS.4	1.120	1.057	6	4.61684011352886	0
NSS.4	3.320	2.054	14	5.19961051606621	0
IWT.4	0.090	0.288	1	3.15972222222222	0
LFS.4	2.210	1.961	10	3.9724630290668	-1
KRS.4	1.780	1.425	8	4.36491228070175	0
FTS.4	1.400	1.518	7	3.68906455862978	0
QAT.4	0.870	0.939	4	3.33333333333333	0
VVW.4	0.210	0.433	2	4.13394919168591	0
NYS.4	1.030	1.000	7	5.97	0
STS.4	3.640	1.878	11	3.91906283280085	-1
DFS.4	1.090	1.111	6	4.41944194419442	0
MNT.4	0.320	0.548	2	3.06569343065693	0
DTS.4	1.630	1.212	8	5.25577557755776	-4
ASS.4	3.440	2.056	13	4.64980544747082	0
VES.4	1.660	1.257	7	4.24821002386635	0
YGS.4	0.920	0.861	4	3.57723577235772	0
NQE.4	0.780	0.917	4	3.51145038167939	0
ETS.4	1.630	1.236	10	6.77184466019418	-1
HVG.4	0.320	0.510	2	3.29411764705882	0
GES.4	1.170	0.933	8	7.32047159699893	-2
WWR.4	0.050	0.219	1	4.337899543379	0
NTN.4	1.210	1.209	5	3.13482216708023	0
QHE.4	0.350	0.609	3	4.35139573070608	0
RLS.4	2.370	1.495	10	5.10367892976589	0
QTS.4	1.040	1.034	5	3.82978723404255	0
SQS.4	1.870	1.433	7	3.57990230286113	0
VKV.4	1.340	1.335	7	4.23970037453184	0
KST.4	2.030	1.259	8	4.74185861795076	0
PQS.4	0.940	0.930	5	4.36559139784946	0
IRN.4	0.770	1.024	4	3.154296875	0
AWD.4	0.150	0.386	2	4.79274611398964	0
HDS.4	0.650	0.716	3	3.28212290502793	0
WMM.4	0.040	0.197	1	4.87309644670051	0
RRW.4	0.200	0.449	2	4.00890868596882	0
RLF.4	1.290	1.166	5	3.18181818181818	0
LPP.4	1.040	1.091	5	3.62969752520623	0
TCK.4	0.300	0.503	2	3.37972166998012	0
FNS.4	1.300	1.168	5	3.16780821917808	0
ELS.4	2.570	1.719	8	3.15881326352531	0
TYV.4	0.600	0.791	5	5.56257901390645	0
VQS.4	1.050	1.086	7	5.47882136279926	0
ENS.4	1.920	1.361	8	4.46730345334313	0
DAS.4	1.190	1.002	7	5.79840319361278	0
IGC.4	0.460	0.626	4	5.65495207667732	-2
FFS.4	1.170	1.240	6	3.89516129032258	0
PAS.4	1.240	1.016	10	8.62204724409449	-1
QQS.4	1.240	1.102	7	5.22686025408348	0
ESS.4	2.980	1.831	15	6.56471873293282	0
GRM.4	0.240	0.474	2	3.71308016877637	0
WKW.4	0.060	0.239	1	3.93305439330544	0
HLR.4	0.520	0.703	3	3.52773826458037	0
WFS.4	0.210	0.433	2	4.13394919168591	0
KFQ.4	0.540	0.673	3	3.65527488855869	0
NHC.4	0.080	0.273	1	3.36996336996337	0
TRH.4	0.360	0.644	3	4.09937888198758	-1
SAT.4	2.070	1.365	7	3.61172161172161	0
RKF.4	0.860	0.899	6	5.7174638487208	0
WFM.4	0.070	0.293	1	3.1740614334471	0
NAS.4	1.390	1.197	11	8.02840434419382	0
NGS.4	1.530	1.381	7	3.96089790007241	-1
FES.4	1.290	1.140	8	5.8859649122807	-1
CRS.4	0.270	0.548	2	3.15693430656934	0
SDE.4	1.770	1.347	6	3.14031180400891	0
ACL.4	0.330	0.533	2	3.13320825515947	0
PTA.4	0.900	1.078	6	4.73098330241187	-2
MRM.4	0.070	0.293	1	3.1740614334471	0
LES.4	2.820	1.766	13	5.76443941109853	0
DNS.4	1.980	1.287	7	3.9005439005439	0
MSQ.4	0.250	0.500	2	3.5	0
TNS.4	2.000	1.875	12	5.33333333333333	0
VKS.4	2.040	1.449	7	3.42305037957212	0
RKA.4	1.280	1.198	8	5.6093489148581	-2
QSS.4	1.880	1.472	13	7.55434782608696	0
KDE.4	1.850	1.431	7	3.59888190076869	0
PES.4	0.930	1.166	5	3.49056603773585	-1
TES.4	1.490	1.078	9	6.96660482374768	0
SFR.4	0.950	1.009	4	3.02279484638256	-1
QFA.4	0.510	0.703	4	4.96443812233286	0
YES.4	0.850	0.925	4	3.40540540540541	0
PNS.4	1.180	1.226	6	3.93148450244698	0
KQS.4	1.410	1.164	7	4.80240549828179	0
SFK.4	1.620	1.316	11	7.12765957446808	0
VSS.4	2.570	1.794	12	5.25641025641026	0
LSS.4	4.310	1.830	14	5.29508196721312	0
IST.4	1.770	1.392	7	3.75718390804598	0
YKD.4	0.780	0.970	4	3.31958762886598	0
PML.4	0.330	0.551	2	3.03085299455535	-1
CHL.4	0.190	0.394	2	4.59390862944162	0
QDS.4	0.800	0.899	6	5.78420467185762	0
ATS.4	1.970	1.586	8	3.80201765447667	0
IAS.4	1.690	1.405	6	3.06761565836299	0
DSS.4	2.830	1.544	13	6.58678756476684	0
SIS.4	3.160	1.911	9	3.0559916274202	0
PSS.4	2.370	1.542	7	3.00259403372244	0
LTS.4	2.810	1.637	11	5.00305436774588	0
THS.4	0.660	0.768	3	3.046875	0
SAS.4	2.950	1.731	9	3.49508954361641	-1
SFS.4	1.850	1.388	10	5.87175792507205	0
WDS.4	0.330	0.533	2	3.13320825515947	0
TDS.4	1.390	1.145	5	3.1528384279476	0
DRD.4	0.550	0.783	3	3.12899106002554	0
EDS.4	2.030	1.193	9	5.84241408214585	-1
DMT.4	0.460	0.576	3	4.40972222222222	0
RSF.4	0.790	0.924	6	5.63852813852814	0
RDT.4	0.580	0.794	4	4.30730478589421	0
KPP.4	1.110	1.034	5	3.76208897485493	-1
RWS.4	0.280	0.473	2	3.63636363636364	0
SES.4	2.340	1.539	8	3.67771280051982	0
FLG.4	1.210	1.008	5	3.75992063492063	0
NMK.4	0.440	0.671	3	3.81520119225037	0
TRL.4	1.360	1.097	11	8.78760255241568	0
KAS.4	2.120	1.451	7	3.3631977946244	0
DKA.4	1.330	1.155	7	4.90909090909091	0
RQV.4	0.590	0.712	3	3.38483146067416	-4
NES.4	1.820	1.493	9	4.80910917615539	0
SGS.4	2.460	1.585	11	5.38801261829653	-1
SKF.4	1.270	1.081	5	3.45050878815911	0
SKT.4	1.780	1.315	7	3.96958174904943	-1
PLS.4	2.560	3.016	12	3.12997347480106	-1
HVS.4	0.490	0.689	3	3.64296081277213	0
WHN.4	0.040	0.197	1	4.87309644670051	0
VIS.4	1.640	1.185	7	4.52320675105485	0
WMK.4	0.050	0.219	1	4.337899543379	0
QRA.4	0.680	0.839	6	6.34088200238379	0
QET.4	0.730	0.802	5	5.32418952618454	0
DMP.4	0.310	0.526	2	3.21292775665399	0
RNF.4	0.700	0.810	5	5.30864197530864	-3
SRF.4	0.840	0.825	4	3.83030303030303	0
RGM.4	0.180	0.411	2	4.42822384428224	0
FNG.4	0.620	0.776	3	3.06701030927835	0
RFS.4	0.850	1.058	7	5.81285444234405	0
SNA.5	1.640	1.439	7	3.72480889506602	0
GHR.5	0.210	0.456	2	3.92543859649123	0
VRS.5	1.210	1.008	6	4.75198412698413	0
RLM.5	0.510	0.785	3	3.17197452229299	0
WYG.5	0.090	0.379	2	5.03957783641161	0
QPR.5	0.460	0.673	3	3.7741456166419	-1
TYK.5	0.700	0.859	5	5.0058207217695	0
TSF.5	1.160	1.161	6	4.16881998277347	0
WVQ.5	0.150	0.386	2	4.79274611398964	0
SSF.5	1.940	1.510	7	3.35099337748344	0
NNQ.5	0.930	0.987	4	3.11043566362715	0
SRL.5	1.970	1.396	7	3.60315186246418	0
YRW.5	0.060	0.239	2	8.11715481171548	0
IQM.5	0.250	0.575	2	3.04347826086957	0
DQF.5	0.540	0.797	3	3.08657465495609	0
ACR.5	0.190	0.443	2	4.08577878103837	0
NRL.5	1.480	1.159	5	3.03710094909405	0
STW.5	0.260	0.441	2	3.94557823129252	0
SNT.5	1.830	1.288	6	3.23757763975155	-1
HCI.5	0.060	0.239	1	3.93305439330544	0
WFW.5	0.050	0.219	1	4.337899543379	0
EQE.5	1.400	1.198	5	3.00500834724541	0
NNY.5	0.790	0.891	5	4.72502805836139	0
KRS.5	1.810	1.285	7	4.03891050583658	0
KQV.5	0.880	1.008	4	3.0952380952381	0
QWM.5	0.050	0.219	1	4.337899543379	0
NVS.5	1.370	1.284	6	3.60591900311526	0
RHS.5	0.610	0.790	3	3.0253164556962	0
WTC.5	0.030	0.171	1	5.67251461988304	0
QVQ.5	0.390	0.665	3	3.92481203007519	0
QEQ.5	0.840	0.813	4	3.88683886838868	0
RKE.5	1.410	1.181	6	3.88653683319221	0
FTV.5	0.860	0.932	4	3.36909871244635	0
QDT.5	0.600	0.765	3	3.13725490196078	0
FYG.5	0.480	0.703	3	3.5846372688478	-1
CIR.5	0.240	0.452	2	3.89380530973451	0
CVS.5	0.360	0.612	3	4.31372549019608	0
HQN.5	0.280	0.494	2	3.48178137651822	0
KTR.5	0.970	0.870	4	3.48275862068966	-1
FFN.5	0.820	0.925	4	3.43783783783784	0
ITR.5	0.910	0.900	4	3.43333333333333	0
FTG.5	0.670	0.779	5	5.5584082156611	0
WRR.5	0.280	0.533	2	3.22701688555347	0
CYC.5	0.060	0.239	1	3.93305439330544	0
MVS.5	0.520	0.759	3	3.26745718050066	0
VQS.5	1.080	1.061	5	3.69462770970782	0
VTR.5	0.860	0.841	4	3.73365041617122	0
NID.5	1.380	0.993	5	3.64551863041289	0
YHS.5	0.280	0.533	2	3.22701688555347	0
HSN.5	0.650	0.757	3	3.10435931307794	0
WHV.5	0.040	0.197	1	4.87309644670051	0
NFT.5	0.760	0.996	4	3.25301204819277	0
FRS.5	1.050	1.058	6	4.67863894139887	0
FLW.5	0.250	0.479	2	3.65344467640919	0
IRQ.5	0.880	0.782	4	3.98976982097187	0
PWW.5	0.020	0.141	1	6.95035460992908	0
RTR.5	0.810	0.884	7	7.00226244343891	0
SRR.5	1.290	1.047	5	3.54345749761223	0
VSK.5	1.600	1.371	7	3.93873085339169	0
EEV.5	1.930	1.312	6	3.10213414634146	0
KHH.5	0.130	0.367	2	5.09536784741144	-1
VSE.5	1.650	1.184	6	3.67398648648649	0
WRQ.5	0.130	0.367	2	5.09536784741144	-4
QNI.5	0.810	0.884	4	3.60859728506787	0
RMC.5	0.070	0.256	1	3.6328125	0
HPI.5	0.320	0.584	3	4.58904109589041	0
PWL.5	0.250	0.520	2	3.36538461538462	0
IAW.5	0.160	0.395	2	4.65822784810127	0
LSS.5	4.400	1.933	15	5.48370408691154	0
SQR.5	0.940	0.851	5	4.77085781433608	0
PHW.5	0.050	0.219	1	4.337899543379	0
HTM.5	0.080	0.273	1	3.36996336996337	0
KPM.5	0.230	0.468	2	3.78205128205128	-1
IAC.5	0.380	0.749	3	3.49799732977303	0
HWY.5	0.060	0.239	1	3.93305439330544	0
HNI.5	0.300	0.522	2	3.25670498084291	0
YDV.5	0.540	0.744	3	3.30645161290323	0
EHE.5	0.590	0.793	3	3.0390920554855	0
ATS.5	2.140	1.652	9	4.15254237288136	0
FTR.5	0.670	0.726	3	3.20936639118457	0
HLM.5	0.150	0.386	2	4.79274611398964	0
HWD.5	0.080	0.273	1	3.36996336996337	0
TQI.5	0.600	0.711	4	4.78199718706048	0
QNE.5	0.830	1.055	4	3.00473933649289	0
KFE.5	1.270	1.188	5	3.13973063973064	-1
AQW.5	0.090	0.288	1	3.15972222222222	0
FDQ.5	0.530	0.658	3	3.75379939209726	0
IGT.5	1.050	1.086	5	3.63720073664825	0
RWS.5	0.220	0.561	2	3.1729055258467	0
VSR.5	0.940	0.993	4	3.08157099697885	0
AMN.5	0.300	0.541	2	3.14232902033272	0
FIS.5	1.410	1.147	6	4.00174367916303	0
EEK.5	2.300	1.367	7	3.43818580833943	0
CLN.5	0.380	0.599	3	4.37395659432387	0
ISS.5	3.210	1.833	10	3.70430987452264	0
QQT.5	0.540	0.797	3	3.08657465495609	0
QWN.5	0.170	0.378	3	7.48677248677249	0
TRS.5	1.270	1.171	6	4.03928266438941	0
TFR.5	0.560	0.715	3	3.41258741258741	0
WTY.5	0.060	0.278	1	3.38129496402878	0
RAM.5	0.300	0.522	2	3.25670498084291	0
