# Supplementary material for: C-terminal motif prediction in eukaryotic proteomes using comparative genomics and statistical over-representation across protein families
Source: BMC Genomics. 2007 Jun 26;8:191. doi: 10.1186/1471-2164-8-191 (PMC1929074; doi:10.1186/1471-2164-8-191)
Supplement: Additional File 7 — All filtered N-terminal tripeptide z-statistics for all species [file 1471-2164-8-191-S7.zip › sonts/O_sativa.ca]

PGM.3	2.730	1.728	123	69.6006944444444	-10
DGM.3	4.130	2.163	151	67.9010633379565	-36
WIM.3	0.600	0.791	3	3.03413400758533	0
MNM.3	1.080	1.125	9	7.04	-4
DWM.3	0.740	1.031	20	18.6808923375364	0
LQM.3	3.590	2.085	48	21.2997601918465	-16
KFM.3	1.280	1.240	8	5.41935483870968	-1
QWM.3	0.550	0.821	10	11.510353227771	-4
ITM.3	2.150	1.559	63	39.0314304041052	-11
HRM.3	1.520	1.283	29	21.4185502727981	-9
ESM.3	3.510	1.828	83	43.4846827133479	-14
KGM.3	3.730	1.830	189	101.24043715847	-53
GWM.3	1.160	1.187	39	31.8786857624263	-6
HTM.3	0.950	0.978	21	20.5010224948875	-2
SVM.3	5.510	2.634	165	60.5504935459377	-31
IWM.3	0.710	0.946	13	12.9915433403805	0
MAM.3	4.430	1.855	382	203.541778975741	-68
PYM.3	1.360	1.259	11	7.65687053216839	-1
FYM.3	1.000	1.064	6	4.69924812030075	0
VQM.3	2.190	1.495	32	19.9397993311037	-4
ECM.3	0.880	0.868	18	19.7235023041475	0
RRM.3	7.610	2.856	222	75.0665266106443	-49
TFM.3	1.740	1.468	9	4.94550408719346	-1
MGM.3	2.320	1.497	99	64.5824983299933	-17
HDM.3	1.290	1.113	60	52.7493261455526	-9
KPM.3	2.460	1.573	72	44.2085187539733	-15
PAM.3	6.780	3.158	547	171.063964534516	-211
SKM.3	3.860	2.193	53	22.4076607387141	-8
QYM.3	0.800	0.921	9	8.90336590662323	-1
SIM.3	3.390	1.814	30	14.6692392502756	-11
DLM.3	4.590	2.179	29	11.2023864157871	-2
IQM.3	1.740	1.522	33	20.53876478318	-24
GNM.3	2.470	1.553	35	20.9465550547328	-3
QQM.3	2.380	1.674	46	26.0573476702509	-6
SWM.3	1.150	1.114	27	23.2046678635548	-2
GVM.3	4.900	2.227	137	59.3174674449933	-40
VYM.3	1.500	1.345	9	5.57620817843866	-2
IRM.3	2.070	1.387	54	37.4405191059841	-13
NQM.3	1.280	1.129	22	18.3525243578388	-3
ACM.3	1.560	1.402	12	7.44650499286733	0
CTM.3	0.940	1.003	22	20.9970089730808	-1
CEM.3	1.260	1.021	43	40.8814887365328	-16
EFM.3	1.570	1.305	6	3.39463601532567	-1
GCM.3	1.510	1.115	28	23.7578475336323	-13
EKM.3	4.030	2.042	57	25.9402546523017	-8
HNM.3	0.750	1.009	12	11.1496531219029	0
QFM.3	1.060	1.118	8	6.20751341681574	0
NTM.3	1.700	1.374	48	33.6972343522562	-4
PTM.3	2.690	1.606	100	60.5915317559153	-26
YPM.3	1.230	1.072	25	22.1735074626866	-9
CGM.3	1.530	1.077	91	83.0733519034355	-46
PHM.3	1.440	1.149	22	17.8938207136641	-10
HKM.3	1.110	1.270	18	13.2992125984252	-1
TWM.3	0.760	0.944	19	19.3220338983051	-1
SEM.3	5.170	2.594	251	94.7686969930609	-65
NLM.3	3.240	2.230	22	8.41255605381166	-5
TMM.3	1.470	1.251	26	19.6083133493205	-3
EGM.3	4.620	2.088	210	98.3620689655172	-54
LNM.3	2.740	1.727	31	16.3636363636364	-1
QCM.3	0.450	0.757	6	7.33157199471598	0
DDM.3	4.260	1.835	122	64.1634877384196	-54
FRM.3	2.190	1.440	36	23.4791666666667	-4
NRM.3	2.260	1.567	35	20.8934269304403	-7
HGM.3	1.600	1.524	63	40.2887139107612	-8
RDM.3	3.720	1.954	162	81.0030706243603	-29
HAM.3	2.380	1.625	189	114.843076923077	-28
CYM.3	0.520	0.717	5	6.24825662482566	0
TIM.3	2.180	1.452	19	11.5840220385675	-8
LKM.3	4.690	2.043	91	42.2466960352423	-15
YEM.3	1.870	1.361	45	31.6899338721528	-13
QAM.3	3.780	2.082	224	105.773294908742	-65
MLM.3	2.440	1.719	24	12.5421756835369	-6
VRM.3	3.870	2.214	64	27.1589882565492	-12
KNM.3	1.850	1.373	21	13.9475600873999	-2
GIM.3	3.010	1.936	14	5.67665289256198	-1
RNM.3	1.750	1.336	38	27.1332335329341	-4
YTM.3	1.230	1.033	20	18.1703775411423	-2
GAM.3	11.510	3.920	738	185.329081632653	-281
MCM.3	0.530	1.087	7	5.95216191352346	0
VFM.3	2.230	1.588	12	6.15239294710327	0
KAM.3	5.580	2.724	400	144.794419970631	-121
NYM.3	0.850	0.968	9	8.41942148760331	0
PKM.3	2.660	1.892	62	31.3636363636364	-14
WGM.3	1.360	1.159	67	56.6350301984469	-17
KEM.3	4.530	2.190	189	84.2328767123288	-33
VIM.3	2.960	1.786	15	6.74132138857783	-1
SDM.3	4.590	2.771	182	64.0238181162035	-64
CWM.3	0.340	0.607	6	9.32454695222405	0
WRM.3	1.340	1.365	38	26.8571428571429	-7
NEM.3	2.610	1.746	121	67.8064146620848	-28
IMM.3	1.020	0.985	13	12.1624365482234	-2
EYM.3	1.320	1.145	10	7.58078602620087	-3
SYM.3	1.740	1.330	19	12.9774436090226	-7
VCM.3	0.770	0.962	10	9.59459459459459	-1
DHM.3	1.160	1.070	17	14.803738317757	-1
CHM.3	0.720	1.092	5	3.91941391941392	0
IDM.3	2.650	1.806	48	25.1107419712071	-17
QKM.3	2.120	1.437	48	31.9276270006959	-7
LWM.3	1.440	1.104	18	15	-1
YVM.3	1.680	1.246	37	28.346709470305	-3
STM.3	3.990	1.967	133	65.5871886120996	-27
RSM.3	4.680	2.064	170	80.0968992248062	-55
LGM.3	6.150	2.709	184	65.6515319306017	-86
ERM.3	4.430	2.152	74	32.3280669144981	-31
GPM.3	3.880	2.041	79	36.8054875061245	-25
CIM.3	0.960	1.014	15	13.8461538461538	-1
SFM.3	2.610	1.786	23	11.4165733482643	-5
PDM.3	2.820	1.828	168	90.3610503282276	-88
FFM.3	1.650	1.242	13	9.13848631239936	-3
TTM.3	3.750	1.743	173	97.1026965002869	-20
LFM.3	3.060	1.705	25	12.8680351906158	-6
AEM.3	7.790	2.779	358	126.020151133501	-91
WNM.3	0.510	0.785	10	12.0891719745223	0
ENM.3	1.910	1.349	13	8.22090437361008	0
CVM.3	1.480	1.243	29	22.1399839098954	-3
WSM.3	1.240	1.156	40	33.5294117647059	-12
RYM.3	1.480	1.251	18	13.2054356514788	-5
AYM.3	2.190	1.600	12	6.13125	-2
PEM.3	3.140	1.633	161	96.6687078995713	-24
IYM.3	0.990	1.068	7	5.62734082397004	-2
ADM.3	5.380	2.558	215	81.9468334636435	-73
MRM.3	1.850	1.201	36	28.4346378018318	-8
KIM.3	2.060	1.377	25	16.6594045025418	-7
NGM.3	2.260	1.481	101	66.6711681296421	-73
LDM.3	4.990	2.298	162	68.3246301131419	-65
FDM.3	2.250	2.167	61	27.111213659437	-20
AHM.3	2.120	1.380	25	16.5797101449275	0
NDM.3	1.600	1.310	53	39.236641221374	-7
APM.3	5.350	2.599	118	43.3435936898807	-24
KHM.3	0.810	0.950	12	11.7789473684211	-1
SRM.3	4.950	2.418	112	44.2721257237386	-16
DRM.3	3.240	1.854	45	22.5242718446602	-8
GMM.3	2.250	1.500	29	17.8333333333333	-11
YSM.3	2.210	1.559	51	31.2957023733162	-19
EMM.3	2.060	1.582	28	16.3969658659924	-3
KDM.3	2.840	2.223	76	32.910481331534	-16
RKM.3	3.570	2.090	76	34.6555023923445	-21
KLM.3	4.140	1.944	19	7.6440329218107	0
RFM.3	1.800	1.421	23	14.9190710767065	0
RVM.3	4.450	2.129	101	45.349929544387	-31
WTM.3	0.920	1.022	26	24.5401174168297	-5
QMM.3	0.940	0.941	19	19.192348565356	-1
QPM.3	1.690	1.300	39	28.7	-3
NMM.3	0.860	0.853	20	22.4384525205158	-2
PFM.3	1.540	1.259	15	10.6910246227164	0
HHM.3	0.830	0.933	13	13.0439442658092	-1
GYM.3	1.860	1.564	22	12.8772378516624	-5
CAM.3	2.060	1.420	146	101.366197183099	-25
FPM.3	1.600	1.531	45	28.3474853037231	-2
FHM.3	0.800	0.974	7	6.36550308008214	0
VKM.3	2.900	1.767	51	27.2212790039615	-11
MHM.3	0.470	0.717	8	10.5020920502092	0
ELM.3	4.650	2.328	38	14.3256013745704	-5
HQM.3	0.810	0.918	23	24.1721132897604	-1
MPM.3	1.770	1.355	44	31.1660516605166	-1
KQM.3	1.690	1.339	23	15.9148618371919	-1
CPM.3	1.110	1.118	44	38.3631484794275	-1
WLM.3	1.430	1.057	6	4.32355723746452	0
VSM.3	4.120	2.046	123	58.1036168132942	-26
TPM.3	3.030	1.909	105	53.4154007333683	-18
WEM.3	1.090	1.036	53	50.1061776061776	-4
TGM.3	3.540	1.925	152	77.1220779220779	-39
QGM.3	2.100	1.360	71	50.6617647058824	-19
WWM.3	0.340	0.536	11	19.8880597014925	-1
PCM.3	0.960	0.931	18	18.3029001074114	-1
EDM.3	3.930	2.248	138	59.6396797153025	-40
HPM.3	1.310	1.203	40	32.1612635078969	-3
VLM.3	6.530	2.500	41	13.788	-10
LCM.3	1.500	1.360	17	11.3970588235294	-1
VVM.3	6.480	2.665	142	50.8517823639775	-22
QEM.3	2.610	1.723	143	81.4799767846779	-35
LLM.3	9.360	2.695	78	25.469387755102	-12
PRM.3	3.510	2.232	100	43.2302867383512	-15
DQM.3	1.940	1.384	24	15.9393063583815	-5
GHM.3	1.990	1.382	33	22.438494934877	-2
MSM.3	2.140	1.463	90	60.0546821599453	-10
TCM.3	0.800	0.932	13	13.0901287553648	-2
NKM.3	1.930	1.402	34	22.8744650499287	-7
QDM.3	1.680	1.449	67	45.0793650793651	-30
LEM.3	7.170	3.049	243	77.3466710396851	-75
LAM.3	8.940	3.321	543	160.813008130081	-152
TNM.3	1.820	1.381	31	21.1296162201303	-1
YMM.3	0.660	0.945	7	6.70899470899471	-1
AQM.3	3.800	2.040	62	28.5294117647059	-5
EPM.3	3.140	1.880	85	43.5425531914894	-16
TYM.3	1.240	1.120	10	7.82142857142857	-4
MYM.3	0.670	0.853	11	12.1101992966002	-4
YNM.3	0.940	0.897	9	8.98550724637681	-3
IHM.3	1.090	1.083	13	10.9972299168975	0
LPM.3	5.170	2.288	174	73.7893356643357	-41
EVM.3	4.740	2.154	112	49.7957288765088	-18
KTM.3	2.220	1.574	86	53.2274459974587	-29
GTM.3	3.870	2.149	89	39.6137738483015	-23
ATM.3	5.160	2.223	129	55.7085020242915	-18
HYM.3	0.740	0.928	12	12.1336206896552	-1
DKM.3	2.700	1.642	29	16.0170523751523	-4
PQM.3	1.970	1.507	44	27.8898473788985	-9
CCM.3	0.510	0.772	8	9.7020725388601	0
WVM.3	0.770	0.952	26	26.5021008403361	-3
KVM.3	3.320	1.858	94	48.805166846071	-24
PWM.3	0.640	0.823	27	32.0291616038882	-3
NNM.3	1.260	1.203	10	7.26517040731505	-2
RHM.3	1.650	1.250	35	26.68	-7
PNM.3	1.900	1.403	41	27.8688524590164	-12
IFM.3	1.630	1.412	8	4.51133144475921	0
ICM.3	0.610	0.840	6	6.41666666666667	0
HLM.3	2.770	1.858	24	11.4262648008611	-4
GRM.3	5.240	2.421	100	39.1408508880628	-19
NAM.3	3.250	1.755	204	114.387464387464	-48
VWM.3	0.930	0.913	23	24.1730558598028	0
SPM.3	4.870	2.312	160	67.0977508650519	-32
MMM.3	1.520	0.990	30	28.7676767676768	-6
MVM.3	2.130	1.502	59	37.8628495339547	-10
ILM.3	3.410	2.036	23	9.62180746561886	-3
TQM.3	1.630	1.284	25	18.2009345794393	-4
NIM.3	1.420	1.281	10	6.69789227166276	-3
FWM.3	0.440	0.656	5	6.95121951219512	-3
RIM.3	2.430	1.597	21	11.6280525986224	-17
RCM.3	1.300	1.243	19	14.2397425583266	0
RTM.3	3.280	1.859	111	57.9451317912856	-17
HFM.3	0.750	0.914	6	5.74398249452954	0
NWM.3	0.510	0.732	8	10.2322404371585	-1
VEM.3	4.830	2.151	251	114.444444444444	-81
MKM.3	1.280	1.147	30	25.0392327811683	-4
FKM.3	1.530	1.210	32	25.1818181818182	-13
QTM.3	1.480	1.243	42	32.5985518905873	-5
SHM.3	1.640	1.202	15	11.1148086522463	-3
LRM.3	5.950	2.532	94	34.7748815165877	-16
WDM.3	0.960	1.063	30	27.3189087488241	-9
TSM.3	4.180	2.354	188	78.0883602378929	-53
IVM.3	3.000	1.853	66	33.9989206691851	-12
CRM.3	1.410	1.364	27	18.7609970674487	-3
YYM.3	0.750	0.903	8	8.02879291251384	0
NHM.3	0.770	0.815	7	7.64417177914111	-1
PLM.3	5.300	2.501	70	25.8696521391443	-10
TDM.3	2.580	1.387	93	65.1910598413843	-19
QSM.3	2.490	1.673	74	42.7435744172146	-16
FAM.3	3.420	2.080	193	91.1442307692308	-54
ALM.3	7.920	2.773	95	31.4028128380815	-15
NPM.3	1.730	1.196	26	20.2926421404682	-5
WKM.3	0.810	1.032	16	14.718992248062	-1
YHM.3	0.610	0.737	4	4.59972862957938	0
VHM.3	1.480	1.275	16	11.3882352941176	-2
IAM.3	4.460	2.158	294	134.170528266914	-91
RMM.3	2.100	1.514	35	21.7305151915456	-8
QNM.3	1.100	1.133	15	12.2683142100618	-4
DIM.3	2.100	1.425	13	7.64912280701754	-1
LYM.3	2.030	1.623	14	7.37523105360444	-5
YQM.3	0.760	0.889	10	10.3937007874016	-1
WPM.3	0.750	0.880	23	25.2840909090909	-2
AFM.3	2.630	1.756	14	6.4749430523918	-2
DMM.3	1.530	1.291	15	10.4337722695585	-3
MFM.3	0.760	0.976	5	4.34426229508197	0
MDM.3	1.690	1.178	49	40.1612903225806	-9
CLM.3	1.680	1.246	14	9.8876404494382	-2
FQM.3	1.270	1.100	19	16.1181818181818	-7
CDM.3	0.870	0.872	25	27.6720183486239	-3
YDM.3	1.680	1.270	46	34.8976377952756	-5
RWM.3	1.370	1.143	48	40.7961504811899	-15
WCM.3	0.210	0.478	4	7.92887029288703	0
YLM.3	1.970	1.527	15	8.53307138179437	-3
AVM.3	8.050	3.069	182	56.6797002280873	-24
EIM.3	2.770	1.717	13	5.95806639487478	-4
RPM.3	4.010	2.259	143	61.527224435591	-31
CNM.3	0.680	0.764	9	10.8900523560209	-2
MEM.3	2.590	1.793	131	71.6174010039041	-21
GEM.3	5.870	3.051	288	92.4713208784005	-74
KMM.3	1.760	1.248	24	17.8205128205128	-4
EEM.3	6.990	2.725	293	104.957798165138	-74
IPM.3	1.960	1.524	50	31.5223097112861	-10
DTM.3	2.280	1.415	39	25.9505300353357	-7
TAM.3	8.530	3.211	888	273.892868265338	-268
EWM.3	0.920	0.971	12	11.4109165808445	-1
DPM.3	2.560	1.748	43	23.1350114416476	-5
AKM.3	3.790	1.924	61	29.7349272349272	-15
EQM.3	2.650	1.850	32	15.8648648648649	-6
VNM.3	1.900	1.508	24	14.6551724137931	-3
FGM.3	2.530	1.732	101	56.8533487297921	-21
VPM.3	3.580	1.955	71	34.4859335038363	-9
VGM.3	5.420	2.563	149	56.0202887241514	-77
HEM.3	1.890	1.456	83	55.7074175824176	-22
KWM.3	0.650	0.757	23	29.5244385733157	0
AWM.3	1.320	1.370	40	28.2335766423358	-6
VTM.3	3.880	2.022	92	43.5806132542038	-14
GLM.3	6.660	2.731	63	20.6298059318931	-9
GDM.3	5.150	2.363	197	81.1891663140076	-53
LIM.3	4.230	2.059	17	6.20203982515784	-4
LHM.3	2.200	1.639	34	19.4020744356315	-1
WQM.3	0.390	0.601	8	12.6622296173045	0
LTM.3	3.590	2.221	75	32.1521837010356	-4
HSM.3	1.580	1.478	41	26.6711772665765	-7
KYM.3	1.000	1.044	15	13.4099616858238	-4
YRM.3	1.590	1.232	12	8.44967532467533	-2
MTM.3	1.790	1.423	90	61.988756148981	-9
FVM.3	2.530	1.617	46	26.8831168831169	-8
DVM.3	4.220	2.018	76	35.5698711595639	-11
ETM.3	2.830	1.815	71	37.5592286501377	-6
CKM.3	0.880	0.998	17	16.1523046092184	-2
SMM.3	2.090	1.457	49	32.1962937542896	-7
KRM.3	3.410	1.985	81	39.088161209068	-14
HCM.3	0.560	0.743	3	3.28398384925976	0
FTM.3	1.350	1.158	27	22.1502590673575	-6
LSM.3	7.070	2.649	149	53.5787089467724	-35
REM.3	5.380	2.210	237	104.805429864253	-60
AIM.3	3.260	2.144	23	9.20708955223881	-1
SAM.3	11.300	3.991	1185	294.086695063894	-486
KKM.3	3.880	2.022	75	35.1730959446093	-25
ASM.3	6.050	2.890	222	74.7231833910035	-49
IEM.3	3.160	1.698	130	74.6996466431095	-26
FCM.3	0.610	0.777	7	8.22393822393822	-2
HWM.3	0.340	0.639	12	18.2472613458529	-1
ARM.3	5.740	2.692	109	38.3580980683507	-15
NVM.3	2.530	2.110	39	17.2843601895735	-22
SSM.3	9.290	2.694	392	142.06013363029	-152
DCM.3	0.920	1.070	10	8.48598130841121	-5
HIM.3	0.840	0.940	10	9.74468085106383	-4
NFM.3	1.290	1.328	8	5.05271084337349	-1
AAM.3	21.640	5.515	1594	285.106074342702	-565
IKM.3	2.550	1.480	44	28.0067567567568	-23
EHM.3	1.380	1.293	14	9.76024748646559	0
HVM.3	1.850	1.623	40	23.505853357979	-9
MWM.3	0.490	0.703	4	4.99288762446657	0
WAM.3	1.500	1.283	136	104.832424006235	-19
PIM.3	2.210	1.297	16	10.6322282189668	-5
HMM.3	0.760	0.944	7	6.61016949152542	-2
TVM.3	3.530	1.784	86	46.2275784753363	-8
CFM.3	0.580	0.843	4	4.05693950177936	-2
FEM.3	2.140	1.758	77	42.5824800910125	-16
SCM.3	1.580	1.342	23	15.9612518628912	-2
EAM.3	7.050	2.865	440	151.116928446771	-214
FIM.3	1.520	1.150	10	7.37391304347826	0
DNM.3	1.680	1.442	9	5.07628294036061	-4
GQM.3	2.330	1.670	42	23.7544910179641	-8
RGM.3	6.480	2.661	289	106.170612551672	-133
TLM.3	4.270	2.210	40	16.1674208144796	-21
PVM.3	3.610	1.792	79	42.0703125	-6
SGM.3	6.320	2.628	351	131.156773211568	-138
INM.3	1.690	1.195	20	15.3221757322176	-9
AGM.3	6.590	2.836	230	78.7764456981664	-56
GGM.3	8.970	2.761	267	93.4552698297718	-63
YKM.3	0.970	1.020	17	15.7156862745098	-7
YFM.3	0.920	0.950	10	9.55789473684211	-3
YGM.3	1.890	1.497	51	32.8056112224449	-11
ANM.3	2.590	1.781	22	10.8983717012914	-8
WMM.3	0.390	0.567	4	6.3668430335097	0
DSM.3	3.610	2.206	97	42.3345421577516	-30
GFM.3	2.710	1.871	22	10.3099946552646	-4
FNM.3	1.070	0.946	11	10.4968287526427	0
LMM.3	2.670	1.557	30	17.5529865125241	-4
SQM.3	2.650	1.822	57	29.8298572996707	-9
GSM.3	5.790	2.579	209	78.7941062427297	-54
SNM.3	2.430	1.855	42	21.3315363881402	-4
YWM.3	0.340	0.670	10	14.4179104477612	0
ISM.3	3.410	2.225	73	31.276404494382	-6
NCM.3	0.670	0.975	5	4.44102564102564	0
DFM.3	1.660	1.485	13	7.63636363636364	-2
QHM.3	0.940	1.081	13	11.1563367252544	0
DYM.3	1.360	1.185	7	4.75949367088608	-1
RQM.3	2.290	1.445	53	35.0934256055363	-11
KCM.3	1.040	1.247	7	4.7794707297514	0
GKM.3	3.830	2.495	51	18.9058116232465	-13
PPM.3	5.900	2.680	220	79.8880597014925	-151
TEM.3	3.470	1.982	181	89.5711402623613	-48
AMM.3	3.220	1.773	45	23.5645798082346	-9
MQM.3	1.330	1.146	24	19.78184991274	-1
LVM.3	7.150	2.938	148	47.9407760381212	-37
PMM.3	1.880	1.423	23	14.8418833450457	-2
FSM.3	2.940	1.948	57	27.7515400410678	-19
THM.3	1.400	1.198	23	18.0300500834725	-4
SLM.3	7.250	2.615	77	26.6730401529637	-13
TRM.3	2.850	2.012	60	28.4045725646123	-6
KSM.3	3.480	2.007	95	45.6003986048829	-38
IIM.3	1.910	1.357	10	5.96168017686072	-2
QRM.3	2.700	1.685	65	36.973293768546	-6
QLM.3	3.810	1.900	39	18.5210526315789	-8
IGM.3	3.490	2.072	141	66.3658301158301	-41
WFM.3	0.580	0.781	5	5.65941101152369	-2
QIM.3	1.340	1.199	14	10.558798999166	-4
CQM.3	0.870	0.971	12	11.4624098867147	-3
FLM.3	2.800	1.589	19	10.19509125236	-2
DAM.3	5.980	2.601	426	161.484044598231	-187
RLM.3	6.360	2.887	99	32.088673363353	-21
YCM.3	0.420	0.606	3	4.25742574257426	0
NSM.3	2.330	1.443	65	43.4303534303534	-25
TKM.3	2.450	1.811	37	19.0778575372722	-2
PSM.3	4.820	2.124	135	61.2900188323917	-36
QVM.3	2.540	1.714	57	31.7736289381564	-7
YAM.3	2.270	1.530	99	63.2222222222222	-18
VAM.3	8.690	3.221	554	169.298354548277	-96
VMM.3	2.130	1.655	21	11.4018126888218	-3
DEM.3	4.180	2.213	172	75.8337098960687	-76
CMM.3	0.390	0.723	9	11.9087136929461	0
VDM.3	3.840	2.755	109	38.1705989110708	-18
RAM.3	9.220	3.255	651	197.167434715822	-175
CSM.3	1.690	1.426	51	34.5792426367461	-13
VAA.4	57.240	7.977	125	8.49442146170239	-13
ASA.4	41.700	7.029	125	11.8509034001992	-30
EAA.4	39.210	6.968	104	9.29822043628014	-26
GDA.4	21.970	5.212	57	6.72102839600921	-27
KTA.4	9.800	3.621	24	3.92156862745098	-3
GVA.4	28.740	5.796	48	3.32298136645963	-5
EMA.4	7.610	2.964	30	7.55398110661269	-10
DGA.4	23.800	5.574	42	3.26515966989595	-3
SNA.4	8.920	3.171	20	3.49416587827184	-4
SVA.4	23.160	5.013	40	3.35926590863754	-4
IMA.4	3.760	2.031	12	4.05711472181192	0
PGV.4	10.520	3.540	27	4.65536723163842	-1
GEA.4	19.570	4.547	34	3.17352100285903	-5
DSA.4	16.540	3.509	55	10.9603875748076	-8
CGS.4	6.180	2.414	14	3.23943661971831	-2
MTA.4	6.010	2.607	28	8.43498273878021	-14
SPE.4	11.290	3.112	21	3.12017994858612	-1
GEG.4	25.670	5.760	49	4.05034722222222	-6
CGA.4	7.610	2.628	19	4.33409436834094	0
QQE.4	6.240	2.582	19	4.9419054996127	0
TTT.4	14.870	4.004	33	4.52797202797203	-3
KAA.4	24.160	5.069	53	5.6894851055435	-8
PIA.4	8.830	3.098	26	5.54228534538412	-3
SLA.4	27.650	5.540	55	4.93682310469314	-11
PKA.4	9.210	3.248	33	7.32450738916256	-7
PGW.4	2.250	1.861	9	3.62708221386351	-1
GSA.4	30.230	6.058	89	9.70122152525586	-20
SKA.4	12.100	3.243	29	5.21122417514647	-6
SGA.4	29.190	5.402	77	8.85042576823399	-21
MME.4	2.120	1.565	10	5.03514376996805	-2
PMA.4	6.160	2.773	20	4.99098449332852	-4
DME.4	4.280	2.123	13	4.1073951954781	-2
MWA.4	1.230	1.109	5	3.39945897204689	0
PQA.4	7.830	2.927	28	6.8910146908097	-4
SGE.4	16.080	4.097	29	3.15352697095436	-8
SDA.4	13.790	3.872	37	5.99431818181818	-14
RLA.4	27.600	4.958	50	4.5179507866075	-2
MFA.4	2.980	1.820	10	3.85714285714286	0
HDA.4	4.910	2.165	16	5.12240184757506	-1
HDG.4	5.240	2.234	12	3.0259623992838	-5
KMA.4	4.650	2.071	14	4.51472718493481	-4
GGE.4	27.410	4.524	42	3.22502210433245	-8
TLA.4	16.240	3.965	36	4.98360655737705	-2
YRA.4	5.880	2.633	15	3.46372958602355	0
FSA.4	12.430	4.038	29	4.10351659237246	-5
KSA.4	14.220	4.396	62	10.8689717925387	-19
NKA.4	6.310	2.880	20	4.75347222222222	-1
TKA.4	8.200	2.944	22	4.6875	-4
PSA.4	24.230	4.671	119	20.2890173410405	-17
KRA.4	13.140	3.604	33	5.51054384017758	-11
EEA.4	24.440	5.113	70	8.91061998826521	-13
QLA.4	13.620	3.695	28	3.89174560216509	-6
DMD.4	3.950	2.115	11	3.33333333333333	-1
RMA.4	7.170	2.871	25	6.21037965865552	-5
RDA.4	13.730	3.598	29	4.24402445803224	-8
SEA.4	15.480	4.004	34	4.62537462537463	-8
VMA.4	8.130	2.780	30	7.86690647482014	-1
AVA.4	49.360	7.273	111	8.47518218066823	-8
VSA.4	22.430	5.735	42	3.41238012205754	-9
TTA.4	18.280	4.866	102	17.2050965885738	-21
KKA.4	13.000	3.859	37	6.21922777921741	-5
ESA.4	16.100	4.622	55	8.41627001298139	-10
QWA.4	1.730	1.362	10	6.071953010279	0
MLA.4	7.770	3.061	20	3.99542633126429	-1
RSG.4	19.800	4.667	43	4.97107349475038	-14
HPA.4	5.310	2.321	16	4.60577337354589	0
KPA.4	8.990	3.050	20	3.60983606557377	-5
PNA.4	7.430	2.500	19	4.628	-4
GMA.4	8.830	3.204	28	5.98314606741573	0
MSE.4	3.820	1.882	11	3.81509032943677	-2
SSA.4	41.950	7.074	220	25.1696352841391	-49
TMT.4	3.200	1.531	21	11.6263879817113	-5
AIA.4	17.480	4.446	31	3.04093567251462	-2
HTA.4	4.570	2.138	18	6.28157156220767	0
PTA.4	16.210	3.767	78	16.4029731882134	-9
NAA.4	15.070	4.127	30	3.61763993215411	-3
RQE.4	6.800	2.785	16	3.30341113105925	-1
RSA.4	24.040	5.125	112	17.1629268292683	-23
YSA.4	7.700	2.754	23	5.55555555555556	-3
WMA.4	1.450	1.313	6	3.46534653465347	-1
VLA.4	26.960	5.619	51	4.27834134187578	-13
PRA.4	18.250	4.305	49	7.14285714285714	-7
CAA.4	12.400	4.075	28	3.82822085889571	-1
NTA.4	7.340	2.705	21	5.04990757855823	-4
YPD.4	3.060	1.705	10	4.07038123167155	-1
QGA.4	9.790	3.328	25	4.5703125	-4
CRA.4	6.850	2.925	21	4.83760683760684	0
CSA.4	7.200	3.035	25	5.86490939044481	-4
RPD.4	7.820	3.176	20	3.83501259445844	-2
QTA.4	5.970	2.717	18	4.42767758557232	-1
SFA.4	11.340	3.251	24	3.89418640418333	-2
WPA.4	3.620	1.825	12	4.59178082191781	-4
GTA.4	21.160	4.355	65	10.0665901262916	-5
AKA.4	18.510	4.361	47	6.53290529695024	-11
LPA.4	21.550	4.955	45	4.73259334006054	-5
AMA.4	16.620	4.417	102	19.3298618972153	-10
TDA.4	8.530	2.683	23	5.39321654863958	-1
EVE.4	14.770	3.501	39	6.92087974864325	-5
PEA.4	10.440	3.477	24	3.89991371872304	-9
PLA.4	23.620	4.566	40	3.58738501971091	-7
CSG.4	5.480	2.447	15	3.89047813649367	-2
AAE.4	42.130	6.469	79	5.69948987478745	-20
QEA.4	8.260	3.202	25	5.22798251093067	-9
AHA.4	9.330	2.944	23	4.64334239130435	0
GGA.4	56.480	7.400	112	7.5027027027027	-28
SWD.4	2.500	1.679	8	3.27575938058368	-2
RGA.4	31.920	5.423	70	7.02194357366771	-8
LIA.4	14.700	3.586	26	3.15114333519242	-9
IKA.4	7.730	3.078	18	3.33658219623132	0
SAA.4	55.880	8.262	164	13.0864197530864	-27
TRA.4	12.900	3.454	40	7.84597568037058	-17
ATE.4	11.530	3.080	23	3.72402597402597	-4
TGA.4	17.070	4.255	36	4.44888366627497	-1
RWA.4	6.200	2.678	24	6.64675130694548	-4
ATA.4	35.740	6.794	157	17.8481012658228	-27
HSA.4	7.700	2.883	32	8.42872008324662	-3
TMA.4	5.050	2.422	17	4.93393889347646	0
WKA.4	2.540	1.654	10	4.51027811366385	-3
AEA.4	31.740	5.350	48	3.0392523364486	-23
VEA.4	17.330	4.075	33	3.84539877300614	-14
MSA.4	7.570	2.903	40	11.1712022046159	-9
LMA.4	9.170	2.507	17	3.12325488631831	0
DMA.4	6.220	2.838	22	5.56025369978858	-1
RTA.4	16.250	4.253	67	11.9327533505761	-6
VVA.4	31.660	6.122	63	5.11924207775237	-7
WRA.4	6.730	2.730	19	4.49450549450549	-4
MMA.4	3.020	1.803	11	4.42595673876872	-2
LWA.4	5.650	2.876	17	3.94645340751043	-2
GAA.4	66.640	7.311	118	7.0250307755437	-21
CTA.4	4.670	2.391	12	3.06566290255123	-2
VGE.4	14.060	3.620	25	3.02209944751381	-12
RPA.4	19.430	4.227	58	9.12467471019636	-28
EME.4	6.610	2.605	27	7.82725527831094	-2
TEA.4	10.340	3.517	29	5.30565823144726	-10
LRA.4	28.810	5.588	61	5.7605583392985	-8
KGA.4	15.330	3.895	47	8.13093709884467	-11
SIA.4	13.990	3.716	39	6.73035522066738	-5
SMA.4	8.030	2.805	20	4.26737967914439	-1
AGA.4	46.950	7.588	92	5.93700579862941	-33
TPA.4	13.510	3.991	58	11.1475820596342	-7
SPA.4	22.990	5.198	60	7.12004617160446	-20
TAA.4	39.810	7.691	143	13.4169808867507	-15
PSD.4	9.090	3.429	22	3.76494604841062	-13
ISA.4	13.690	4.155	39	6.09145607701564	-6
NGA.4	11.050	3.477	33	6.31291343111878	-1
FTA.4	7.290	2.705	23	5.80776340110906	-2
LLA.4	41.850	6.514	62	3.09333742708013	-9
RCA.4	7.370	2.870	17	3.35540069686411	0
HGA.4	8.660	2.713	21	4.54847032805013	-3
QSA.4	9.570	3.257	36	8.11482959778938	-18
NSA.4	9.640	3.268	29	5.92411260709914	-5
MNT.4	1.900	1.337	8	4.56245325355273	0
RAA.4	55.030	7.283	126	9.74461073733351	-19
DDA.4	15.970	4.642	30	3.02240413614821	-3
SSE.4	18.920	4.084	40	5.16160626836435	-9
LGA.4	29.720	5.538	54	4.38425424340917	-27
WWA.4	1.350	1.175	7	4.80851063829787	-1
TIA.4	8.290	2.775	25	6.02162162162162	-1
EGA.4	24.150	4.683	44	4.23873585308563	-4
QHW.4	0.460	0.744	3	3.41397849462366	-1
KNA.4	5.570	2.536	16	4.11277602523659	-3
QDA.4	6.040	2.944	23	5.76086956521739	-11
ACG.4	6.460	2.480	16	3.84677419354839	-5
LSA.4	31.290	5.654	88	10.0300672090555	-15
ALA.4	42.890	6.394	64	3.30153268689396	-6
MAA.4	15.970	4.745	49	6.96101159114858	-12
ETA.4	12.640	3.356	34	6.36471990464839	-2
WAA.4	8.600	3.149	33	7.74849158463004	-4
HRA.4	8.540	3.003	20	3.81618381618382	-1
WSA.4	5.100	1.946	21	8.17060637204522	-2
GRA.4	31.220	5.489	71	7.24722171615959	-12
TPG.4	9.640	2.932	32	7.62619372442019	0
PAW.4	3.660	2.100	17	6.35238095238095	-1
MRA.4	6.270	2.506	14	3.08459696727853	-2
PPA.4	28.150	5.577	101	13.0625784471938	-19
RKA.4	12.680	4.204	26	3.16841103710752	-12
AAA.4	167.630	12.732	437	21.1569274269557	-103
ERA.4	18.230	4.114	32	3.34710743801653	-5
EMG.4	6.120	2.319	17	4.69167744717551	-3
QQA.4	7.710	2.783	25	6.21272008623787	-5
APA.4	34.330	6.617	79	6.75079341091129	-25
PAA.4	41.950	6.583	115	11.0967643931338	-25
SRA.4	23.020	5.540	62	7.03610108303249	-2
CIA.4	3.730	1.858	11	3.91280947255113	-1
RRA.4	41.760	6.750	88	6.85037037037037	-19
GHA.4	9.630	3.145	24	4.5691573926868	-1
STA.4	21.150	4.939	100	15.964770196396	-13
VPA.4	16.700	4.155	33	3.92298435619735	-13
RHA.4	8.350	2.979	23	4.91775763679087	-7
RQA.4	9.870	2.936	23	4.47207084468665	-5
LSG.4	23.860	4.436	47	5.21641118124436	-6
PDW.4	1.920	1.522	10	5.30880420499343	0
EDA.4	15.820	4.604	35	4.16594265855778	-14
LEA.4	22.690	4.503	40	3.84410393071286	-15
WLA.4	4.510	2.077	11	3.12469908521907	-5
SAE.4	18.310	4.605	38	4.27578718783931	-5
VGA.4	27.840	5.824	52	4.14835164835165	-18
LDA.4	18.840	3.808	34	3.98109243697479	-13
TSA.4	19.000	4.738	101	17.3068805403124	-24
LNA.4	10.810	3.139	26	4.83912073908888	-5
KPP.4	9.420	2.982	19	3.21260898725687	-8
ETG.4	8.520	2.739	17	3.09602044541804	-2
CNG.4	2.570	1.701	19	9.65902410346855	-24
DTA.4	11.270	3.423	26	4.30324276950044	-4
NRA.4	7.470	2.918	18	3.60863605209047	-4
VTA.4	18.520	4.455	64	10.2087542087542	-18
PDA.4	11.860	3.556	33	5.94488188976378	-7
KIA.4	7.350	2.746	22	5.33503277494538	-8
MTT.4	3.920	1.998	10	3.04304304304304	0
QKA.4	6.620	2.573	19	4.81150408083949	-3
LKA.4	16.480	4.319	36	4.51956471405418	-5
ITA.4	9.360	2.883	38	9.93409642733264	-15
LTA.4	19.500	4.253	50	7.17140841758759	-9
REA.4	18.950	3.661	30	3.01830101065283	-2
HMA.4	2.500	1.494	13	7.0281124497992	-1
QRA.4	10.640	3.639	23	3.39653751030503	-4
EVA.4	21.060	4.892	41	4.07604251839738	-1
VAA.5	56.670	7.439	79	3.00174754671327	-13
TTM.5	4.070	2.212	12	3.58499095840868	0
KMN.5	2.020	1.484	7	3.35579514824798	0
WCN.5	0.270	0.548	2	3.15693430656934	-2
MPM.5	1.680	1.370	7	3.88321167883212	0
IGW.5	1.870	1.488	7	3.44758064516129	0
SSS.5	63.760	8.050	97	4.12919254658385	-14
GGE.5	27.870	5.243	46	3.45794392523364	-4
MHP.5	1.140	1.198	5	3.2220367278798	0
AAT.5	38.200	6.064	63	4.08970976253298	-4
MTM.5	1.850	1.321	7	3.89856169568509	0
RRW.5	9.690	3.051	20	3.37921992789249	-3
HCG.5	2.440	1.559	9	4.20782552918538	-2
STT.5	13.380	3.700	27	3.68108108108108	-1
PSS.5	28.190	5.258	53	4.7185241536706	-6
AAM.5	20.660	5.213	38	3.32629963552657	-4
RWS.5	4.950	2.086	12	3.37967401725791	0
RWA.5	6.360	2.669	22	5.85987261146497	-2
TRS.5	11.280	2.920	26	5.04109589041096	-3
TSS.5	22.050	4.982	46	4.80730630268968	-20
WWW.5	0.830	0.888	4	3.56981981981982	0
KKK.5	15.760	3.782	32	4.29402432575357	-2
SST.5	22.710	5.038	46	4.62286621675268	-4
NTS.5	6.160	2.411	14	3.25176275404396	-2
ETM.5	2.910	1.810	11	4.46961325966851	-5
GPT.5	8.680	2.967	18	3.1412200876306	0
TAA.5	40.530	6.348	65	3.85475740390674	-15
TST.5	12.430	3.627	24	3.18996415770609	-3
NQV.5	3.080	1.796	9	3.29621380846325	0
DRS.5	10.520	3.017	23	4.13655949618827	-7
ATT.5	17.280	3.864	31	3.55072463768116	-2
WRM.5	1.410	1.232	6	3.72564935064935	-1
TPG.5	8.330	3.153	22	4.33555344116714	0
AAA.5	165.360	12.484	222	4.53700736943287	-30
KKM.5	3.560	1.877	13	5.0293020777837	-4
PPS.5	24.190	4.247	38	3.25170708735578	-4
APS.5	25.760	5.496	43	3.13682678311499	-7
TAT.5	15.990	3.883	37	5.41076487252125	-4
RKP.5	6.640	2.355	21	6.09766454352442	-6
RRS.5	27.380	5.214	44	3.18757192174914	-9
MRW.5	1.400	1.271	6	3.6191974822974	-1
TSA.5	20.190	4.496	37	3.73887900355872	-4
MAM.5	3.850	2.066	15	5.39690222652469	0
CTP.5	2.690	1.852	13	5.56695464362851	0
MMM.5	1.330	1.240	7	4.57258064516129	0
