# Supplementary material for: C-terminal motif prediction in eukaryotic proteomes using comparative genomics and statistical over-representation across protein families
Source: BMC Genomics. 2007 Jun 26;8:191. doi: 10.1186/1471-2164-8-191 (PMC1929074; doi:10.1186/1471-2164-8-191)
Supplement: Additional File 5 — famMCL generated protein families in all species [file 1471-2164-8-191-S5.zip]

Archive with 10 entries (9 files):
- protein_families/
- protein_families/S_cerevisiae.fmcl
- protein_families/O_sativa_no_TE.fmcl
- protein_families/M_musculus.fmcl
- protein_families/H_sapiens.fmcl
- protein_families/A_thaliana.fmcl
- protein_families/README
- protein_families/O_sativa.fmcl
- protein_families/C_elegans.fmcl
- protein_families/D_melanogaster.fmcl
