# Supplementary material for: C-terminal motif prediction in eukaryotic proteomes using comparative genomics and statistical over-representation across protein families
Source: BMC Genomics. 2007 Jun 26;8:191. doi: 10.1186/1471-2164-8-191 (PMC1929074; doi:10.1186/1471-2164-8-191)
Supplement: Additional File 5 — famMCL generated protein families in all species [file 1471-2164-8-191-S5.zip › protein_families/S_cerevisiae.fmcl]

0	gi|6319323|ref|NP_009406.1|
0	gi|6319324|ref|NP_009407.1|
0	gi|6319369|ref|NP_009450.1|
0	gi|6319368|ref|NP_009451.1|
0	gi|6319468|ref|NP_009549.1|
0	gi|6319467|ref|NP_009550.1|
0	gi|6319486|ref|NP_009567.1|
0	gi|6319485|ref|NP_009568.1|
0	gi|10383770|ref|NP_009909.2|
0	gi|10383771|ref|NP_009910.2|
0	gi|7839150|ref|NP_058138.1|
0	gi|7839149|ref|NP_058139.1|
0	gi|7839152|ref|NP_058140.1|
0	gi|7839151|ref|NP_058141.1|
0	gi|6320375|ref|NP_010455.1|
0	gi|7839154|ref|NP_058142.1|
0	gi|7839153|ref|NP_058143.1|
0	gi|20336767|ref|NP_620387.1|
0	gi|20336768|ref|NP_620388.1|
0	gi|7839158|ref|NP_058146.1|
0	gi|7839157|ref|NP_058147.1|
0	gi|7839160|ref|NP_058148.1|
0	gi|7839159|ref|NP_058149.1|
0	gi|7839162|ref|NP_058150.1|
0	gi|7839161|ref|NP_058151.1|
0	gi|7839164|ref|NP_058152.1|
0	gi|7839163|ref|NP_058153.1|
0	gi|6320985|ref|NP_011064.1|
0	gi|7839167|ref|NP_058155.1|
0	gi|6321008|ref|NP_011087.1|
0	gi|7839168|ref|NP_058156.1|
0	gi|14318520|ref|NP_116653.1|
0	gi|7839169|ref|NP_058157.1|
0	gi|7839171|ref|NP_058158.1|
0	gi|7839170|ref|NP_058159.1|
0	gi|7839173|ref|NP_058160.1|
0	gi|7839172|ref|NP_058161.1|
0	gi|7839176|ref|NP_058163.1|
0	gi|7839175|ref|NP_058164.1|
0	gi|7839178|ref|NP_058165.1|
0	gi|7839177|ref|NP_058166.1|
0	gi|6322010|ref|NP_012086.1|
0	gi|6862572|ref|NP_036195.1|
0	gi|6322487|ref|NP_012560.1|
0	gi|6322486|ref|NP_012561.1|
0	gi|6322489|ref|NP_012562.1|
0	gi|6322488|ref|NP_012563.1|
0	gi|6323064|ref|NP_013136.1|
0	gi|7839185|ref|NP_058169.1|
0	gi|7839184|ref|NP_058170.1|
0	gi|7839187|ref|NP_058171.1|
0	gi|7839186|ref|NP_058172.1|
0	gi|7839188|ref|NP_058173.1|
0	gi|7839190|ref|NP_058174.1|
0	gi|7839189|ref|NP_058175.1|
0	gi|6323597|ref|NP_013668.1|
0	gi|7839191|ref|NP_058176.1|
0	gi|6323601|ref|NP_013672.1|
0	gi|6323602|ref|NP_013673.1|
0	gi|6323688|ref|NP_013759.1|
0	gi|6323689|ref|NP_013760.1|
0	gi|6323694|ref|NP_013765.1|
0	gi|6323695|ref|NP_013766.1|
0	gi|7839194|ref|NP_058178.1|
0	gi|7839193|ref|NP_058179.1|
0	gi|7839195|ref|NP_058180.1|
0	gi|7839197|ref|NP_058181.1|
0	gi|7839196|ref|NP_058182.1|
0	gi|7839199|ref|NP_058183.1|
0	gi|7839198|ref|NP_058184.1|
0	gi|7839201|ref|NP_058185.1|
0	gi|7839200|ref|NP_058186.1|
0	gi|20336770|ref|NP_620389.1|
0	gi|20336769|ref|NP_620390.1|
0	gi|7839205|ref|NP_058189.1|
0	gi|7839204|ref|NP_058190.1|
0	gi|7839207|ref|NP_058191.1|
0	gi|7839206|ref|NP_058192.1|
0	gi|7839209|ref|NP_058193.1|
0	gi|7839208|ref|NP_058194.1|
0	gi|7839211|ref|NP_058195.1|
0	gi|7839210|ref|NP_058196.1|
1	gi|6319363|ref|NP_009445.1|
1	gi|6319502|ref|NP_009584.1|
1	gi|6319751|ref|NP_009833.1|
1	gi|10383767|ref|NP_009907.2|
1	gi|10383810|ref|NP_010015.2|
1	gi|6320102|ref|NP_010182.1|
1	gi|6320176|ref|NP_010256.1|
1	gi|6320327|ref|NP_010407.1|
1	gi|6320674|ref|NP_010754.1|
1	gi|6320685|ref|NP_010765.1|
1	gi|6320698|ref|NP_010778.1|
1	gi|6320715|ref|NP_010795.1|
1	gi|6320976|ref|NP_011055.1|
1	gi|14318536|ref|NP_116669.1|
1	gi|6321258|ref|NP_011335.1|
1	gi|6321259|ref|NP_011336.1|
1	gi|6321280|ref|NP_011357.1|
1	gi|6321999|ref|NP_012075.1|
1	gi|6322297|ref|NP_012371.1|
1	gi|6322682|ref|NP_012755.1|
1	gi|6322723|ref|NP_012796.1|
1	gi|6322733|ref|NP_012806.1|
1	gi|6322748|ref|NP_012821.1|
1	gi|6322803|ref|NP_012876.1|
1	gi|6323125|ref|NP_013197.1|
1	gi|6323277|ref|NP_013349.1|
1	gi|6323643|ref|NP_013714.1|
1	gi|6323751|ref|NP_013822.1|
1	gi|6323948|ref|NP_014019.1|
1	gi|6324375|ref|NP_014445.1|
1	gi|6324472|ref|NP_014541.1|
1	gi|6324557|ref|NP_014626.1|
1	gi|6324807|ref|NP_014876.1|
1	gi|6324927|ref|NP_014996.1|
1	gi|6325047|ref|NP_015115.1|
1	gi|6325053|ref|NP_015121.1|
1	gi|6325104|ref|NP_015172.1|
1	gi|6325107|ref|NP_015175.1|
1	gi|6325116|ref|NP_015184.1|
2	gi|6319355|ref|NP_009437.1|
2	gi|6319356|ref|NP_009438.1|
2	gi|6319357|ref|NP_009439.1|
2	gi|6320754|ref|NP_010834.1|
2	gi|6320756|ref|NP_010835.1|
2	gi|6320759|ref|NP_010836.1|
2	gi|6320758|ref|NP_010837.1|
2	gi|6320760|ref|NP_010839.1|
2	gi|6321037|ref|NP_011116.1|
2	gi|6321038|ref|NP_011117.1|
2	gi|14318453|ref|NP_116589.1|
2	gi|14318454|ref|NP_116590.1|
2	gi|14318455|ref|NP_116591.1|
2	gi|6321735|ref|NP_011812.1|
2	gi|6321737|ref|NP_011813.1|
2	gi|6321738|ref|NP_011814.1|
2	gi|6322014|ref|NP_012090.1|
2	gi|6322015|ref|NP_012091.1|
2	gi|6322017|ref|NP_012092.1|
2	gi|6322237|ref|NP_012311.1|
2	gi|6322961|ref|NP_013033.1|
2	gi|6322962|ref|NP_013034.1|
2	gi|6323495|ref|NP_013567.1|
2	gi|6323496|ref|NP_013569.1|
2	gi|6323498|ref|NP_013571.1|
2	gi|6323500|ref|NP_013572.1|
2	gi|6323502|ref|NP_013573.1|
2	gi|6323990|ref|NP_014060.1|
2	gi|9755360|ref|NP_061495.1|
2	gi|6324972|ref|NP_015040.1|
2	gi|6325460|ref|NP_015528.1|
2	gi|6325461|ref|NP_015529.1|
2	gi|6325462|ref|NP_015530.1|
3	gi|6319718|ref|NP_009800.1|
3	gi|6319956|ref|NP_010036.1|
3	gi|6320002|ref|NP_010082.1|
3	gi|6320007|ref|NP_010087.1|
3	gi|6320063|ref|NP_010143.1|
3	gi|6320549|ref|NP_010629.1|
3	gi|6320550|ref|NP_010630.1|
3	gi|6320552|ref|NP_010632.1|
3	gi|6320595|ref|NP_010675.1|
3	gi|6320705|ref|NP_010785.1|
3	gi|6320745|ref|NP_010825.1|
3	gi|6320766|ref|NP_010845.1|
3	gi|14318478|ref|NP_116613.1|
3	gi|14318510|ref|NP_116644.1|
3	gi|6321334|ref|NP_011411.1|
3	gi|6321884|ref|NP_011960.1|
3	gi|6321886|ref|NP_011962.1|
3	gi|6321888|ref|NP_011964.1|
3	gi|6322242|ref|NP_012316.1|
3	gi|6322247|ref|NP_012321.1|
3	gi|6322618|ref|NP_012692.1|
3	gi|6323110|ref|NP_013182.1|
3	gi|6323653|ref|NP_013724.1|
3	gi|6324011|ref|NP_014081.1|
3	gi|6324400|ref|NP_014470.1|
3	gi|6324417|ref|NP_014486.1|
3	gi|37362691|ref|NP_014538.2|
4	gi|6319618|ref|NP_009700.1|
4	gi|6319714|ref|NP_009796.1|
4	gi|6320041|ref|NP_010121.1|
4	gi|6320119|ref|NP_010199.1|
4	gi|6320173|ref|NP_010253.1|
4	gi|6320224|ref|NP_010304.1|
4	gi|6320400|ref|NP_010480.1|
4	gi|6320449|ref|NP_010529.1|
4	gi|14318521|ref|NP_116654.1|
4	gi|6321267|ref|NP_011344.1|
4	gi|6321360|ref|NP_011437.1|
4	gi|6321374|ref|NP_011451.1|
4	gi|37362659|ref|NP_011932.2|
4	gi|6321963|ref|NP_012039.1|
4	gi|6322323|ref|NP_012397.1|
4	gi|6322427|ref|NP_012501.1|
4	gi|6322876|ref|NP_012949.1|
4	gi|6322912|ref|NP_012985.1|
4	gi|6323021|ref|NP_013093.1|
4	gi|6323306|ref|NP_013378.1|
4	gi|6323947|ref|NP_014017.1|
4	gi|6324217|ref|NP_014287.1|
4	gi|6324366|ref|NP_014436.1|
4	gi|6324620|ref|NP_014689.1|
4	gi|6324778|ref|NP_014847.1|
4	gi|6325138|ref|NP_015206.1|
5	gi|6319249|ref|NP_009332.1|
5	gi|6319777|ref|NP_009860.1|
5	gi|6319948|ref|NP_010029.1|
5	gi|6320751|ref|NP_010831.1|
5	gi|6320786|ref|NP_010865.1|
5	gi|14318499|ref|NP_116633.1|
5	gi|6321176|ref|NP_011253.1|
5	gi|6321732|ref|NP_011810.1|
5	gi|6321741|ref|NP_011817.1|
5	gi|6322018|ref|NP_012093.1|
5	gi|6322232|ref|NP_012307.1|
5	gi|6322238|ref|NP_012312.1|
5	gi|6322610|ref|NP_012684.1|
5	gi|6322611|ref|NP_012685.1|
5	gi|6322625|ref|NP_012698.1|
5	gi|6322964|ref|NP_013036.1|
5	gi|6323003|ref|NP_013075.1|
5	gi|6323066|ref|NP_013138.1|
5	gi|6323494|ref|NP_013566.1|
5	gi|6323987|ref|NP_014058.1|
5	gi|6324404|ref|NP_014474.1|
5	gi|6324412|ref|NP_014481.1|
5	gi|6324970|ref|NP_015039.1|
5	gi|6324973|ref|NP_015041.1|
6	gi|6319455|ref|NP_009537.1|
6	gi|6319636|ref|NP_009718.1|
6	gi|6320095|ref|NP_010175.1|
6	gi|6320124|ref|NP_010204.1|
6	gi|6321477|ref|NP_011554.1|
6	gi|6321819|ref|NP_011895.1|
6	gi|6322154|ref|NP_012229.1|
6	gi|6322320|ref|NP_012394.1|
6	gi|6322355|ref|NP_012429.1|
6	gi|6322688|ref|NP_012761.1|
6	gi|6322710|ref|NP_012783.1|
6	gi|6323009|ref|NP_013081.1|
6	gi|6323142|ref|NP_013214.1|
6	gi|6323788|ref|NP_013859.1|
6	gi|6324022|ref|NP_014092.1|
6	gi|6324444|ref|NP_014513.1|
6	gi|6324635|ref|NP_014704.1|
6	gi|6325215|ref|NP_015283.1|
6	gi|6325226|ref|NP_015294.1|
6	gi|6325311|ref|NP_015379.1|
6	gi|6325419|ref|NP_015487.1|
7	gi|6319554|ref|NP_009636.1|
7	gi|6320077|ref|NP_010157.1|
7	gi|6320197|ref|NP_010277.1|
7	gi|6320602|ref|NP_010682.1|
7	gi|6320854|ref|NP_010933.1|
7	gi|6320887|ref|NP_010966.1|
7	gi|6321390|ref|NP_011467.1|
7	gi|6321465|ref|NP_011542.1|
7	gi|6321709|ref|NP_011786.1|
7	gi|6322651|ref|NP_012724.1|
7	gi|6322704|ref|NP_012777.1|
7	gi|6322994|ref|NP_013066.1|
7	gi|6323429|ref|NP_013501.1|
7	gi|6323736|ref|NP_013807.1|
7	gi|6324000|ref|NP_014070.1|
7	gi|6324691|ref|NP_014760.1|
7	gi|6324833|ref|NP_014902.1|
7	gi|6325183|ref|NP_015251.1|
7	gi|6325281|ref|NP_015349.1|
7	gi|6325431|ref|NP_015499.1|
8	gi|6319542|ref|NP_009624.1|
8	gi|6319543|ref|NP_009625.1|
8	gi|6319608|ref|NP_009690.1|
8	gi|10383766|ref|NP_009905.2|
8	gi|6320251|ref|NP_010331.1|
8	gi|6320364|ref|NP_010444.1|
8	gi|6320717|ref|NP_010796.1|
8	gi|6320772|ref|NP_010851.1|
8	gi|14318464|ref|NP_116600.1|
8	gi|6321629|ref|NP_011707.1|
8	gi|6322892|ref|NP_012965.1|
8	gi|6322967|ref|NP_013039.1|
8	gi|6324059|ref|NP_014129.1|
8	gi|6324061|ref|NP_014131.1|
8	gi|6324553|ref|NP_014622.1|
8	gi|6324924|ref|NP_014993.1|
8	gi|6324981|ref|NP_015049.1|
8	gi|6324990|ref|NP_015058.1|
9	gi|6319314|ref|NP_009396.1|
9	gi|6319396|ref|NP_009478.1|
9	gi|6319646|ref|NP_009728.1|
9	gi|6319972|ref|NP_010052.1|
9	gi|6320805|ref|NP_010884.1|
9	gi|6320950|ref|NP_011029.1|
9	gi|37362658|ref|NP_011931.2|
9	gi|6322426|ref|NP_012500.1|
9	gi|6322505|ref|NP_012579.1|
9	gi|6322777|ref|NP_012850.1|
9	gi|6323004|ref|NP_013076.1|
9	gi|6323401|ref|NP_013473.1|
9	gi|6324120|ref|NP_014190.1|
9	gi|6325151|ref|NP_015219.1|
10	gi|6319300|ref|NP_009383.1|
10	gi|37362617|ref|NP_009629.2|
10	gi|6319722|ref|NP_009804.1|
10	gi|6320541|ref|NP_010621.1|
10	gi|6321012|ref|NP_011091.1|
10	gi|42742173|ref|NP_116696.2|
10	gi|6321275|ref|NP_011352.1|
10	gi|6321289|ref|NP_011365.1|
10	gi|6322065|ref|NP_012140.1|
10	gi|6322495|ref|NP_012569.1|
10	gi|6324864|ref|NP_014933.1|
10	gi|6324879|ref|NP_014948.1|
10	gi|6325175|ref|NP_015243.1|
11	gi|6319327|ref|NP_009410.1|
11	gi|6320042|ref|NP_010122.1|
11	gi|6320731|ref|NP_010811.1|
11	gi|6321780|ref|NP_011856.1|
11	gi|6321894|ref|NP_011970.1|
11	gi|6322333|ref|NP_012407.1|
11	gi|6322366|ref|NP_012440.1|
11	gi|6323394|ref|NP_013466.1|
11	gi|6324031|ref|NP_014101.1|
11	gi|6324358|ref|NP_014428.1|
11	gi|6324459|ref|NP_014528.1|
11	gi|6324805|ref|NP_014874.1|
11	gi|6325117|ref|NP_015185.1|
12	gi|6319779|ref|NP_009861.1|
12	gi|6319953|ref|NP_010033.1|
12	gi|14318457|ref|NP_116593.1|
12	gi|6321174|ref|NP_011251.1|
12	gi|6321734|ref|NP_011811.1|
12	gi|6321739|ref|NP_011815.1|
12	gi|6321744|ref|NP_011820.1|
12	gi|6321745|ref|NP_011821.1|
12	gi|6322621|ref|NP_012695.1|
12	gi|6322630|ref|NP_012703.1|
12	gi|6323503|ref|NP_013574.1|
12	gi|6323993|ref|NP_014063.1|
12	gi|6324403|ref|NP_014473.1|
13	gi|6320013|ref|NP_010093.1|
13	gi|6320067|ref|NP_010147.1|
13	gi|6320156|ref|NP_010236.1|
13	gi|6320280|ref|NP_010360.1|
13	gi|6320644|ref|NP_010724.1|
13	gi|6320980|ref|NP_011059.1|
13	gi|6321562|ref|NP_011639.1|
13	gi|6323465|ref|NP_013537.1|
13	gi|6323583|ref|NP_013655.1|
13	gi|6323625|ref|NP_013696.1|
13	gi|6324359|ref|NP_014429.1|
13	gi|6325078|ref|NP_015146.1|
14	gi|6320339|ref|NP_010419.1|
14	gi|6321720|ref|NP_011797.1|
14	gi|6321752|ref|NP_011828.1|
14	gi|6322640|ref|NP_012713.1|
14	gi|6322956|ref|NP_013029.1|
14	gi|6322957|ref|NP_013030.1|
14	gi|6322980|ref|NP_013052.1|
14	gi|6323014|ref|NP_013086.1|
14	gi|6323217|ref|NP_013289.1|
14	gi|6323959|ref|NP_014030.1|
14	gi|37362699|ref|NP_015053.2|
15	gi|6319556|ref|NP_009638.1|
15	gi|6320139|ref|NP_010219.1|
15	gi|6320259|ref|NP_010339.1|
15	gi|6320264|ref|NP_010344.1|
15	gi|6320297|ref|NP_010377.1|
15	gi|6320382|ref|NP_010462.1|
15	gi|6579192|ref|NP_010904.2|
15	gi|6321380|ref|NP_011457.1|
15	gi|6323664|ref|NP_013735.1|
15	gi|6324915|ref|NP_014984.1|
16	gi|10383780|ref|NP_009937.2|
16	gi|6320214|ref|NP_010294.1|
16	gi|6320614|ref|NP_010694.1|
16	gi|6322177|ref|NP_012252.1|
16	gi|6324398|ref|NP_014468.1|
16	gi|6324498|ref|NP_014567.1|
16	gi|6324585|ref|NP_014654.1|
16	gi|6324727|ref|NP_014796.1|
16	gi|6324904|ref|NP_014973.1|
16	gi|6325199|ref|NP_015267.1|
17	gi|6319478|ref|NP_009560.1|
17	gi|6320917|ref|NP_010996.1|
17	gi|6321826|ref|NP_011902.1|
17	gi|6321828|ref|NP_011904.1|
17	gi|6323757|ref|NP_013828.1|
17	gi|6323821|ref|NP_013892.1|
17	gi|6323822|ref|NP_013893.1|
17	gi|6324950|ref|NP_015019.1|
17	gi|6325196|ref|NP_015264.1|
18	gi|6319676|ref|NP_009758.1|
18	gi|6319682|ref|NP_009764.1|
18	gi|6320691|ref|NP_010771.1|
18	gi|6322106|ref|NP_012181.1|
18	gi|6322322|ref|NP_012396.1|
18	gi|6322914|ref|NP_012987.1|
18	gi|6324300|ref|NP_014369.1|
18	gi|6324673|ref|NP_014742.1|
18	gi|6325204|ref|NP_015272.1|
19	gi|6320145|ref|NP_010225.1|
19	gi|6320491|ref|NP_010571.1|
19	gi|6320562|ref|NP_010643.1|
19	gi|6322042|ref|NP_012117.1|
19	gi|6322594|ref|NP_012668.1|
19	gi|6322948|ref|NP_013021.1|
19	gi|6323340|ref|NP_013412.1|
19	gi|6324079|ref|NP_014149.1|
19	gi|6324769|ref|NP_014838.1|
20	gi|6319252|ref|NP_009335.1|
20	gi|7839146|ref|NP_058136.1|
20	gi|6319255|ref|NP_009338.1|
20	gi|6319341|ref|NP_009424.1|
20	gi|14318468|ref|NP_116576.1|
20	gi|6322005|ref|NP_012081.1|
20	gi|6322007|ref|NP_012083.1|
20	gi|6322955|ref|NP_013028.1|
21	gi|6319330|ref|NP_009413.1|
21	gi|6319331|ref|NP_009414.1|
21	gi|6319332|ref|NP_009415.1|
21	gi|6319334|ref|NP_009418.1|
21	gi|6319336|ref|NP_009419.1|
21	gi|6319852|ref|NP_009933.1|
21	gi|6321385|ref|NP_011462.1|
21	gi|6321387|ref|NP_011464.1|
22	gi|6319454|ref|NP_009536.1|
22	gi|6319942|ref|NP_010023.1|
22	gi|6319943|ref|NP_010024.1|
22	gi|6319944|ref|NP_010025.1|
22	gi|6322020|ref|NP_012095.1|
22	gi|6322239|ref|NP_012313.1|
22	gi|6324393|ref|NP_014463.1|
22	gi|6324394|ref|NP_014464.1|
23	gi|37362623|ref|NP_009823.2|
23	gi|6320869|ref|NP_010948.1|
23	gi|14318517|ref|NP_116650.1|
23	gi|6321228|ref|NP_011305.1|
23	gi|6322866|ref|NP_012939.1|
23	gi|6323642|ref|NP_013713.1|
23	gi|6324236|ref|NP_014306.1|
23	gi|6324663|ref|NP_014732.1|
24	gi|6319951|ref|NP_010032.1|
24	gi|6319958|ref|NP_010038.1|
24	gi|14318462|ref|NP_116598.1|
24	gi|14318463|ref|NP_116599.1|
24	gi|6322615|ref|NP_012689.1|
24	gi|6323998|ref|NP_014068.1|
24	gi|6324408|ref|NP_014477.1|
24	gi|6325169|ref|NP_015237.1|
25	gi|6320058|ref|NP_010138.1|
25	gi|6320393|ref|NP_010474.1|
25	gi|6320418|ref|NP_010498.1|
25	gi|6322049|ref|NP_012124.1|
25	gi|6322350|ref|NP_012424.1|
25	gi|6322446|ref|NP_012520.1|
25	gi|6322452|ref|NP_012526.1|
25	gi|6322524|ref|NP_012598.1|
26	gi|6320348|ref|NP_010428.1|
26	gi|6321178|ref|NP_011255.1|
26	gi|13129168|ref|NP_076890.1|
26	gi|6322174|ref|NP_012249.1|
26	gi|6322230|ref|NP_012305.1|
26	gi|6323149|ref|NP_013221.1|
26	gi|6323150|ref|NP_013222.1|
26	gi|6325103|ref|NP_015171.1|
27	gi|27469358|ref|NP_009379.2|
27	gi|6320107|ref|NP_010188.1|
27	gi|6320109|ref|NP_010190.1|
27	gi|6320513|ref|NP_010593.1|
27	gi|6321638|ref|NP_011715.1|
27	gi|6322603|ref|NP_012677.1|
27	gi|6324897|ref|NP_014966.1|
28	gi|6319441|ref|NP_009523.1|
28	gi|6319560|ref|NP_009642.1|
28	gi|6321533|ref|NP_011610.1|
28	gi|6321789|ref|NP_011865.1|
28	gi|6323701|ref|NP_013772.1|
28	gi|42742308|ref|NP_014316.2|
28	gi|6325268|ref|NP_015336.1|
29	gi|6319776|ref|NP_009858.1|
29	gi|6321726|ref|NP_011803.1|
29	gi|6321731|ref|NP_011808.1|
29	gi|6322021|ref|NP_012096.1|
29	gi|6322241|ref|NP_012314.1|
29	gi|6322245|ref|NP_012319.1|
29	gi|6324416|ref|NP_014485.1|
30	gi|6319847|ref|NP_009928.1|
30	gi|6319976|ref|NP_010056.1|
30	gi|6320424|ref|NP_010504.1|
30	gi|6321496|ref|NP_011573.1|
30	gi|6321899|ref|NP_011975.1|
30	gi|6322536|ref|NP_012610.1|
30	gi|6323346|ref|NP_013418.1|
31	gi|6319853|ref|NP_009934.1|
31	gi|6319987|ref|NP_010067.1|
31	gi|6320179|ref|NP_010259.1|
31	gi|6322296|ref|NP_012370.1|
31	gi|6322680|ref|NP_012753.1|
31	gi|6324146|ref|NP_014216.1|
31	gi|6324841|ref|NP_014910.1|
32	gi|6320850|ref|NP_010929.1|
32	gi|6321318|ref|NP_011395.1|
32	gi|6322772|ref|NP_012845.1|
32	gi|6322939|ref|NP_013012.1|
32	gi|6323451|ref|NP_013523.1|
32	gi|6323776|ref|NP_013847.1|
32	gi|6324338|ref|NP_014408.1|
33	gi|6321427|ref|NP_011504.1|
33	gi|6321574|ref|NP_011651.1|
33	gi|6321692|ref|NP_011769.1|
33	gi|6323547|ref|NP_013618.1|
33	gi|6323974|ref|NP_014045.1|
33	gi|6324535|ref|NP_014604.1|
33	gi|6324938|ref|NP_015007.1|
34	gi|6322629|ref|NP_012702.1|
34	gi|6322977|ref|NP_013049.1|
34	gi|6323243|ref|NP_013315.1|
34	gi|6324388|ref|NP_014458.1|
34	gi|6324420|ref|NP_014489.1|
34	gi|6324957|ref|NP_015026.1|
34	gi|6324960|ref|NP_015029.1|
35	gi|6319408|ref|NP_009490.1|
35	gi|37362641|ref|NP_010853.2|
35	gi|6321221|ref|NP_011299.1|
35	gi|6322771|ref|NP_012844.1|
35	gi|6325102|ref|NP_015170.1|
35	gi|6325399|ref|NP_015467.1|
36	gi|6319448|ref|NP_009530.1|
36	gi|6319679|ref|NP_009761.1|
36	gi|6320803|ref|NP_010882.1|
36	gi|41629691|ref|NP_011314.2|
36	gi|6323304|ref|NP_013376.1|
36	gi|6325276|ref|NP_015344.1|
37	gi|6319480|ref|NP_009562.1|
37	gi|6321577|ref|NP_011654.1|
37	gi|6321838|ref|NP_011914.1|
37	gi|6323000|ref|NP_013072.1|
37	gi|6324847|ref|NP_014916.1|
37	gi|6325414|ref|NP_015482.1|
38	gi|6319580|ref|NP_009662.1|
38	gi|6321696|ref|NP_011773.1|
38	gi|6324674|ref|NP_014743.1|
38	gi|6324704|ref|NP_014773.1|
38	gi|6325278|ref|NP_015346.1|
38	gi|6325315|ref|NP_015383.1|
39	gi|6319594|ref|NP_009676.1|
39	gi|6320377|ref|NP_010457.1|
39	gi|6322937|ref|NP_013010.1|
39	gi|6324650|ref|NP_014719.1|
39	gi|6324761|ref|NP_014830.1|
39	gi|6325337|ref|NP_015405.1|
40	gi|6319625|ref|NP_009707.1|
40	gi|6320079|ref|NP_010159.1|
40	gi|6320576|ref|NP_010656.1|
40	gi|6321896|ref|NP_011972.1|
40	gi|6322556|ref|NP_012630.1|
40	gi|6324694|ref|NP_014763.1|
41	gi|6319641|ref|NP_009723.1|
41	gi|6320009|ref|NP_010089.1|
41	gi|6320064|ref|NP_010144.1|
41	gi|6324668|ref|NP_014737.1|
41	gi|6325038|ref|NP_015106.1|
41	gi|6325206|ref|NP_015274.1|
42	gi|10383750|ref|NP_009863.2|
42	gi|6320770|ref|NP_010849.1|
42	gi|6321740|ref|NP_011816.1|
42	gi|6321747|ref|NP_011823.1|
42	gi|6322959|ref|NP_013032.1|
42	gi|6324415|ref|NP_014484.1|
43	gi|10383790|ref|NP_009956.2|
43	gi|14318480|ref|NP_116615.1|
43	gi|6321591|ref|NP_011668.1|
43	gi|6323291|ref|NP_013363.1|
43	gi|6324231|ref|NP_014301.1|
43	gi|6324675|ref|NP_014744.1|
44	gi|6319935|ref|NP_010016.1|
44	gi|6320047|ref|NP_010127.1|
44	gi|6320302|ref|NP_010382.1|
44	gi|14318519|ref|NP_116652.1|
44	gi|6321912|ref|NP_011988.1|
44	gi|6324482|ref|NP_014551.1|
45	gi|6320046|ref|NP_010126.1|
45	gi|6321545|ref|NP_011622.1|
45	gi|6321546|ref|NP_011623.1|
45	gi|6323239|ref|NP_013311.1|
45	gi|6325376|ref|NP_015444.1|
45	gi|6325377|ref|NP_015445.1|
46	gi|6320175|ref|NP_010255.1|
46	gi|14318479|ref|NP_116614.1|
46	gi|6321921|ref|NP_011997.1|
46	gi|6322525|ref|NP_012599.1|
46	gi|6323114|ref|NP_013186.1|
46	gi|6324269|ref|NP_014339.1|
47	gi|6320359|ref|NP_010439.1|
47	gi|6320510|ref|NP_010590.1|
47	gi|6321848|ref|NP_011924.1|
47	gi|6322492|ref|NP_012566.1|
47	gi|6323246|ref|NP_013317.1|
47	gi|6323562|ref|NP_013633.1|
48	gi|6320874|ref|NP_010953.1|
48	gi|14318531|ref|NP_116664.1|
48	gi|6321243|ref|NP_011320.1|
48	gi|6323278|ref|NP_013350.1|
48	gi|6324314|ref|NP_014384.1|
48	gi|6325030|ref|NP_015098.1|
49	gi|6322073|ref|NP_012148.1|
49	gi|6322908|ref|NP_012981.1|
49	gi|6323259|ref|NP_013330.1|
49	gi|6324149|ref|NP_014219.1|
49	gi|6324239|ref|NP_014309.1|
49	gi|6325423|ref|NP_015491.1|
50	gi|6319257|ref|NP_009340.1|
50	gi|6319258|ref|NP_009341.1|
50	gi|6319955|ref|NP_010035.1|
50	gi|6322619|ref|NP_012693.1|
50	gi|6323099|ref|NP_013171.1|
51	gi|6319290|ref|NP_009373.1|
51	gi|6321812|ref|NP_011888.1|
51	gi|6322720|ref|NP_012793.1|
51	gi|6323756|ref|NP_013827.1|
51	gi|6324902|ref|NP_014971.1|
52	gi|6319293|ref|NP_009376.1|
52	gi|6320298|ref|NP_010378.1|
52	gi|6321014|ref|NP_011093.1|
52	gi|6322141|ref|NP_012216.1|
52	gi|6323814|ref|NP_013885.1|
53	gi|6319307|ref|NP_009390.1|
53	gi|14318580|ref|NP_116714.1|
53	gi|6321254|ref|NP_011331.1|
53	gi|6321904|ref|NP_011980.1|
53	gi|6323333|ref|NP_013406.1|
54	gi|6319351|ref|NP_009434.1|
54	gi|6319568|ref|NP_009650.1|
54	gi|6319569|ref|NP_009651.1|
54	gi|6320180|ref|NP_010260.1|
54	gi|6322011|ref|NP_012087.1|
55	gi|6319352|ref|NP_009435.1|
55	gi|6319353|ref|NP_009436.1|
55	gi|6322012|ref|NP_012088.1|
55	gi|6323464|ref|NP_013536.1|
55	gi|6323585|ref|NP_013656.1|
56	gi|37362615|ref|NP_009485.2|
56	gi|6320946|ref|NP_011025.1|
56	gi|6321776|ref|NP_011852.1|
56	gi|6322667|ref|NP_012740.1|
56	gi|6324511|ref|NP_014580.1|
57	gi|50593116|ref|NP_009486.2|
57	gi|6320945|ref|NP_011024.1|
57	gi|6323879|ref|NP_013950.1|
57	gi|6323962|ref|NP_014033.1|
57	gi|6324143|ref|NP_014213.1|
58	gi|6319621|ref|NP_009703.1|
58	gi|6320033|ref|NP_010113.1|
58	gi|6323729|ref|NP_013800.1|
58	gi|6323961|ref|NP_014032.1|
58	gi|6324486|ref|NP_014555.1|
59	gi|6319768|ref|NP_009850.1|
59	gi|42742174|ref|NP_116703.2|
59	gi|6322555|ref|NP_012629.1|
59	gi|6324796|ref|NP_014865.1|
59	gi|6325123|ref|NP_015191.1|
60	gi|6320123|ref|NP_010203.1|
60	gi|6320588|ref|NP_010668.1|
60	gi|6321524|ref|NP_011601.1|
60	gi|6323073|ref|NP_013145.1|
60	gi|6323163|ref|NP_013235.1|
61	gi|6320163|ref|NP_010242.1|
61	gi|6320397|ref|NP_010477.1|
61	gi|6324504|ref|NP_014573.1|
61	gi|6324599|ref|NP_014668.1|
61	gi|6325242|ref|NP_015310.1|
62	gi|6320243|ref|NP_010323.1|
62	gi|6320244|ref|NP_010324.1|
62	gi|6320245|ref|NP_010325.1|
62	gi|6321271|ref|NP_011348.1|
62	gi|6321432|ref|NP_011509.1|
63	gi|6320527|ref|NP_010607.1|
63	gi|6323184|ref|NP_013256.1|
63	gi|6323186|ref|NP_013258.1|
63	gi|6323187|ref|NP_013259.1|
63	gi|63148625|ref|NP_001018038.1|
64	gi|6320593|ref|NP_010673.1|
64	gi|6322675|ref|NP_012748.1|
64	gi|6323320|ref|NP_013392.1|
64	gi|6324166|ref|NP_014236.1|
64	gi|6324707|ref|NP_014776.1|
65	gi|6320665|ref|NP_010745.1|
65	gi|6320972|ref|NP_011051.1|
65	gi|6321297|ref|NP_011374.1|
65	gi|6322497|ref|NP_012570.1|
65	gi|6322842|ref|NP_012915.1|
66	gi|6321024|ref|NP_011103.1|
66	gi|6321958|ref|NP_012034.1|
66	gi|6322835|ref|NP_012908.1|
66	gi|6323462|ref|NP_013534.1|
66	gi|6323726|ref|NP_013797.1|
67	gi|14318504|ref|NP_116638.1|
67	gi|6323119|ref|NP_013191.1|
67	gi|37362683|ref|NP_013941.2|
67	gi|6324252|ref|NP_014322.1|
67	gi|6324265|ref|NP_014335.1|
68	gi|6321693|ref|NP_011770.1|
68	gi|6321968|ref|NP_012044.1|
68	gi|6323985|ref|NP_014056.1|
68	gi|6324969|ref|NP_015038.1|
68	gi|6324974|ref|NP_015042.1|
69	gi|6322068|ref|NP_012143.1|
69	gi|6322345|ref|NP_012419.1|
69	gi|6322895|ref|NP_012968.1|
69	gi|6323900|ref|NP_013971.1|
69	gi|6324263|ref|NP_014333.1|
70	gi|6322189|ref|NP_012264.1|
70	gi|6322637|ref|NP_012710.1|
70	gi|6324005|ref|NP_014074.1|
70	gi|6324224|ref|NP_014293.1|
70	gi|6324683|ref|NP_014752.1|
71	gi|42742254|ref|NP_012375.2|
71	gi|42742255|ref|NP_012376.2|
71	gi|6322303|ref|NP_012377.1|
71	gi|6322684|ref|NP_012757.1|
71	gi|6322685|ref|NP_012758.1|
72	gi|26225099|ref|NP_757337.1|
72	gi|33438836|ref|NP_878124.1|
72	gi|33438837|ref|NP_878125.1|
72	gi|26225100|ref|NP_757338.1|
72	gi|26225101|ref|NP_757339.1|
73	gi|6323375|ref|NP_013447.1|
73	gi|6323871|ref|NP_013942.1|
73	gi|6323967|ref|NP_014038.1|
73	gi|6324440|ref|NP_014509.1|
73	gi|6324543|ref|NP_014612.1|
74	gi|6319265|ref|NP_009348.1|
74	gi|6321299|ref|NP_011376.1|
74	gi|6324942|ref|NP_015010.1|
74	gi|6325035|ref|NP_015103.1|
75	gi|6319347|ref|NP_009430.1|
75	gi|6322008|ref|NP_012084.1|
75	gi|6322022|ref|NP_012097.1|
75	gi|6324418|ref|NP_014487.1|
76	gi|37362614|ref|NP_009464.2|
76	gi|6320771|ref|NP_010850.1|
76	gi|6320965|ref|NP_011044.1|
76	gi|6322103|ref|NP_012178.1|
77	gi|6319383|ref|NP_009465.1|
77	gi|6319612|ref|NP_009694.1|
77	gi|6322526|ref|NP_012600.1|
77	gi|42759860|ref|NP_012719.2|
78	gi|6319415|ref|NP_009497.1|
78	gi|6319601|ref|NP_009683.1|
78	gi|6320198|ref|NP_010278.1|
78	gi|6320934|ref|NP_011013.1|
79	gi|6319552|ref|NP_009634.1|
79	gi|6319801|ref|NP_009882.1|
79	gi|6320260|ref|NP_010340.1|
79	gi|6320730|ref|NP_010810.1|
80	gi|6319562|ref|NP_009644.1|
80	gi|6322528|ref|NP_012602.1|
80	gi|6324039|ref|NP_014109.1|
80	gi|6324478|ref|NP_014547.1|
81	gi|6319602|ref|NP_009684.1|
81	gi|6320279|ref|NP_010359.1|
81	gi|6323537|ref|NP_013608.1|
81	gi|6323917|ref|NP_013988.1|
82	gi|6319657|ref|NP_009739.1|
82	gi|6322070|ref|NP_012145.1|
82	gi|6322071|ref|NP_012146.1|
82	gi|6324264|ref|NP_014334.1|
83	gi|6319669|ref|NP_009751.1|
83	gi|6320831|ref|NP_010910.1|
83	gi|6322057|ref|NP_012132.1|
83	gi|6322185|ref|NP_012260.1|
84	gi|6319772|ref|NP_009854.1|
84	gi|6320475|ref|NP_010556.1|
84	gi|6321430|ref|NP_011507.1|
84	gi|6325221|ref|NP_015289.1|
85	gi|6319774|ref|NP_009856.1|
85	gi|14318467|ref|NP_116603.1|
85	gi|6321727|ref|NP_011804.1|
85	gi|6325454|ref|NP_015522.1|
86	gi|6319775|ref|NP_009857.1|
86	gi|6319954|ref|NP_010034.1|
86	gi|6321729|ref|NP_011805.1|
86	gi|6322620|ref|NP_012694.1|
87	gi|6319783|ref|NP_009864.1|
87	gi|6321663|ref|NP_011740.1|
87	gi|6322958|ref|NP_013031.1|
87	gi|6325455|ref|NP_015524.1|
88	gi|6319809|ref|NP_009890.1|
88	gi|6320724|ref|NP_010804.1|
88	gi|14318578|ref|NP_116711.1|
88	gi|6321184|ref|NP_011261.1|
89	gi|10383772|ref|NP_009911.2|
89	gi|6322097|ref|NP_012172.1|
89	gi|6324291|ref|NP_014361.1|
89	gi|6324709|ref|NP_014779.1|
90	gi|10383806|ref|NP_009999.2|
90	gi|6321687|ref|NP_011764.1|
90	gi|6321957|ref|NP_012033.1|
90	gi|6324362|ref|NP_014432.1|
91	gi|6319926|ref|NP_010007.1|
91	gi|6323158|ref|NP_013230.1|
91	gi|6323251|ref|NP_013323.1|
91	gi|6323763|ref|NP_013834.1|
92	gi|6319957|ref|NP_010037.1|
92	gi|14318461|ref|NP_116597.1|
92	gi|6322616|ref|NP_012690.1|
92	gi|6323997|ref|NP_014067.1|
93	gi|6319991|ref|NP_010071.1|
93	gi|6321361|ref|NP_011438.1|
93	gi|6322674|ref|NP_012747.1|
93	gi|6324384|ref|NP_014454.1|
94	gi|6320440|ref|NP_010520.1|
94	gi|6321429|ref|NP_011506.1|
94	gi|6322261|ref|NP_012335.1|
94	gi|6323335|ref|NP_013407.1|
95	gi|6320533|ref|NP_010613.1|
95	gi|14318476|ref|NP_116611.1|
95	gi|6321872|ref|NP_011948.1|
95	gi|6323101|ref|NP_013173.1|
96	gi|6320727|ref|NP_010807.1|
96	gi|6323482|ref|NP_013554.1|
96	gi|6323566|ref|NP_013637.1|
96	gi|6324194|ref|NP_014264.1|
97	gi|6320742|ref|NP_010822.1|
97	gi|6323984|ref|NP_014055.1|
97	gi|6324967|ref|NP_015036.1|
97	gi|6324975|ref|NP_015043.1|
98	gi|6320750|ref|NP_010830.1|
98	gi|6321281|ref|NP_011358.1|
98	gi|6321399|ref|NP_011476.1|
98	gi|6324421|ref|NP_014490.1|
99	gi|6320837|ref|NP_010916.1|
99	gi|6321180|ref|NP_011257.1|
99	gi|6322176|ref|NP_012251.1|
99	gi|6324387|ref|NP_014457.1|
100	gi|6320852|ref|NP_010931.1|
100	gi|6322182|ref|NP_012257.1|
100	gi|6323903|ref|NP_013974.1|
100	gi|6324893|ref|NP_014962.1|
101	gi|6320897|ref|NP_010976.1|
101	gi|6320902|ref|NP_010981.1|
101	gi|6320903|ref|NP_010982.1|
101	gi|6321252|ref|NP_011329.1|
102	gi|7276233|ref|NP_011049.2|
102	gi|6321927|ref|NP_012003.1|
102	gi|6324175|ref|NP_014245.1|
102	gi|6325052|ref|NP_015120.1|
103	gi|14318481|ref|NP_116616.1|
103	gi|6323241|ref|NP_013313.1|
103	gi|6323511|ref|NP_013582.1|
103	gi|6323554|ref|NP_013625.1|
104	gi|14318514|ref|NP_116647.1|
104	gi|14318554|ref|NP_116687.1|
104	gi|6322387|ref|NP_012461.1|
104	gi|6323115|ref|NP_013187.1|
105	gi|37362647|ref|NP_116698.2|
105	gi|6321208|ref|NP_011285.1|
105	gi|6322363|ref|NP_012437.1|
105	gi|6322880|ref|NP_012953.1|
106	gi|6321244|ref|NP_011321.1|
106	gi|6323999|ref|NP_014069.1|
106	gi|6324307|ref|NP_014377.1|
106	gi|6325325|ref|NP_015393.1|
107	gi|6321456|ref|NP_011533.1|
107	gi|6323470|ref|NP_013542.1|
107	gi|6324386|ref|NP_014456.1|
107	gi|6324432|ref|NP_014501.1|
108	gi|6321698|ref|NP_011776.1|
108	gi|6322612|ref|NP_012686.1|
108	gi|6322973|ref|NP_013045.1|
108	gi|6323032|ref|NP_013104.1|
109	gi|6322043|ref|NP_012118.1|
109	gi|6322947|ref|NP_013020.1|
109	gi|6322989|ref|NP_013061.1|
109	gi|6323196|ref|NP_013268.1|
110	gi|6322146|ref|NP_012221.1|
110	gi|6322699|ref|NP_012772.1|
110	gi|6323510|ref|NP_013581.1|
110	gi|6323552|ref|NP_013623.1|
111	gi|6322328|ref|NP_012402.1|
111	gi|6322905|ref|NP_012978.1|
111	gi|6323818|ref|NP_013889.1|
111	gi|6324325|ref|NP_014395.1|
112	gi|6322627|ref|NP_012700.1|
112	gi|6323296|ref|NP_013368.1|
112	gi|6324736|ref|NP_014805.1|
112	gi|6324746|ref|NP_014815.1|
113	gi|6323024|ref|NP_013096.1|
113	gi|6323270|ref|NP_013342.1|
113	gi|6323922|ref|NP_013993.1|
113	gi|6324488|ref|NP_014557.1|
114	gi|6323063|ref|NP_013135.1|
114	gi|6323819|ref|NP_013890.1|
114	gi|46562124|ref|NP_014317.2|
114	gi|6325093|ref|NP_015161.1|
115	gi|63148621|ref|NP_001018034.1|
115	gi|63148622|ref|NP_001018035.1|
115	gi|63148623|ref|NP_001018036.1|
115	gi|63148624|ref|NP_001018037.1|
116	gi|6323525|ref|NP_013596.1|
116	gi|6323931|ref|NP_014002.1|
116	gi|6324396|ref|NP_014466.1|
116	gi|6324397|ref|NP_014467.1|
117	gi|6323648|ref|NP_013719.1|
117	gi|6323650|ref|NP_013721.1|
117	gi|9755342|ref|NP_014386.2|
117	gi|6324563|ref|NP_014632.1|
118	gi|6226519|ref|NP_009305.1|
118	gi|6226524|ref|NP_009306.1|
118	gi|6226523|ref|NP_009307.1|
118	gi|6226522|ref|NP_009308.1|
119	gi|6226529|ref|NP_009315.1|
119	gi|6226532|ref|NP_009316.1|
119	gi|6226531|ref|NP_009317.1|
119	gi|6226530|ref|NP_009318.1|
120	gi|6319250|ref|NP_009333.1|
120	gi|6319876|ref|NP_009957.1|
120	gi|6321502|ref|NP_011579.1|
121	gi|6319319|ref|NP_009402.1|
121	gi|6321436|ref|NP_011513.1|
121	gi|6321902|ref|NP_011978.1|
122	gi|6319337|ref|NP_009420.1|
122	gi|6320862|ref|NP_010941.1|
122	gi|6323599|ref|NP_013670.1|
123	gi|37362612|ref|NP_009421.2|
123	gi|6320185|ref|NP_010265.1|
123	gi|6321864|ref|NP_011940.1|
124	gi|6319370|ref|NP_009453.1|
124	gi|6319603|ref|NP_009685.1|
124	gi|6322581|ref|NP_012655.1|
125	gi|6319395|ref|NP_009477.1|
125	gi|6321531|ref|NP_011608.1|
125	gi|6325217|ref|NP_015285.1|
126	gi|14270687|ref|NP_009484.2|
126	gi|6320948|ref|NP_011027.1|
126	gi|6323801|ref|NP_013872.1|
127	gi|6319410|ref|NP_009492.1|
127	gi|6319998|ref|NP_010078.1|
127	gi|6320943|ref|NP_011022.1|
128	gi|6319419|ref|NP_009501.1|
128	gi|6323775|ref|NP_013846.1|
128	gi|6324818|ref|NP_014887.1|
129	gi|6319426|ref|NP_009508.1|
129	gi|6321813|ref|NP_011889.1|
129	gi|6323192|ref|NP_013264.1|
130	gi|6319429|ref|NP_009511.1|
130	gi|6319495|ref|NP_009577.1|
130	gi|6322219|ref|NP_012294.1|
131	gi|6319466|ref|NP_009548.1|
131	gi|6321032|ref|NP_011111.1|
131	gi|6321425|ref|NP_011502.1|
132	gi|6319470|ref|NP_009552.1|
132	gi|6320431|ref|NP_010511.1|
132	gi|6324562|ref|NP_014631.1|
133	gi|6319482|ref|NP_009564.1|
133	gi|27808712|ref|NP_012875.2|
133	gi|6324297|ref|NP_014367.1|
134	gi|6319493|ref|NP_009575.1|
134	gi|6322004|ref|NP_012080.1|
134	gi|6324399|ref|NP_014469.1|
135	gi|6319526|ref|NP_009608.1|
135	gi|6319849|ref|NP_009930.1|
135	gi|6320235|ref|NP_010315.1|
136	gi|6319528|ref|NP_009610.1|
136	gi|6319869|ref|NP_009950.1|
136	gi|6320236|ref|NP_010316.1|
137	gi|6319533|ref|NP_009615.1|
137	gi|6322096|ref|NP_012171.1|
137	gi|6324308|ref|NP_014378.1|
138	gi|6319590|ref|NP_009672.1|
138	gi|6323060|ref|NP_013132.1|
138	gi|6324765|ref|NP_014834.1|
139	gi|6319615|ref|NP_009697.1|
139	gi|6321235|ref|NP_011312.1|
139	gi|6323955|ref|NP_014026.1|
140	gi|6319623|ref|NP_009705.1|
140	gi|6320559|ref|NP_010639.1|
140	gi|6324480|ref|NP_014549.1|
141	gi|6319655|ref|NP_009736.1|
141	gi|6323866|ref|NP_013937.1|
141	gi|6325162|ref|NP_015230.1|
142	gi|6319675|ref|NP_009757.1|
142	gi|6322636|ref|NP_012709.1|
142	gi|6325435|ref|NP_015504.1|
143	gi|6319685|ref|NP_009767.1|
143	gi|6319695|ref|NP_009777.1|
143	gi|6321376|ref|NP_011453.1|
144	gi|6319689|ref|NP_009771.1|
144	gi|6321878|ref|NP_011954.1|
144	gi|6324312|ref|NP_014382.1|
145	gi|6319716|ref|NP_009798.1|
145	gi|6322358|ref|NP_012432.1|
145	gi|6325124|ref|NP_015192.1|
146	gi|6319721|ref|NP_009803.1|
146	gi|6322228|ref|NP_012303.1|
146	gi|6322826|ref|NP_012899.1|
147	gi|6319761|ref|NP_009843.1|
147	gi|6322391|ref|NP_012465.1|
147	gi|6323606|ref|NP_013677.1|
148	gi|6319771|ref|NP_009853.1|
148	gi|6323121|ref|NP_013193.1|
148	gi|6325260|ref|NP_015328.1|
149	gi|6319785|ref|NP_009866.1|
149	gi|63536787|ref|NP_009868.3|
149	gi|6319939|ref|NP_010020.1|
150	gi|6319850|ref|NP_009931.1|
150	gi|6324328|ref|NP_014398.1|
150	gi|6325257|ref|NP_015325.1|
151	gi|6319855|ref|NP_009936.1|
151	gi|6320592|ref|NP_010672.1|
151	gi|6324329|ref|NP_014399.1|
152	gi|6319872|ref|NP_009953.1|
152	gi|6321807|ref|NP_011883.1|
152	gi|6323011|ref|NP_013083.1|
153	gi|6319882|ref|NP_009963.1|
153	gi|6322265|ref|NP_012339.1|
153	gi|6323404|ref|NP_013476.1|
154	gi|10383798|ref|NP_009966.2|
154	gi|6322263|ref|NP_012337.1|
154	gi|6324340|ref|NP_014410.1|
155	gi|6319893|ref|NP_009974.1|
155	gi|6320775|ref|NP_010854.1|
155	gi|6324576|ref|NP_014645.1|
156	gi|10383804|ref|NP_009997.2|
156	gi|6320909|ref|NP_010988.1|
156	gi|14318513|ref|NP_116585.1|
157	gi|6319925|ref|NP_010006.1|
157	gi|6321648|ref|NP_011725.1|
157	gi|6323072|ref|NP_013144.1|
158	gi|6319937|ref|NP_010018.1|
158	gi|6324006|ref|NP_014076.1|
158	gi|6324376|ref|NP_014446.1|
159	gi|6319945|ref|NP_010026.1|
159	gi|6323493|ref|NP_013565.1|
159	gi|6324195|ref|NP_014265.1|
160	gi|6319979|ref|NP_010059.1|
160	gi|6323589|ref|NP_013660.1|
160	gi|6324135|ref|NP_014205.1|
161	gi|6320022|ref|NP_010102.1|
161	gi|42742057|ref|NP_010156.2|
161	gi|6324040|ref|NP_014110.1|
162	gi|6320023|ref|NP_010103.1|
162	gi|6320027|ref|NP_010107.1|
162	gi|6320764|ref|NP_010843.1|
163	gi|6320056|ref|NP_010136.1|
163	gi|6321301|ref|NP_011378.1|
163	gi|6325106|ref|NP_015174.1|
164	gi|6320061|ref|NP_010141.1|
164	gi|6324690|ref|NP_014759.1|
164	gi|6324917|ref|NP_014986.1|
165	gi|6320094|ref|NP_010174.1|
165	gi|6320652|ref|NP_010732.1|
165	gi|6321294|ref|NP_011371.1|
166	gi|6320101|ref|NP_010181.1|
166	gi|6324227|ref|NP_014297.1|
166	gi|6325090|ref|NP_015158.1|
167	gi|6320118|ref|NP_010198.1|
167	gi|6323515|ref|NP_013586.1|
167	gi|6323794|ref|NP_013865.1|
168	gi|6320125|ref|NP_010205.1|
168	gi|6322765|ref|NP_012838.1|
168	gi|6324446|ref|NP_014515.1|
169	gi|6320137|ref|NP_010217.1|
169	gi|6323203|ref|NP_013275.1|
169	gi|6324319|ref|NP_014389.1|
170	gi|6320147|ref|NP_010227.1|
170	gi|6320957|ref|NP_011036.1|
170	gi|6323211|ref|NP_013283.1|
171	gi|6320168|ref|NP_010248.1|
171	gi|6321608|ref|NP_011685.1|
171	gi|6324506|ref|NP_014575.1|
172	gi|6320183|ref|NP_010263.1|
172	gi|6322697|ref|NP_012770.1|
172	gi|6324516|ref|NP_014585.1|
173	gi|6320203|ref|NP_010283.1|
173	gi|6320488|ref|NP_010568.1|
173	gi|22532998|ref|NP_683716.1|
174	gi|6320267|ref|NP_010347.1|
174	gi|6320438|ref|NP_010518.1|
174	gi|6323954|ref|NP_014025.1|
175	gi|6320274|ref|NP_010354.1|
175	gi|6320992|ref|NP_011071.1|
175	gi|6322264|ref|NP_012338.1|
176	gi|6320301|ref|NP_010381.1|
176	gi|6321017|ref|NP_011096.1|
176	gi|6322579|ref|NP_012653.1|
177	gi|6320303|ref|NP_010383.1|
177	gi|6321022|ref|NP_011101.1|
177	gi|6325198|ref|NP_015266.1|
178	gi|6320312|ref|NP_010392.1|
178	gi|6320959|ref|NP_011038.1|
178	gi|6323112|ref|NP_013184.1|
179	gi|6320352|ref|NP_010432.1|
179	gi|6321632|ref|NP_011709.1|
179	gi|6324258|ref|NP_014328.1|
180	gi|6320374|ref|NP_010454.1|
180	gi|6320813|ref|NP_010892.1|
180	gi|6322491|ref|NP_012565.1|
181	gi|6320428|ref|NP_010508.1|
181	gi|6320553|ref|NP_010633.1|
181	gi|6323254|ref|NP_013326.1|
182	gi|6320467|ref|NP_010547.1|
182	gi|6323331|ref|NP_013403.1|
182	gi|6324764|ref|NP_014833.1|
183	gi|6320509|ref|NP_010589.1|
183	gi|6321845|ref|NP_011921.1|
183	gi|41629685|ref|NP_011923.2|
184	gi|6320598|ref|NP_010678.1|
184	gi|6322639|ref|NP_012712.1|
184	gi|6325323|ref|NP_015391.1|
185	gi|6320714|ref|NP_010794.1|
185	gi|14318477|ref|NP_116612.1|
185	gi|6323703|ref|NP_013774.1|
186	gi|6320794|ref|NP_010873.1|
186	gi|6322509|ref|NP_012583.1|
186	gi|6325068|ref|NP_015136.1|
187	gi|6320795|ref|NP_010874.1|
187	gi|6321628|ref|NP_011705.1|
187	gi|6323242|ref|NP_013314.1|
188	gi|6320799|ref|NP_010878.1|
188	gi|6323521|ref|NP_013592.1|
188	gi|6325207|ref|NP_015275.1|
189	gi|6320842|ref|NP_010921.1|
189	gi|6321339|ref|NP_011416.1|
189	gi|6324381|ref|NP_014451.1|
190	gi|6320848|ref|NP_010927.1|
190	gi|6324583|ref|NP_014652.1|
190	gi|6324584|ref|NP_014653.1|
191	gi|6320866|ref|NP_010945.1|
191	gi|6321229|ref|NP_011306.1|
191	gi|6321403|ref|NP_011480.1|
192	gi|6320877|ref|NP_010956.1|
192	gi|6320878|ref|NP_010957.1|
192	gi|6321213|ref|NP_011290.1|
193	gi|6321013|ref|NP_011092.1|
193	gi|14318545|ref|NP_116678.1|
193	gi|6321803|ref|NP_011879.1|
194	gi|6321020|ref|NP_011099.1|
194	gi|9755332|ref|NP_011263.2|
194	gi|6321710|ref|NP_011787.1|
195	gi|6321033|ref|NP_011112.1|
195	gi|6321652|ref|NP_011729.1|
195	gi|6323075|ref|NP_013147.1|
196	gi|14318459|ref|NP_116595.1|
196	gi|6323742|ref|NP_013813.1|
196	gi|6323995|ref|NP_014065.1|
197	gi|14318460|ref|NP_116596.1|
197	gi|6323743|ref|NP_013814.1|
197	gi|6323996|ref|NP_014066.1|
198	gi|14318469|ref|NP_116604.1|
198	gi|6322786|ref|NP_012859.1|
198	gi|6324442|ref|NP_014511.1|
199	gi|14318486|ref|NP_116620.1|
199	gi|6324168|ref|NP_014238.1|
199	gi|6325368|ref|NP_015436.1|
200	gi|14318501|ref|NP_116635.1|
200	gi|6325166|ref|NP_015234.1|
200	gi|6325240|ref|NP_015308.1|
201	gi|14318518|ref|NP_116651.1|
201	gi|42742256|ref|NP_012522.2|
201	gi|6325238|ref|NP_015306.1|
202	gi|16740527|ref|NP_444297.1|
202	gi|6321662|ref|NP_011739.1|
202	gi|6325157|ref|NP_015225.1|
203	gi|14318544|ref|NP_116677.1|
203	gi|6321506|ref|NP_011582.1|
203	gi|6324592|ref|NP_014661.1|
204	gi|6321260|ref|NP_011337.1|
204	gi|6321424|ref|NP_011501.1|
204	gi|6323016|ref|NP_013088.1|
205	gi|6321322|ref|NP_011399.1|
205	gi|6321435|ref|NP_011512.1|
205	gi|6681847|ref|NP_011741.2|
206	gi|6321346|ref|NP_011423.1|
206	gi|6322782|ref|NP_012855.1|
206	gi|6323691|ref|NP_013762.1|
207	gi|6321362|ref|NP_011439.1|
207	gi|6324326|ref|NP_014396.1|
207	gi|6325058|ref|NP_015126.1|
208	gi|6321410|ref|NP_011487.1|
208	gi|6321718|ref|NP_011795.1|
208	gi|6323964|ref|NP_014035.1|
209	gi|6321469|ref|NP_011546.1|
209	gi|6323374|ref|NP_013446.1|
209	gi|6323965|ref|NP_014036.1|
210	gi|6321537|ref|NP_011614.1|
210	gi|6324036|ref|NP_014106.1|
210	gi|6324460|ref|NP_014529.1|
211	gi|6321547|ref|NP_011624.1|
211	gi|7839174|ref|NP_058162.1|
211	gi|6322110|ref|NP_012184.1|
212	gi|6321559|ref|NP_011636.1|
212	gi|6324187|ref|NP_014257.1|
212	gi|6325396|ref|NP_015464.1|
213	gi|6321593|ref|NP_011670.1|
213	gi|6322929|ref|NP_013002.1|
213	gi|6323906|ref|NP_013977.1|
214	gi|6321631|ref|NP_011708.1|
214	gi|6322409|ref|NP_012483.1|
214	gi|6322468|ref|NP_012542.1|
215	gi|37362656|ref|NP_011717.2|
215	gi|6322769|ref|NP_012842.1|
215	gi|6325209|ref|NP_015277.1|
216	gi|6321700|ref|NP_011777.1|
216	gi|6322464|ref|NP_012538.1|
216	gi|6322714|ref|NP_012787.1|
217	gi|6321768|ref|NP_011844.1|
217	gi|6324510|ref|NP_014579.1|
217	gi|6324996|ref|NP_015064.1|
218	gi|6321837|ref|NP_011913.1|
218	gi|6322054|ref|NP_012129.1|
218	gi|9755335|ref|NP_012765.2|
219	gi|6321841|ref|NP_011917.1|
219	gi|6323062|ref|NP_013134.1|
219	gi|6324450|ref|NP_014519.1|
220	gi|6321890|ref|NP_011966.1|
220	gi|6322082|ref|NP_012157.1|
220	gi|6324279|ref|NP_014349.1|
221	gi|6322025|ref|NP_012100.1|
221	gi|6324410|ref|NP_014479.1|
221	gi|6324411|ref|NP_014480.1|
222	gi|6322084|ref|NP_012159.1|
222	gi|6322306|ref|NP_012380.1|
222	gi|6323377|ref|NP_013449.1|
223	gi|6322331|ref|NP_012405.1|
223	gi|6322569|ref|NP_012643.1|
223	gi|6324878|ref|NP_014947.1|
224	gi|6322382|ref|NP_012456.1|
224	gi|6322383|ref|NP_012457.1|
224	gi|6322864|ref|NP_012938.1|
225	gi|6322419|ref|NP_012493.1|
225	gi|6324801|ref|NP_014870.1|
225	gi|6325121|ref|NP_015188.1|
226	gi|6322420|ref|NP_012494.1|
226	gi|6323367|ref|NP_013439.1|
226	gi|6324672|ref|NP_014741.1|
227	gi|6322590|ref|NP_012664.1|
227	gi|6322970|ref|NP_013042.1|
227	gi|6323557|ref|NP_013628.1|
228	gi|6322709|ref|NP_012782.1|
228	gi|6323017|ref|NP_013089.1|
228	gi|6323048|ref|NP_013120.1|
229	gi|6322718|ref|NP_012790.1|
229	gi|6323760|ref|NP_013831.1|
229	gi|6324815|ref|NP_014884.1|
230	gi|6322745|ref|NP_012818.1|
230	gi|6323730|ref|NP_013801.1|
230	gi|6323731|ref|NP_013802.1|
231	gi|6322762|ref|NP_012835.1|
231	gi|6322925|ref|NP_012998.1|
231	gi|6324629|ref|NP_014697.1|
232	gi|6322853|ref|NP_012926.1|
232	gi|6323028|ref|NP_013100.1|
232	gi|6324785|ref|NP_014854.1|
233	gi|6322942|ref|NP_013015.1|
233	gi|6323973|ref|NP_014044.1|
233	gi|6324655|ref|NP_014724.1|
234	gi|6322966|ref|NP_013038.1|
234	gi|6323983|ref|NP_014054.1|
234	gi|6324982|ref|NP_015050.1|
235	gi|6322975|ref|NP_013047.1|
235	gi|6322976|ref|NP_013048.1|
235	gi|6325450|ref|NP_015518.1|
236	gi|6323019|ref|NP_013091.1|
236	gi|6323047|ref|NP_013119.1|
236	gi|6325194|ref|NP_015262.1|
237	gi|6323181|ref|NP_013253.1|
237	gi|6324234|ref|NP_014304.1|
237	gi|6324666|ref|NP_014735.1|
238	gi|6323266|ref|NP_013338.1|
238	gi|6324645|ref|NP_014714.1|
238	gi|6324766|ref|NP_014835.1|
239	gi|6323269|ref|NP_013341.1|
239	gi|6323336|ref|NP_013408.1|
239	gi|6324062|ref|NP_014132.1|
240	gi|6323520|ref|NP_013591.1|
240	gi|6323935|ref|NP_014006.1|
240	gi|6324954|ref|NP_015023.1|
241	gi|6323568|ref|NP_013639.1|
241	gi|6324242|ref|NP_014312.1|
241	gi|6324660|ref|NP_014729.1|
242	gi|6324204|ref|NP_014274.1|
242	gi|6324453|ref|NP_014522.1|
242	gi|6324882|ref|NP_014951.1|
243	gi|6324230|ref|NP_014300.1|
243	gi|6324272|ref|NP_014342.1|
243	gi|6324296|ref|NP_014366.1|
244	gi|6324517|ref|NP_014586.1|
244	gi|6324997|ref|NP_015065.1|
244	gi|6325378|ref|NP_015446.1|
245	gi|6324725|ref|NP_014794.1|
245	gi|6324781|ref|NP_014850.1|
245	gi|6325267|ref|NP_015335.1|
246	gi|6324803|ref|NP_014872.1|
246	gi|6324804|ref|NP_014873.1|
246	gi|6325118|ref|NP_015186.1|
247	gi|6324965|ref|NP_015034.1|
247	gi|6324977|ref|NP_015045.1|
247	gi|6324978|ref|NP_015046.1|
248	gi|6319256|ref|NP_009339.1|
248	gi|6324951|ref|NP_015020.1|
249	gi|41629666|ref|NP_009345.2|
249	gi|6324947|ref|NP_015016.1|
250	gi|6319264|ref|NP_009347.1|
250	gi|6323182|ref|NP_013254.1|
251	gi|50593114|ref|NP_009349.2|
251	gi|6324939|ref|NP_015008.1|
252	gi|6319279|ref|NP_009362.1|
252	gi|6324923|ref|NP_014992.1|
253	gi|6319281|ref|NP_009364.1|
253	gi|6321612|ref|NP_011689.1|
254	gi|6319282|ref|NP_009365.1|
254	gi|6324550|ref|NP_014619.1|
255	gi|37362610|ref|NP_009368.2|
255	gi|6324914|ref|NP_014983.1|
256	gi|6319289|ref|NP_009372.1|
256	gi|6324903|ref|NP_014972.1|
257	gi|6319291|ref|NP_009374.1|
257	gi|6324901|ref|NP_014969.1|
258	gi|6319298|ref|NP_009381.1|
258	gi|6324531|ref|NP_014600.1|
259	gi|6319301|ref|NP_009384.1|
259	gi|37362693|ref|NP_014594.2|
260	gi|6319302|ref|NP_009385.1|
260	gi|6324527|ref|NP_014597.1|
261	gi|6319304|ref|NP_009387.1|
261	gi|6324530|ref|NP_014599.1|
262	gi|6319312|ref|NP_009395.1|
262	gi|6324590|ref|NP_014659.1|
263	gi|6319328|ref|NP_009411.1|
263	gi|10383805|ref|NP_009998.2|
264	gi|6319346|ref|NP_009429.1|
264	gi|33438811|ref|NP_878093.1|
265	gi|6319362|ref|NP_009444.1|
265	gi|6325289|ref|NP_015357.1|
266	gi|6319367|ref|NP_009449.1|
266	gi|6325287|ref|NP_015355.1|
267	gi|41629673|ref|NP_009461.2|
267	gi|6320966|ref|NP_011046.1|
268	gi|6319384|ref|NP_009466.1|
268	gi|6320963|ref|NP_011042.1|
269	gi|6319386|ref|NP_009468.1|
269	gi|6320960|ref|NP_011039.1|
270	gi|6319387|ref|NP_009469.1|
270	gi|6321960|ref|NP_012036.1|
271	gi|6319392|ref|NP_009474.1|
271	gi|6320952|ref|NP_011031.1|
272	gi|6319399|ref|NP_009481.1|
272	gi|6320949|ref|NP_011028.1|
273	gi|6319417|ref|NP_009499.1|
273	gi|6320933|ref|NP_011012.1|
274	gi|6319432|ref|NP_009514.1|
274	gi|6322563|ref|NP_012637.1|
275	gi|6319444|ref|NP_009526.1|
275	gi|6319559|ref|NP_009641.1|
276	gi|6319447|ref|NP_009529.1|
276	gi|6324268|ref|NP_014338.1|
277	gi|6319459|ref|NP_009542.1|
277	gi|6322920|ref|NP_012993.1|
278	gi|6319462|ref|NP_009544.1|
278	gi|6321417|ref|NP_011494.1|
279	gi|6319471|ref|NP_009553.1|
279	gi|6320430|ref|NP_010510.1|
280	gi|6319473|ref|NP_009555.1|
280	gi|6320204|ref|NP_010284.1|
281	gi|6319474|ref|NP_009556.1|
281	gi|6323748|ref|NP_013819.1|
282	gi|6319477|ref|NP_009559.1|
282	gi|6320206|ref|NP_010286.1|
283	gi|6319481|ref|NP_009563.1|
283	gi|6324298|ref|NP_014368.1|
284	gi|6319483|ref|NP_009565.1|
284	gi|6323923|ref|NP_013994.1|
285	gi|6319488|ref|NP_009570.1|
285	gi|6320193|ref|NP_010274.1|
286	gi|6319489|ref|NP_009571.1|
286	gi|6322275|ref|NP_012349.1|
287	gi|6319494|ref|NP_009576.1|
287	gi|6320212|ref|NP_010292.1|
288	gi|6319498|ref|NP_009580.1|
288	gi|6319511|ref|NP_009593.1|
289	gi|6319499|ref|NP_009581.1|
289	gi|6321773|ref|NP_011849.1|
290	gi|6319505|ref|NP_009587.1|
290	gi|6320215|ref|NP_010295.1|
291	gi|6319507|ref|NP_009589.1|
291	gi|6322813|ref|NP_012886.1|
292	gi|6319512|ref|NP_009594.1|
292	gi|6324137|ref|NP_014207.1|
293	gi|6319516|ref|NP_009598.1|
293	gi|6320221|ref|NP_010301.1|
294	gi|6319522|ref|NP_009604.1|
294	gi|6320228|ref|NP_010308.1|
295	gi|6319523|ref|NP_009605.1|
295	gi|6320229|ref|NP_010309.1|
296	gi|6319535|ref|NP_009617.1|
296	gi|6319796|ref|NP_009877.1|
297	gi|6319540|ref|NP_009622.1|
297	gi|6320248|ref|NP_010328.1|
298	gi|6319558|ref|NP_009640.1|
298	gi|6321643|ref|NP_011720.1|
299	gi|6319565|ref|NP_009647.1|
299	gi|6325309|ref|NP_015377.1|
300	gi|6319581|ref|NP_009663.1|
300	gi|6321503|ref|NP_011580.1|
301	gi|6319585|ref|NP_009667.1|
301	gi|6324831|ref|NP_014900.1|
302	gi|6319593|ref|NP_009675.1|
302	gi|6325331|ref|NP_015399.1|
303	gi|6319597|ref|NP_009679.1|
303	gi|6325338|ref|NP_015406.1|
304	gi|6319616|ref|NP_009698.1|
304	gi|6324491|ref|NP_014560.1|
305	gi|6319626|ref|NP_009708.1|
305	gi|6324483|ref|NP_014552.1|
306	gi|6319637|ref|NP_009719.1|
306	gi|6325200|ref|NP_015268.1|
307	gi|6319638|ref|NP_009720.1|
307	gi|6322290|ref|NP_012364.1|
308	gi|37362621|ref|NP_009731.2|
308	gi|6325152|ref|NP_015220.1|
309	gi|6319658|ref|NP_009740.1|
309	gi|6325167|ref|NP_015235.1|
310	gi|6319659|ref|NP_009741.1|
310	gi|6325168|ref|NP_015236.1|
311	gi|6319660|ref|NP_009742.1|
311	gi|6325170|ref|NP_015238.1|
312	gi|6319666|ref|NP_009748.1|
312	gi|6325176|ref|NP_015244.1|
313	gi|6319668|ref|NP_009750.1|
313	gi|6325178|ref|NP_015246.1|
314	gi|6319672|ref|NP_009754.1|
314	gi|6320779|ref|NP_010858.1|
315	gi|6319684|ref|NP_009766.1|
315	gi|6320993|ref|NP_011072.1|
316	gi|6319687|ref|NP_009769.1|
316	gi|6321384|ref|NP_011461.1|
317	gi|6319691|ref|NP_009773.1|
317	gi|6321382|ref|NP_011459.1|
318	gi|6319693|ref|NP_009775.1|
318	gi|6321378|ref|NP_011455.1|
319	gi|6319696|ref|NP_009778.1|
319	gi|6319697|ref|NP_009779.1|
320	gi|6319715|ref|NP_009797.1|
320	gi|6321331|ref|NP_011408.1|
321	gi|6319719|ref|NP_009801.1|
321	gi|6321337|ref|NP_011414.1|
322	gi|6319726|ref|NP_009808.1|
322	gi|6320240|ref|NP_010320.1|
323	gi|37362622|ref|NP_009822.2|
323	gi|6323087|ref|NP_013159.1|
324	gi|6319743|ref|NP_009825.1|
324	gi|6323419|ref|NP_013491.1|
325	gi|6319747|ref|NP_009829.1|
325	gi|6322403|ref|NP_012477.1|
326	gi|6319750|ref|NP_009832.1|
326	gi|6322413|ref|NP_012487.1|
327	gi|6319758|ref|NP_009840.1|
327	gi|14318569|ref|NP_116702.1|
328	gi|6319760|ref|NP_009842.1|
328	gi|6323411|ref|NP_013482.1|
329	gi|6319770|ref|NP_009852.1|
329	gi|6323735|ref|NP_013806.1|
330	gi|10383751|ref|NP_009865.2|
330	gi|10383799|ref|NP_009967.2|
331	gi|6319786|ref|NP_009867.1|
331	gi|63535564|ref|NP_009869.3|
332	gi|6319793|ref|NP_009874.1|
332	gi|6322715|ref|NP_012788.1|
333	gi|10383756|ref|NP_009879.2|
333	gi|6320737|ref|NP_010817.1|
334	gi|10383757|ref|NP_009880.2|
334	gi|6320739|ref|NP_010819.1|
335	gi|6319806|ref|NP_009887.1|
335	gi|6320726|ref|NP_010806.1|
336	gi|37362625|ref|NP_009893.2|
336	gi|6320723|ref|NP_010803.1|
337	gi|6319813|ref|NP_009894.1|
337	gi|6320722|ref|NP_010802.1|
338	gi|6319814|ref|NP_009895.1|
338	gi|6320720|ref|NP_010801.1|
339	gi|10383764|ref|NP_065436.1|
339	gi|10383765|ref|NP_009904.2|
340	gi|6319835|ref|NP_009916.1|
340	gi|6324324|ref|NP_014394.1|
341	gi|10383789|ref|NP_009955.2|
341	gi|6320821|ref|NP_010900.1|
342	gi|10383793|ref|NP_009960.2|
342	gi|6322270|ref|NP_012344.1|
343	gi|6319896|ref|NP_009978.1|
343	gi|6324346|ref|NP_014416.1|
344	gi|6319900|ref|NP_009981.1|
344	gi|6324350|ref|NP_014420.1|
345	gi|6319912|ref|NP_009993.1|
345	gi|6324353|ref|NP_014423.1|
346	gi|6319914|ref|NP_009995.1|
346	gi|6324355|ref|NP_014425.1|
347	gi|6319949|ref|NP_010030.1|
347	gi|6323980|ref|NP_014051.1|
348	gi|6319950|ref|NP_010031.1|
348	gi|6322974|ref|NP_013046.1|
349	gi|6319974|ref|NP_010054.1|
349	gi|6320016|ref|NP_010096.1|
350	gi|6319975|ref|NP_010055.1|
350	gi|6324125|ref|NP_014195.1|
351	gi|6319977|ref|NP_010057.1|
351	gi|6324132|ref|NP_014202.1|
352	gi|6319997|ref|NP_010077.1|
352	gi|6320439|ref|NP_010519.1|
353	gi|6320010|ref|NP_010090.1|
353	gi|6320065|ref|NP_010145.1|
354	gi|6320019|ref|NP_010099.1|
354	gi|6320071|ref|NP_010151.1|
355	gi|6320026|ref|NP_010106.1|
355	gi|6322111|ref|NP_012186.1|
356	gi|6320038|ref|NP_010117.1|
356	gi|6324578|ref|NP_014647.1|
357	gi|6320039|ref|NP_010120.1|
357	gi|6323235|ref|NP_013307.1|
358	gi|6320070|ref|NP_010150.1|
358	gi|6321440|ref|NP_011517.1|
359	gi|6320075|ref|NP_010155.1|
359	gi|6324008|ref|NP_014078.1|
360	gi|6320089|ref|NP_010169.1|
360	gi|6323458|ref|NP_013530.1|
361	gi|6320090|ref|NP_010170.1|
361	gi|6320633|ref|NP_010713.1|
362	gi|6320113|ref|NP_010193.1|
362	gi|6325434|ref|NP_015502.1|
363	gi|6320115|ref|NP_010195.1|
363	gi|6323802|ref|NP_013873.1|
364	gi|6320120|ref|NP_010200.1|
364	gi|9755341|ref|NP_013863.2|
365	gi|6320121|ref|NP_010201.1|
365	gi|6323791|ref|NP_013862.1|
366	gi|6320128|ref|NP_010208.1|
366	gi|6323438|ref|NP_013510.1|
367	gi|6320132|ref|NP_010213.1|
367	gi|6323431|ref|NP_013503.1|
368	gi|6320142|ref|NP_010222.1|
368	gi|6323420|ref|NP_013492.1|
369	gi|6320154|ref|NP_010234.1|
369	gi|6322287|ref|NP_012361.1|
370	gi|6320155|ref|NP_010235.1|
370	gi|6323406|ref|NP_013479.1|
371	gi|6320167|ref|NP_010247.1|
371	gi|6322209|ref|NP_012284.1|
372	gi|6320181|ref|NP_010262.1|
372	gi|6324513|ref|NP_014582.1|
373	gi|6320226|ref|NP_010306.1|
373	gi|6321799|ref|NP_011875.1|
374	gi|6320242|ref|NP_010322.1|
374	gi|6324256|ref|NP_014326.1|
375	gi|6320271|ref|NP_010351.1|
375	gi|6320987|ref|NP_011066.1|
376	gi|6320277|ref|NP_010357.1|
376	gi|6322849|ref|NP_012922.1|
377	gi|6320304|ref|NP_010384.1|
377	gi|6321025|ref|NP_011104.1|
378	gi|6320314|ref|NP_010394.1|
378	gi|6324080|ref|NP_014150.1|
379	gi|6320317|ref|NP_010396.1|
379	gi|6323118|ref|NP_013190.1|
380	gi|6320330|ref|NP_010410.1|
380	gi|6323128|ref|NP_013200.1|
381	gi|6320336|ref|NP_010416.1|
381	gi|6322312|ref|NP_012386.1|
382	gi|6320337|ref|NP_010417.1|
382	gi|6323137|ref|NP_013209.1|
383	gi|6320350|ref|NP_010430.1|
383	gi|6323160|ref|NP_013232.1|
384	gi|6320351|ref|NP_010431.1|
384	gi|6323162|ref|NP_013234.1|
385	gi|6320355|ref|NP_010435.1|
385	gi|6323165|ref|NP_013237.1|
386	gi|6320383|ref|NP_010463.1|
386	gi|6323193|ref|NP_013265.1|
387	gi|6320391|ref|NP_010471.1|
387	gi|6323197|ref|NP_013269.1|
388	gi|6320395|ref|NP_010475.1|
388	gi|6321343|ref|NP_011420.1|
389	gi|6320396|ref|NP_010476.1|
389	gi|6325021|ref|NP_015089.1|
390	gi|6320406|ref|NP_010486.1|
390	gi|6323267|ref|NP_013339.1|
391	gi|6320412|ref|NP_010492.1|
391	gi|6323262|ref|NP_013334.1|
392	gi|6320419|ref|NP_010499.1|
392	gi|6323257|ref|NP_013329.1|
393	gi|6320420|ref|NP_010500.1|
393	gi|6324048|ref|NP_014118.1|
394	gi|6320429|ref|NP_010509.1|
394	gi|6323252|ref|NP_013324.1|
395	gi|6320432|ref|NP_010512.1|
395	gi|6321018|ref|NP_011097.1|
396	gi|6320450|ref|NP_010530.1|
396	gi|6323660|ref|NP_013731.1|
397	gi|6320453|ref|NP_010533.1|
397	gi|6325231|ref|NP_015299.1|
398	gi|6320457|ref|NP_010537.1|
398	gi|6325225|ref|NP_015293.1|
399	gi|6320458|ref|NP_010538.1|
399	gi|6325220|ref|NP_015288.1|
400	gi|6320459|ref|NP_010539.1|
400	gi|6325219|ref|NP_015287.1|
401	gi|6320462|ref|NP_010542.1|
401	gi|6321525|ref|NP_011602.1|
402	gi|6320464|ref|NP_010544.1|
402	gi|6323002|ref|NP_013074.1|
403	gi|6320469|ref|NP_010549.1|
403	gi|6324607|ref|NP_014676.1|
404	gi|6320470|ref|NP_010550.1|
404	gi|6324608|ref|NP_014677.1|
405	gi|6320478|ref|NP_010558.1|
405	gi|6324614|ref|NP_014683.1|
406	gi|6320483|ref|NP_010563.1|
406	gi|6324621|ref|NP_014690.1|
407	gi|6320493|ref|NP_010573.1|
407	gi|6321836|ref|NP_011912.1|
408	gi|6320498|ref|NP_010578.1|
408	gi|6325345|ref|NP_015413.1|
409	gi|6320499|ref|NP_010579.1|
409	gi|6324552|ref|NP_014621.1|
410	gi|6320506|ref|NP_010586.1|
410	gi|6321822|ref|NP_011898.1|
411	gi|6320515|ref|NP_010595.1|
411	gi|6321852|ref|NP_011928.1|
412	gi|6320518|ref|NP_010598.1|
412	gi|6321857|ref|NP_011933.1|
413	gi|6320545|ref|NP_010625.1|
413	gi|6321821|ref|NP_011897.1|
414	gi|6320548|ref|NP_010628.1|
414	gi|6321883|ref|NP_011959.1|
415	gi|6320555|ref|NP_010635.1|
415	gi|6321889|ref|NP_011965.1|
416	gi|6320558|ref|NP_010638.1|
416	gi|6321895|ref|NP_011971.1|
417	gi|6320560|ref|NP_010640.1|
417	gi|6321898|ref|NP_011974.1|
418	gi|6320565|ref|NP_010645.1|
418	gi|6321900|ref|NP_011976.1|
419	gi|6320587|ref|NP_010667.1|
419	gi|6324701|ref|NP_014770.1|
420	gi|6320597|ref|NP_010677.1|
420	gi|6324708|ref|NP_014777.1|
421	gi|6320603|ref|NP_010683.1|
421	gi|6322592|ref|NP_012666.1|
422	gi|6320607|ref|NP_010687.1|
422	gi|6322593|ref|NP_012667.1|
423	gi|6320617|ref|NP_010697.1|
423	gi|6324730|ref|NP_014799.1|
424	gi|6320625|ref|NP_010706.1|
424	gi|6320781|ref|NP_010860.1|
425	gi|6320646|ref|NP_010726.1|
425	gi|6323623|ref|NP_013694.1|
426	gi|6320649|ref|NP_010729.1|
426	gi|6323619|ref|NP_013690.1|
427	gi|6320655|ref|NP_010735.1|
427	gi|6323617|ref|NP_013688.1|
428	gi|6320658|ref|NP_010738.1|
428	gi|6323615|ref|NP_013686.1|
429	gi|6320659|ref|NP_010739.1|
429	gi|6323614|ref|NP_013685.1|
430	gi|6320661|ref|NP_010741.1|
430	gi|6323613|ref|NP_013684.1|
431	gi|6320666|ref|NP_010746.1|
431	gi|6323607|ref|NP_013679.1|
432	gi|37362636|ref|NP_010751.2|
432	gi|6321794|ref|NP_011870.1|
433	gi|6320679|ref|NP_010759.1|
433	gi|6321798|ref|NP_011874.1|
434	gi|37362637|ref|NP_010763.2|
434	gi|6324593|ref|NP_014662.1|
435	gi|6320699|ref|NP_010780.1|
435	gi|27808716|ref|NP_014641.2|
436	gi|6320708|ref|NP_010788.1|
436	gi|6323214|ref|NP_013286.1|
437	gi|6320709|ref|NP_010789.1|
437	gi|6323212|ref|NP_013284.1|
438	gi|6320710|ref|NP_010790.1|
438	gi|6323209|ref|NP_013281.1|
439	gi|6320713|ref|NP_010793.1|
439	gi|6323206|ref|NP_013278.1|
440	gi|6320743|ref|NP_010823.1|
440	gi|6324959|ref|NP_015028.1|
441	gi|6320765|ref|NP_010844.1|
441	gi|6324401|ref|NP_014471.1|
442	gi|6320768|ref|NP_010848.1|
442	gi|6325451|ref|NP_015519.1|
443	gi|6320788|ref|NP_010867.1|
443	gi|6322511|ref|NP_012585.1|
444	gi|6320793|ref|NP_010872.1|
444	gi|6320841|ref|NP_010920.1|
445	gi|6320796|ref|NP_010875.1|
445	gi|6322508|ref|NP_012582.1|
446	gi|6320801|ref|NP_010880.1|
446	gi|6322507|ref|NP_012581.1|
447	gi|6320804|ref|NP_010883.1|
447	gi|6324865|ref|NP_014934.1|
448	gi|6320806|ref|NP_010885.1|
448	gi|6324354|ref|NP_014424.1|
449	gi|6320808|ref|NP_010887.1|
449	gi|6325022|ref|NP_015090.1|
450	gi|6320816|ref|NP_010895.1|
450	gi|6323755|ref|NP_013826.1|
451	gi|6320830|ref|NP_010909.1|
451	gi|6321971|ref|NP_012047.1|
452	gi|6320858|ref|NP_010937.1|
452	gi|6321792|ref|NP_011868.1|
453	gi|6320865|ref|NP_010944.1|
453	gi|6321230|ref|NP_011307.1|
454	gi|6320875|ref|NP_010954.1|
454	gi|6321214|ref|NP_011291.1|
455	gi|6320885|ref|NP_010964.1|
455	gi|6322153|ref|NP_012228.1|
456	gi|6320888|ref|NP_010967.1|
456	gi|6322194|ref|NP_012269.1|
457	gi|6320894|ref|NP_010973.1|
457	gi|6322537|ref|NP_012611.1|
458	gi|6320895|ref|NP_010974.1|
458	gi|6322144|ref|NP_012219.1|
459	gi|9755331|ref|NP_010977.2|
459	gi|6322137|ref|NP_012212.1|
460	gi|6320899|ref|NP_010978.1|
460	gi|6322138|ref|NP_012213.1|
461	gi|6320901|ref|NP_010980.1|
461	gi|6322139|ref|NP_012214.1|
462	gi|6320905|ref|NP_010984.1|
462	gi|6322136|ref|NP_012211.1|
463	gi|6320907|ref|NP_010986.1|
463	gi|6322133|ref|NP_012208.1|
464	gi|6320908|ref|NP_010987.1|
464	gi|6325263|ref|NP_015331.1|
465	gi|6320910|ref|NP_010990.1|
465	gi|6322132|ref|NP_012207.1|
466	gi|6320914|ref|NP_010993.1|
466	gi|6322123|ref|NP_012198.1|
467	gi|6320918|ref|NP_010997.1|
467	gi|6322120|ref|NP_012195.1|
468	gi|6320919|ref|NP_010998.1|
468	gi|6324782|ref|NP_014851.1|
469	gi|6320922|ref|NP_011001.1|
469	gi|14318528|ref|NP_116661.1|
470	gi|6320925|ref|NP_011004.1|
470	gi|6322116|ref|NP_012191.1|
471	gi|6320930|ref|NP_011009.1|
471	gi|6322631|ref|NP_012704.1|
472	gi|6320942|ref|NP_011021.1|
472	gi|6321027|ref|NP_011106.1|
473	gi|6320956|ref|NP_011035.1|
473	gi|6323968|ref|NP_014039.1|
474	gi|6320978|ref|NP_011057.1|
474	gi|6321249|ref|NP_011326.1|
475	gi|6320979|ref|NP_011058.1|
475	gi|6321241|ref|NP_011318.1|
476	gi|6320983|ref|NP_011062.1|
476	gi|6324946|ref|NP_015015.1|
477	gi|6321019|ref|NP_011098.1|
477	gi|6325249|ref|NP_015317.1|
478	gi|6321023|ref|NP_011102.1|
478	gi|6322003|ref|NP_012079.1|
479	gi|33438788|ref|NP_878070.1|
479	gi|33438872|ref|NP_878160.1|
480	gi|14318458|ref|NP_116594.1|
480	gi|6323994|ref|NP_014064.1|
481	gi|14318465|ref|NP_116601.1|
481	gi|6322985|ref|NP_013057.1|
482	gi|14318466|ref|NP_116602.1|
482	gi|6323570|ref|NP_013641.1|
483	gi|14318471|ref|NP_116606.1|
483	gi|6323109|ref|NP_013181.1|
484	gi|14318483|ref|NP_116618.1|
484	gi|6681848|ref|NP_012160.2|
485	gi|14318484|ref|NP_116619.1|
485	gi|6323090|ref|NP_013162.1|
486	gi|14318535|ref|NP_116668.1|
486	gi|6324556|ref|NP_014625.1|
487	gi|14318537|ref|NP_116670.1|
487	gi|6323287|ref|NP_013359.1|
488	gi|15530184|ref|NP_219497.1|
488	gi|6321804|ref|NP_011880.1|
489	gi|14318553|ref|NP_116686.1|
489	gi|6321832|ref|NP_011908.1|
490	gi|14318555|ref|NP_116688.1|
490	gi|6322171|ref|NP_012246.1|
491	gi|14318562|ref|NP_116695.1|
491	gi|6322286|ref|NP_012359.1|
492	gi|14318564|ref|NP_116697.1|
492	gi|6321209|ref|NP_011286.1|
493	gi|6321179|ref|NP_011256.1|
493	gi|6324963|ref|NP_015032.1|
494	gi|6321182|ref|NP_011259.1|
494	gi|6323159|ref|NP_013231.1|
495	gi|37362649|ref|NP_011269.2|
495	gi|6324742|ref|NP_014811.1|
496	gi|6321236|ref|NP_011313.1|
496	gi|6321929|ref|NP_012005.1|
497	gi|6321253|ref|NP_011330.1|
497	gi|6325144|ref|NP_015212.1|
498	gi|6321265|ref|NP_011342.1|
498	gi|6324622|ref|NP_014691.1|
499	gi|6321266|ref|NP_011343.1|
499	gi|6321557|ref|NP_011634.1|
500	gi|6321272|ref|NP_011349.1|
500	gi|6325265|ref|NP_015333.1|
501	gi|6321276|ref|NP_011353.1|
501	gi|6325266|ref|NP_015334.1|
502	gi|6321278|ref|NP_011355.1|
502	gi|6323076|ref|NP_013148.1|
503	gi|6321291|ref|NP_011368.1|
503	gi|6324262|ref|NP_014332.1|
504	gi|6321303|ref|NP_011380.1|
504	gi|6325036|ref|NP_015104.1|
505	gi|6321304|ref|NP_011381.1|
505	gi|6325037|ref|NP_015105.1|
506	gi|6321305|ref|NP_011382.1|
506	gi|6325040|ref|NP_015108.1|
507	gi|27808705|ref|NP_011390.2|
507	gi|6325234|ref|NP_015302.1|
508	gi|6321338|ref|NP_011415.1|
508	gi|6323237|ref|NP_013309.1|
509	gi|6321342|ref|NP_011419.1|
509	gi|6325080|ref|NP_015148.1|
510	gi|6321347|ref|NP_011424.1|
510	gi|6322188|ref|NP_012263.1|
511	gi|6321349|ref|NP_011426.1|
511	gi|6325069|ref|NP_015137.1|
512	gi|6321354|ref|NP_011431.1|
512	gi|6325067|ref|NP_015135.1|
513	gi|6321356|ref|NP_011433.1|
513	gi|6325065|ref|NP_015133.1|
514	gi|6321367|ref|NP_011444.1|
514	gi|6325054|ref|NP_015122.1|
515	gi|6321375|ref|NP_011452.1|
515	gi|6325044|ref|NP_015112.1|
516	gi|6321389|ref|NP_011466.1|
516	gi|6321601|ref|NP_011678.1|
517	gi|6321400|ref|NP_011477.1|
517	gi|6322535|ref|NP_012609.1|
518	gi|6321407|ref|NP_011484.1|
518	gi|6321587|ref|NP_011664.1|
519	gi|6321419|ref|NP_011496.1|
519	gi|6324613|ref|NP_014682.1|
520	gi|6321426|ref|NP_011503.1|
520	gi|6324049|ref|NP_014119.1|
521	gi|6321441|ref|NP_011518.1|
521	gi|6323356|ref|NP_013428.1|
522	gi|6321445|ref|NP_011522.1|
522	gi|6323359|ref|NP_013431.1|
523	gi|6321446|ref|NP_011523.1|
523	gi|6323659|ref|NP_013730.1|
524	gi|6321447|ref|NP_011524.1|
524	gi|6323360|ref|NP_013432.1|
525	gi|6321449|ref|NP_011526.1|
525	gi|6321594|ref|NP_011671.1|
526	gi|6321459|ref|NP_011537.1|
526	gi|6323363|ref|NP_013436.1|
527	gi|6321464|ref|NP_011541.1|
527	gi|6323365|ref|NP_013437.1|
528	gi|6321471|ref|NP_011548.1|
528	gi|6323376|ref|NP_013448.1|
529	gi|6321475|ref|NP_011552.1|
529	gi|6323382|ref|NP_013454.1|
530	gi|6321478|ref|NP_011555.1|
530	gi|6323385|ref|NP_013457.1|
531	gi|6321480|ref|NP_011557.1|
531	gi|6323386|ref|NP_013458.1|
532	gi|6321489|ref|NP_011566.1|
532	gi|6321874|ref|NP_011950.1|
533	gi|6321492|ref|NP_011569.1|
533	gi|6321751|ref|NP_011827.1|
534	gi|6321493|ref|NP_011570.1|
534	gi|6323389|ref|NP_013461.1|
535	gi|6321507|ref|NP_011584.1|
535	gi|6323403|ref|NP_013475.1|
536	gi|6321508|ref|NP_011585.1|
536	gi|6323405|ref|NP_013477.1|
537	gi|6321522|ref|NP_011599.1|
537	gi|6325359|ref|NP_015427.1|
538	gi|6321523|ref|NP_011600.1|
538	gi|6325253|ref|NP_015321.1|
539	gi|6321534|ref|NP_011611.1|
539	gi|6325372|ref|NP_015440.1|
540	gi|6321556|ref|NP_011633.1|
540	gi|6325389|ref|NP_015457.1|
541	gi|6321563|ref|NP_011640.1|
541	gi|6325403|ref|NP_015471.1|
542	gi|6321570|ref|NP_011647.1|
542	gi|6325407|ref|NP_015475.1|
543	gi|6321571|ref|NP_011648.1|
543	gi|50593217|ref|NP_011747.2|
544	gi|6321575|ref|NP_011652.1|
544	gi|6325412|ref|NP_015480.1|
545	gi|6321580|ref|NP_011657.1|
545	gi|6325415|ref|NP_015483.1|
546	gi|6321582|ref|NP_011659.1|
546	gi|6325417|ref|NP_015485.1|
547	gi|6321616|ref|NP_011693.1|
547	gi|6324953|ref|NP_015022.1|
548	gi|6321619|ref|NP_011696.1|
548	gi|6322434|ref|NP_012508.1|
549	gi|6321623|ref|NP_011700.1|
549	gi|6323052|ref|NP_013124.1|
550	gi|6321627|ref|NP_011704.1|
550	gi|6322447|ref|NP_012521.1|
551	gi|6321636|ref|NP_011713.1|
551	gi|6322475|ref|NP_012549.1|
552	gi|6321653|ref|NP_011730.1|
552	gi|6323077|ref|NP_013149.1|
553	gi|6321660|ref|NP_011737.1|
553	gi|6321943|ref|NP_012019.1|
554	gi|6321672|ref|NP_011749.1|
554	gi|6325147|ref|NP_015215.1|
555	gi|6321677|ref|NP_011754.1|
555	gi|6321952|ref|NP_012028.1|
556	gi|6321679|ref|NP_011756.1|
556	gi|6323861|ref|NP_013932.1|
557	gi|6321681|ref|NP_011757.1|
557	gi|6321955|ref|NP_012031.1|
558	gi|6321682|ref|NP_011759.1|
558	gi|6321956|ref|NP_012032.1|
559	gi|6321695|ref|NP_011772.1|
559	gi|6321977|ref|NP_012053.1|
560	gi|6321712|ref|NP_011789.1|
560	gi|6323953|ref|NP_014024.1|
561	gi|6321715|ref|NP_011792.1|
561	gi|6323136|ref|NP_013208.1|
562	gi|6321722|ref|NP_011799.1|
562	gi|6323970|ref|NP_014041.1|
563	gi|6321748|ref|NP_011824.1|
563	gi|6325048|ref|NP_015116.1|
564	gi|6321754|ref|NP_011830.1|
564	gi|6322984|ref|NP_013055.1|
565	gi|6321770|ref|NP_011846.1|
565	gi|6322812|ref|NP_012885.1|
566	gi|6321775|ref|NP_011851.1|
566	gi|6322815|ref|NP_012889.1|
567	gi|7839180|ref|NP_058133.1|
567	gi|6322348|ref|NP_012422.1|
568	gi|7839179|ref|NP_058134.1|
568	gi|6322347|ref|NP_012421.1|
569	gi|6321784|ref|NP_011860.1|
569	gi|6322844|ref|NP_012917.1|
570	gi|6321786|ref|NP_011862.1|
570	gi|6322847|ref|NP_012920.1|
571	gi|6321787|ref|NP_011863.1|
571	gi|6322855|ref|NP_012928.1|
572	gi|6321790|ref|NP_011866.1|
572	gi|6322825|ref|NP_012898.1|
573	gi|6321809|ref|NP_011885.1|
573	gi|6322693|ref|NP_012766.1|
574	gi|6321817|ref|NP_011893.1|
574	gi|6324793|ref|NP_014862.1|
575	gi|6321820|ref|NP_011896.1|
575	gi|6323579|ref|NP_013650.1|
576	gi|6321833|ref|NP_011909.1|
576	gi|6321834|ref|NP_011910.1|
577	gi|6321844|ref|NP_011920.1|
577	gi|6321846|ref|NP_011922.1|
578	gi|6321880|ref|NP_011956.1|
578	gi|6324254|ref|NP_014324.1|
579	gi|6321905|ref|NP_011981.1|
579	gi|6322746|ref|NP_012819.1|
580	gi|6321907|ref|NP_011983.1|
580	gi|6324213|ref|NP_014283.1|
581	gi|6321909|ref|NP_011985.1|
581	gi|6324208|ref|NP_014278.1|
582	gi|6321915|ref|NP_011991.1|
582	gi|42742307|ref|NP_014269.2|
583	gi|37362660|ref|NP_011996.2|
583	gi|6324339|ref|NP_014409.1|
584	gi|50882584|ref|NP_011999.2|
584	gi|6324185|ref|NP_014255.1|
585	gi|6862571|ref|NP_036194.1|
585	gi|6324172|ref|NP_014242.1|
586	gi|6321925|ref|NP_012001.1|
586	gi|6324173|ref|NP_014243.1|
587	gi|6321931|ref|NP_012007.1|
587	gi|6324169|ref|NP_014239.1|
588	gi|6321934|ref|NP_012010.1|
588	gi|6681849|ref|NP_014237.2|
589	gi|6321940|ref|NP_012016.1|
589	gi|6324156|ref|NP_014226.1|
590	gi|6321949|ref|NP_012025.1|
590	gi|6324072|ref|NP_014142.1|
591	gi|6321973|ref|NP_012049.1|
591	gi|6325086|ref|NP_015154.1|
592	gi|6321988|ref|NP_012064.1|
592	gi|6324721|ref|NP_014790.1|
593	gi|6321992|ref|NP_012068.1|
593	gi|6321993|ref|NP_012069.1|
594	gi|6321997|ref|NP_012073.1|
594	gi|6322605|ref|NP_012679.1|
595	gi|6321998|ref|NP_012074.1|
595	gi|6322591|ref|NP_012665.1|
596	gi|6322002|ref|NP_012078.1|
[truncated: 3,863 more rows]
