# Supplementary material for: C-terminal motif prediction in eukaryotic proteomes using comparative genomics and statistical over-representation across protein families
Source: BMC Genomics. 2007 Jun 26;8:191. doi: 10.1186/1471-2164-8-191 (PMC1929074; doi:10.1186/1471-2164-8-191)
Supplement: Additional File 5 — famMCL generated protein families in all species [file 1471-2164-8-191-S5.zip › protein_families/O_sativa_no_TE.fmcl]

0	11667.m00042|LOC_Os01g01410|protein
0	11667.m00043|LOC_Os01g01410|protein
0	11667.m00139|LOC_Os01g02290|protein
0	11667.m00140|LOC_Os01g02300|protein
0	11667.m00141|LOC_Os01g02310|protein
0	11667.m00142|LOC_Os01g02320|protein
0	11667.m00143|LOC_Os01g02330|protein
0	11667.m00144|LOC_Os01g02340|protein
0	11667.m00145|LOC_Os01g02350|protein
0	11667.m00146|LOC_Os01g02360|protein
0	11667.m00147|LOC_Os01g02370|protein
0	11667.m00149|LOC_Os01g02390|protein
0	11667.m00150|LOC_Os01g02400|protein
0	11667.m00151|LOC_Os01g02410|protein
0	11667.m00152|LOC_Os01g02420|protein
0	11667.m00153|LOC_Os01g02430|protein
0	11667.m00154|LOC_Os01g02440|protein
0	11667.m00156|LOC_Os01g02460|protein
0	11667.m00165|LOC_Os01g02550|protein
0	11667.m00166|LOC_Os01g02560|protein
0	11667.m00167|LOC_Os01g02570|protein
0	11667.m00168|LOC_Os01g02580|protein
0	11667.m00169|LOC_Os01g02590|protein
0	11667.m00170|LOC_Os01g02600|protein
0	11667.m00171|LOC_Os01g02610|protein
0	11667.m00178|LOC_Os01g02680|protein
0	11667.m00179|LOC_Os01g02690|protein
0	11667.m00180|LOC_Os01g02700|protein
0	11667.m00181|LOC_Os01g02710|protein
0	11667.m00183|LOC_Os01g02730|protein
0	11667.m00185|LOC_Os01g02750|protein
0	11667.m00186|LOC_Os01g02760|protein
0	11667.m00187|LOC_Os01g02770|protein
0	11667.m00188|LOC_Os01g02780|protein
0	11667.m00189|LOC_Os01g02790|protein
0	11667.m00190|LOC_Os01g02800|protein
0	11667.m00191|LOC_Os01g02810|protein
0	11667.m00193|LOC_Os01g02830|protein
0	11667.m00194|LOC_Os01g02840|protein
0	11667.m00249|LOC_Os01g03370|protein
0	11667.m00283|LOC_Os01g03690|protein
0	11667.m00340|LOC_Os01g04230|protein
0	11667.m00357|LOC_Os01g04400|protein
0	11667.m00362|LOC_Os01g04450|protein
0	11667.m00363|LOC_Os01g04460|protein
0	11667.m00365|LOC_Os01g04480|protein
0	11667.m00366|LOC_Os01g04490|protein
0	11667.m00369|LOC_Os01g04520|protein
0	11667.m00372|LOC_Os01g04550|protein
0	11667.m00374|LOC_Os01g04570|protein
0	11667.m00375|LOC_Os01g04570|protein
0	11667.m00376|LOC_Os01g04580|protein
0	11667.m00554|LOC_Os01g06240|protein
0	11667.m00558|LOC_Os01g06280|protein
0	11667.m00559|LOC_Os01g06280|protein
0	11667.m00699|LOC_Os01g07630|protein
0	11667.m00946|LOC_Os01g09860|protein
0	11667.m01039|LOC_Os01g10700|protein
0	11667.m01040|LOC_Os01g10710|protein
0	11667.m01202|LOC_Os01g12290|protein
0	11667.m01203|LOC_Os01g12300|protein
0	11667.m01212|LOC_Os01g12390|protein
0	11667.m01213|LOC_Os01g12400|protein
0	11667.m01214|LOC_Os01g12410|protein
0	11667.m01215|LOC_Os01g12420|protein
0	11667.m01216|LOC_Os01g12430|protein
0	11667.m01245|LOC_Os01g12720|protein
0	11667.m01437|LOC_Os01g14510|protein
0	11667.m01486|LOC_Os01g14930|protein
0	11667.m01487|LOC_Os01g14930|protein
0	11667.m01545|LOC_Os01g15470|protein
0	11667.m01546|LOC_Os01g15470|protein
0	11667.m01547|LOC_Os01g15470|protein
0	11667.m01630|LOC_Os01g16230|protein
0	11667.m01886|LOC_Os01g19160|protein
0	11667.m02013|LOC_Os01g20880|protein
0	11667.m02015|LOC_Os01g20900|protein
0	11667.m02126|LOC_Os01g21960|protein
0	11667.m02127|LOC_Os01g21970|protein
0	11667.m02306|LOC_Os01g23690|protein
0	11667.m02334|LOC_Os01g23970|protein
0	11667.m02558|LOC_Os01g26160|protein
0	11667.m02563|LOC_Os01g26210|protein
0	11667.m02569|LOC_Os01g26270|protein
0	11667.m02570|LOC_Os01g26280|protein
0	11667.m02572|LOC_Os01g26300|protein
0	11667.m02573|LOC_Os01g26310|protein
0	11667.m02581|LOC_Os01g26390|protein
0	11667.m02777|LOC_Os01g28730|protein
0	11667.m03124|LOC_Os01g33090|protein
0	11667.m03337|LOC_Os01g35160|protein
0	11667.m03476|LOC_Os01g36500|protein
0	11667.m03481|LOC_Os01g36550|protein
0	11667.m03505|LOC_Os01g36790|protein
0	11667.m03717|LOC_Os01g38840|protein
0	11667.m03718|LOC_Os01g38850|protein
0	11667.m03723|LOC_Os01g38900|protein
0	11667.m03724|LOC_Os01g38910|protein
0	11667.m03799|LOC_Os01g39600|protein
0	11667.m03822|LOC_Os01g39820|protein
0	11667.m03837|LOC_Os01g39970|protein
0	11667.m03893|LOC_Os01g40490|protein
0	11667.m03903|LOC_Os01g40590|protein
0	11667.m04021|LOC_Os01g41730|protein
0	11667.m04035|LOC_Os01g41870|protein
0	11667.m04078|LOC_Os01g42290|protein
0	11667.m04079|LOC_Os01g42300|protein
0	11667.m04281|LOC_Os01g44110|protein
0	11667.m04378|LOC_Os01g45520|protein
0	11667.m04431|LOC_Os01g46030|protein
0	11667.m04587|LOC_Os01g47470|protein
0	11667.m04632|LOC_Os01g47810|protein
0	11667.m04633|LOC_Os01g47820|protein
0	11667.m04635|LOC_Os01g47840|protein
0	11667.m04641|LOC_Os01g47900|protein
0	11667.m04651|LOC_Os01g48000|protein
0	11667.m04653|LOC_Os01g48020|protein
0	11667.m04655|LOC_Os01g48040|protein
0	11667.m04818|LOC_Os01g49520|protein
0	11667.m04825|LOC_Os01g49590|protein
0	11667.m04828|LOC_Os01g49620|protein
0	11667.m04829|LOC_Os01g49630|protein
0	11667.m05009|LOC_Os01g51290|protein
0	11667.m05288|LOC_Os01g53840|protein
0	11667.m05568|LOC_Os01g56330|protein
0	11667.m05654|LOC_Os01g57100|protein
0	11667.m05697|LOC_Os01g57480|protein
0	11667.m05698|LOC_Os01g57490|protein
0	11667.m05700|LOC_Os01g57510|protein
0	11667.m05703|LOC_Os01g57540|protein
0	11667.m05706|LOC_Os01g57560|protein
0	11667.m05745|LOC_Os01g57940|protein
0	11667.m05916|LOC_Os01g59550|protein
0	11667.m05917|LOC_Os01g59560|protein
0	11667.m05918|LOC_Os01g59570|protein
0	11667.m05919|LOC_Os01g59580|protein
0	11667.m05974|LOC_Os01g60060|protein
0	11667.m05999|LOC_Os01g60280|protein
0	11667.m06004|LOC_Os01g60330|protein
0	11667.m06043|LOC_Os01g60700|protein
0	11667.m06335|LOC_Os01g63280|protein
0	11667.m06527|LOC_Os01g65010|protein
0	11667.m06529|LOC_Os01g65030|protein
0	11667.m06532|LOC_Os01g65060|protein
0	11667.m06625|LOC_Os01g65940|protein
0	11667.m06633|LOC_Os01g66020|protein
0	11667.m06656|LOC_Os01g66250|protein
0	11667.m06693|LOC_Os01g66610|protein
0	11667.m06695|LOC_Os01g66630|protein
0	11667.m06696|LOC_Os01g66640|protein
0	11667.m06700|LOC_Os01g66680|protein
0	11667.m06706|LOC_Os01g66740|protein
0	11667.m06714|LOC_Os01g66820|protein
0	11667.m06779|LOC_Os01g67340|protein
0	11667.m07036|LOC_Os01g70260|protein
0	11667.m07037|LOC_Os01g70260|protein
0	11667.m07057|LOC_Os01g70410|protein
0	11667.m07115|LOC_Os01g70970|protein
0	11667.m07118|LOC_Os01g71000|protein
0	11667.m07326|LOC_Os01g72990|protein
0	11667.m07327|LOC_Os01g72990|protein
0	11667.m07328|LOC_Os01g72990|protein
0	11667.m07329|LOC_Os01g72990|protein
0	11667.m07368|LOC_Os01g73370|protein
0	11667.m07370|LOC_Os01g73390|protein
0	11667.m07375|LOC_Os01g73440|protein
0	11667.m07458|LOC_Os01g74200|protein
0	11668.m00076|LOC_Os02g01730|protein
0	11668.m00108|LOC_Os02g02040|protein
0	11668.m00109|LOC_Os02g02040|protein
0	11668.m00117|LOC_Os02g02120|protein
0	11668.m00172|LOC_Os02g02600|protein
0	11668.m00378|LOC_Os02g04430|protein
0	11668.m00517|LOC_Os02g05730|protein
0	11668.m00526|LOC_Os02g05820|protein
0	11668.m00562|LOC_Os02g06160|protein
0	11668.m00645|LOC_Os02g06930|protein
0	11668.m00744|LOC_Os02g07810|protein
0	11668.m00760|LOC_Os02g07960|protein
0	11668.m00761|LOC_Os02g07960|protein
0	11668.m00822|LOC_Os02g08530|protein
0	11668.m00857|LOC_Os02g09350|protein
0	11668.m00897|LOC_Os02g09740|protein
0	11668.m00920|LOC_Os02g09960|protein
0	11668.m00936|LOC_Os02g10110|protein
0	11668.m01107|LOC_Os02g12130|protein
0	11668.m01162|LOC_Os02g12660|protein
0	11668.m01163|LOC_Os02g12670|protein
0	11668.m01237|LOC_Os02g13410|protein
0	11668.m01281|LOC_Os02g13850|protein
0	11668.m01282|LOC_Os02g13850|protein
0	11668.m01294|LOC_Os02g13970|protein
0	11668.m01313|LOC_Os02g14120|protein
0	11668.m01351|LOC_Os02g14480|protein
0	11668.m01742|LOC_Os02g18320|protein
0	11668.m01866|LOC_Os02g19530|protein
0	11668.m01868|LOC_Os02g19550|protein
0	11668.m01876|LOC_Os02g19630|protein
0	11668.m02446|LOC_Os02g26160|protein
0	11668.m02570|LOC_Os02g27310|protein
0	11668.m02942|LOC_Os02g30900|protein
0	11668.m03077|LOC_Os02g32680|protein
0	11668.m03258|LOC_Os02g34430|protein
0	11668.m03398|LOC_Os02g35760|protein
0	11668.m03953|LOC_Os02g41480|protein
0	11668.m03955|LOC_Os02g41500|protein
0	11668.m04023|LOC_Os02g42110|protein
0	11668.m04027|LOC_Os02g42150|protein
0	11668.m04028|LOC_Os02g42160|protein
0	11668.m04031|LOC_Os02g42190|protein
0	11668.m04079|LOC_Os02g42620|protein
0	11668.m04096|LOC_Os02g42780|protein
0	11668.m04147|LOC_Os02g43290|protein
0	11668.m04162|LOC_Os02g43430|protein
0	11668.m04215|LOC_Os02g43870|protein
0	11668.m04298|LOC_Os02g44600|protein
0	11668.m04299|LOC_Os02g44610|protein
0	11668.m04334|LOC_Os02g44920|protein
0	11668.m04421|LOC_Os02g45750|protein
0	11668.m04568|LOC_Os02g47160|protein
0	11668.m04666|LOC_Os02g48080|protein
0	11668.m04678|LOC_Os02g48200|protein
0	11668.m04679|LOC_Os02g48210|protein
0	11668.m04828|LOC_Os02g49600|protein
0	11668.m05179|LOC_Os02g52850|protein
0	11668.m05279|LOC_Os02g53750|protein
0	11668.m05373|LOC_Os02g54590|protein
0	11668.m05560|LOC_Os02g56330|protein
0	11668.m05565|LOC_Os02g56370|protein
0	11668.m05566|LOC_Os02g56380|protein
0	11668.m05568|LOC_Os02g56400|protein
0	11668.m05570|LOC_Os02g56420|protein
0	11668.m05591|LOC_Os02g56630|protein
0	11668.m05639|LOC_Os02g57080|protein
0	11668.m05686|LOC_Os02g57420|protein
0	11668.m05703|LOC_Os02g57560|protein
0	11668.m05718|LOC_Os02g57700|protein
0	11668.m05791|LOC_Os02g58390|protein
0	11668.m05814|LOC_Os02g58610|protein
0	11669.m00017|LOC_Os03g01160|protein
0	11669.m00141|LOC_Os03g02190|protein
0	11669.m00259|LOC_Os03g03280|protein
0	11669.m00260|LOC_Os03g03290|protein
0	11669.m00272|LOC_Os03g03410|protein
0	11669.m00322|LOC_Os03g03880|protein
0	11669.m00323|LOC_Os03g03890|protein
0	11669.m00342|LOC_Os03g04050|protein
0	11669.m00495|LOC_Os03g05470|protein
0	11669.m00585|LOC_Os03g06330|protein
0	11669.m00706|LOC_Os03g07430|protein
0	11669.m00787|LOC_Os03g08170|protein
0	11669.m00831|LOC_Os03g08550|protein
0	11669.m01032|LOC_Os03g10840|protein
0	11669.m01172|LOC_Os03g12150|protein
0	11669.m01182|LOC_Os03g12250|protein
0	11669.m01208|LOC_Os03g12470|protein
0	11669.m01213|LOC_Os03g12520|protein
0	11669.m01230|LOC_Os03g12680|protein
0	11669.m01273|LOC_Os03g13080|protein
0	11669.m01355|LOC_Os03g13820|protein
0	11669.m01519|LOC_Os03g15250|protein
0	11669.m01574|LOC_Os03g15770|protein
0	11669.m01602|LOC_Os03g16010|protein
0	11669.m01628|LOC_Os03g16260|protein
0	11669.m01629|LOC_Os03g16260|protein
0	11669.m01683|LOC_Os03g16740|protein
0	11669.m01747|LOC_Os03g17300|protein
0	11669.m01773|LOC_Os03g17550|protein
0	11669.m02174|LOC_Os03g21230|protein
0	11669.m02175|LOC_Os03g21230|protein
0	11669.m02206|LOC_Os03g21510|protein
0	11669.m02209|LOC_Os03g21540|protein
0	11669.m02526|LOC_Os03g24930|protein
0	11669.m02859|LOC_Os03g27990|protein
0	11669.m02958|LOC_Os03g29410|protein
0	11669.m03028|LOC_Os03g30050|protein
0	11669.m03115|LOC_Os03g30890|protein
0	11669.m03126|LOC_Os03g31000|protein
0	11669.m03132|LOC_Os03g31040|protein
0	11669.m03135|LOC_Os03g31070|protein
0	11669.m03161|LOC_Os03g31260|protein
0	11669.m03507|LOC_Os03g35600|protein
0	11669.m03612|LOC_Os03g36650|protein
0	11669.m03822|LOC_Os03g38710|protein
0	11669.m04341|LOC_Os03g43670|protein
0	11669.m04384|LOC_Os03g44050|protein
0	11669.m04385|LOC_Os03g44060|protein
0	11669.m04393|LOC_Os03g44140|protein
0	11669.m04990|LOC_Os03g49620|protein
0	11669.m04991|LOC_Os03g49620|protein
0	11669.m05083|LOC_Os03g50450|protein
0	11669.m05103|LOC_Os03g50640|protein
0	11669.m05121|LOC_Os03g50810|protein
0	11669.m05147|LOC_Os03g51040|protein
0	11669.m05189|LOC_Os03g51440|protein
0	11669.m05555|LOC_Os03g55210|protein
0	11669.m05660|LOC_Os03g56160|protein
0	11669.m05662|LOC_Os03g56180|protein
0	11669.m05670|LOC_Os03g56250|protein
0	11669.m05697|LOC_Os03g56470|protein
0	11669.m05845|LOC_Os03g57780|protein
0	11669.m05959|LOC_Os03g58750|protein
0	11669.m06024|LOC_Os03g59320|protein
0	11669.m06093|LOC_Os03g59950|protein
0	11669.m06177|LOC_Os03g60710|protein
0	11669.m06189|LOC_Os03g60810|protein
0	11669.m06210|LOC_Os03g61010|protein
0	11669.m06216|LOC_Os03g61060|protein
0	11669.m06217|LOC_Os03g61060|protein
0	11669.m06246|LOC_Os03g61310|protein
0	11669.m06348|LOC_Os03g62180|protein
0	11669.m06361|LOC_Os03g62310|protein
0	11669.m06364|LOC_Os03g62340|protein
0	11669.m06374|LOC_Os03g62430|protein
0	11669.m06416|LOC_Os03g62700|protein
0	11670.m00031|LOC_Os04g01310|protein
0	11670.m00032|LOC_Os04g01320|protein
0	11670.m00088|LOC_Os04g01860|protein
0	11670.m00089|LOC_Os04g01870|protein
0	11670.m00090|LOC_Os04g01880|protein
0	11670.m00091|LOC_Os04g01890|protein
0	11670.m00133|LOC_Os04g02290|protein
0	11670.m00245|LOC_Os04g03370|protein
0	11670.m00261|LOC_Os04g03530|protein
0	11670.m00265|LOC_Os04g03570|protein
0	11670.m00267|LOC_Os04g03590|protein
0	11670.m00291|LOC_Os04g03830|protein
0	11670.m00377|LOC_Os04g04670|protein
0	11670.m00387|LOC_Os04g04770|protein
0	11670.m00389|LOC_Os04g04790|protein
0	11670.m00390|LOC_Os04g04800|protein
0	11670.m00402|LOC_Os04g04920|protein
0	11670.m00457|LOC_Os04g05470|protein
0	11670.m00466|LOC_Os04g05560|protein
0	11670.m00468|LOC_Os04g05580|protein
0	11670.m00519|LOC_Os04g06090|protein
0	11670.m00531|LOC_Os04g06210|protein
0	11670.m00534|LOC_Os04g06240|protein
0	11670.m00535|LOC_Os04g06250|protein
0	11670.m00630|LOC_Os04g07200|protein
0	11670.m00840|LOC_Os04g09770|protein
0	11670.m01077|LOC_Os04g12080|protein
0	11670.m01087|LOC_Os04g12180|protein
0	11670.m01125|LOC_Os04g12560|protein
0	11670.m01127|LOC_Os04g12580|protein
0	11670.m01129|LOC_Os04g12600|protein
0	11670.m01300|LOC_Os04g14300|protein
0	11670.m01301|LOC_Os04g14310|protein
0	11670.m01380|LOC_Os04g15580|protein
0	11670.m01898|LOC_Os04g20680|protein
0	11670.m02010|LOC_Os04g21790|protein
0	11670.m02013|LOC_Os04g21820|protein
0	11670.m02043|LOC_Os04g22120|protein
0	11670.m02079|LOC_Os04g22470|protein
0	11670.m02193|LOC_Os04g23600|protein
0	11670.m02195|LOC_Os04g23620|protein
0	11670.m02197|LOC_Os04g23640|protein
0	11670.m02203|LOC_Os04g23700|protein
0	11670.m02205|LOC_Os04g23720|protein
0	11670.m02209|LOC_Os04g23760|protein
0	11670.m02261|LOC_Os04g24220|protein
0	11670.m02268|LOC_Os04g24290|protein
0	11670.m02269|LOC_Os04g24300|protein
0	11670.m02290|LOC_Os04g24510|protein
0	11670.m02405|LOC_Os04g25650|protein
0	11670.m02722|LOC_Os04g28780|protein
0	11670.m02802|LOC_Os04g29580|protein
0	11670.m02812|LOC_Os04g29680|protein
0	11670.m02818|LOC_Os04g29740|protein
0	11670.m02821|LOC_Os04g29770|protein
0	11670.m02823|LOC_Os04g29790|protein
0	11670.m02825|LOC_Os04g29810|protein
0	11670.m02832|LOC_Os04g29880|protein
0	11670.m02838|LOC_Os04g29930|protein
0	11670.m02840|LOC_Os04g29950|protein
0	11670.m02841|LOC_Os04g29960|protein
0	11670.m02844|LOC_Os04g29990|protein
0	11670.m02846|LOC_Os04g30010|protein
0	11670.m02848|LOC_Os04g30030|protein
0	11670.m02849|LOC_Os04g30040|protein
0	11670.m02851|LOC_Os04g30060|protein
0	11670.m02856|LOC_Os04g30110|protein
0	11670.m02861|LOC_Os04g30160|protein
0	11670.m02869|LOC_Os04g30240|protein
0	11670.m02870|LOC_Os04g30250|protein
0	11670.m02871|LOC_Os04g30260|protein
0	11670.m02872|LOC_Os04g30270|protein
0	11670.m02873|LOC_Os04g30280|protein
0	11670.m02878|LOC_Os04g30330|protein
0	11670.m02879|LOC_Os04g30340|protein
0	11670.m02881|LOC_Os04g30360|protein
0	11670.m02882|LOC_Os04g30370|protein
0	11670.m03086|LOC_Os04g32310|protein
0	11670.m03298|LOC_Os04g34250|protein
0	11670.m03300|LOC_Os04g34270|protein
0	11670.m03302|LOC_Os04g34290|protein
0	11670.m03303|LOC_Os04g34300|protein
0	11670.m03305|LOC_Os04g34320|protein
0	11670.m03306|LOC_Os04g34330|protein
0	11670.m03309|LOC_Os04g34360|protein
0	11670.m03310|LOC_Os04g34370|protein
0	11670.m03312|LOC_Os04g34390|protein
0	11670.m03314|LOC_Os04g34410|protein
0	11670.m03315|LOC_Os04g34420|protein
0	11670.m03386|LOC_Os04g35080|protein
0	11670.m03389|LOC_Os04g35110|protein
0	11670.m03390|LOC_Os04g35120|protein
0	11670.m03472|LOC_Os04g35890|protein
0	11670.m03646|LOC_Os04g38480|protein
0	11670.m03693|LOC_Os04g38910|protein
0	11670.m03723|LOC_Os04g39180|protein
0	11670.m03809|LOC_Os04g39910|protein
0	11670.m03811|LOC_Os04g39930|protein
0	11670.m03931|LOC_Os04g41030|protein
0	11670.m03965|LOC_Os04g41310|protein
0	11670.m04098|LOC_Os04g42480|protein
0	11670.m04124|LOC_Os04g42740|protein
0	11670.m04153|LOC_Os04g43020|protein
0	11670.m04231|LOC_Os04g43730|protein
0	11670.m04356|LOC_Os04g44900|protein
0	11670.m04357|LOC_Os04g44910|protein
0	11670.m04446|LOC_Os04g45730|protein
0	11670.m04466|LOC_Os04g45920|protein
0	11670.m04510|LOC_Os04g46320|protein
0	11670.m04654|LOC_Os04g47620|protein
0	11670.m04864|LOC_Os04g49460|protein
0	11670.m04866|LOC_Os04g49480|protein
0	11670.m04890|LOC_Os04g49690|protein
0	11670.m04976|LOC_Os04g51010|protein
0	11670.m04978|LOC_Os04g51030|protein
0	11670.m04979|LOC_Os04g51040|protein
0	11670.m04980|LOC_Os04g51050|protein
0	11670.m05151|LOC_Os04g52590|protein
0	11670.m05152|LOC_Os04g52600|protein
0	11670.m05153|LOC_Os04g52610|protein
0	11670.m05154|LOC_Os04g52620|protein
0	11670.m05155|LOC_Os04g52630|protein
0	11670.m05156|LOC_Os04g52640|protein
0	11670.m05177|LOC_Os04g52840|protein
0	11670.m05179|LOC_Os04g52860|protein
0	11670.m05306|LOC_Os04g54010|protein
0	11670.m05307|LOC_Os04g54020|protein
0	11670.m05312|LOC_Os04g54070|protein
0	11670.m05313|LOC_Os04g54080|protein
0	11670.m05316|LOC_Os04g54110|protein
0	11670.m05317|LOC_Os04g54120|protein
0	11670.m05318|LOC_Os04g54130|protein
0	11670.m05319|LOC_Os04g54140|protein
0	11670.m05323|LOC_Os04g54180|protein
0	11670.m05324|LOC_Os04g54190|protein
0	11670.m05477|LOC_Os04g55620|protein
0	11670.m05492|LOC_Os04g55750|protein
0	11670.m05493|LOC_Os04g55760|protein
0	11670.m05527|LOC_Os04g56060|protein
0	11670.m05529|LOC_Os04g56080|protein
0	11670.m05530|LOC_Os04g56090|protein
0	11670.m05532|LOC_Os04g56110|protein
0	11670.m05533|LOC_Os04g56120|protein
0	11670.m05534|LOC_Os04g56130|protein
0	11670.m05557|LOC_Os04g56360|protein
0	11670.m05564|LOC_Os04g56430|protein
0	11670.m05766|LOC_Os04g58250|protein
0	11670.m05815|LOC_Os04g58700|protein
0	11670.m05820|LOC_Os04g58750|protein
0	11670.m05837|LOC_Os04g58910|protein
0	11670.m05881|LOC_Os04g59320|protein
0	11673.m00287|LOC_Os07g03780|protein
0	11673.m00288|LOC_Os07g03790|protein
0	11673.m00290|LOC_Os07g03810|protein
0	11673.m00291|LOC_Os07g03820|protein
0	11673.m00292|LOC_Os07g03830|protein
0	11673.m00293|LOC_Os07g03840|protein
0	11673.m00294|LOC_Os07g03850|protein
0	11673.m00295|LOC_Os07g03860|protein
0	11673.m00296|LOC_Os07g03870|protein
0	11673.m00297|LOC_Os07g03880|protein
0	11673.m00298|LOC_Os07g03890|protein
0	11673.m00299|LOC_Os07g03900|protein
0	11673.m00301|LOC_Os07g03920|protein
0	11673.m00302|LOC_Os07g03930|protein
0	11673.m00304|LOC_Os07g03950|protein
0	11673.m00306|LOC_Os07g03970|protein
0	11673.m00309|LOC_Os07g04000|protein
0	11673.m00310|LOC_Os07g04010|protein
0	11673.m00313|LOC_Os07g04040|protein
0	11673.m00322|LOC_Os07g04130|protein
0	11673.m00332|LOC_Os07g04220|protein
0	11673.m00362|LOC_Os07g04520|protein
0	11673.m00391|LOC_Os07g04810|protein
0	11673.m00392|LOC_Os07g04820|protein
0	11673.m00449|LOC_Os07g05370|protein
0	11673.m00577|LOC_Os07g06570|protein
0	11673.m00646|LOC_Os07g07230|protein
0	11673.m00665|LOC_Os07g07380|protein
0	11673.m00666|LOC_Os07g07390|protein
0	11673.m00825|LOC_Os07g08860|protein
0	11673.m01200|LOC_Os07g12480|protein
0	11673.m01238|LOC_Os07g12850|protein
0	11673.m01410|LOC_Os07g14470|protein
0	11673.m01412|LOC_Os07g14490|protein
0	11673.m01413|LOC_Os07g14500|protein
0	11673.m01557|LOC_Os07g15930|protein
0	11673.m01558|LOC_Os07g15940|protein
0	11673.m01788|LOC_Os07g18230|protein
0	11673.m01789|LOC_Os07g18240|protein
0	11673.m01980|LOC_Os07g20610|protein
0	11673.m02451|LOC_Os07g26180|protein
0	11673.m02892|LOC_Os07g30410|protein
0	11673.m02902|LOC_Os07g30510|protein
0	11673.m02965|LOC_Os07g31130|protein
0	11673.m02971|LOC_Os07g31190|protein
0	11673.m02973|LOC_Os07g31210|protein
0	11673.m02977|LOC_Os07g31250|protein
0	11673.m02981|LOC_Os07g31290|protein
0	11673.m03367|LOC_Os07g34970|protein
0	11673.m03368|LOC_Os07g34980|protein
0	11673.m03370|LOC_Os07g35000|protein
0	11673.m03371|LOC_Os07g35010|protein
0	11673.m03384|LOC_Os07g35140|protein
0	11673.m03396|LOC_Os07g35260|protein
0	11673.m03398|LOC_Os07g35280|protein
0	11673.m03399|LOC_Os07g35290|protein
0	11673.m03400|LOC_Os07g35300|protein
0	11673.m03401|LOC_Os07g35310|protein
0	11673.m03402|LOC_Os07g35320|protein
0	11673.m03403|LOC_Os07g35330|protein
0	11673.m03404|LOC_Os07g35340|protein
0	11673.m03405|LOC_Os07g35340|protein
0	11673.m03408|LOC_Os07g35370|protein
0	11673.m03409|LOC_Os07g35380|protein
0	11673.m03410|LOC_Os07g35390|protein
0	11673.m03412|LOC_Os07g35410|protein
0	11673.m03425|LOC_Os07g35540|protein
0	11673.m03430|LOC_Os07g35580|protein
0	11673.m03436|LOC_Os07g35640|protein
0	11673.m03437|LOC_Os07g35650|protein
0	11673.m03438|LOC_Os07g35660|protein
0	11673.m03440|LOC_Os07g35680|protein
0	11673.m03441|LOC_Os07g35690|protein
0	11673.m03442|LOC_Os07g35690|protein
0	11673.m03443|LOC_Os07g35700|protein
0	11673.m03444|LOC_Os07g35700|protein
0	11673.m03449|LOC_Os07g35730|protein
0	11673.m03450|LOC_Os07g35740|protein
0	11673.m03451|LOC_Os07g35750|protein
0	11673.m03452|LOC_Os07g35750|protein
0	11673.m03454|LOC_Os07g35770|protein
0	11673.m03455|LOC_Os07g35780|protein
0	11673.m03456|LOC_Os07g35790|protein
0	11673.m03458|LOC_Os07g35810|protein
0	11673.m03534|LOC_Os07g36540|protein
0	11673.m03535|LOC_Os07g36550|protein
0	11673.m03537|LOC_Os07g36570|protein
0	11673.m03539|LOC_Os07g36590|protein
0	11673.m03559|LOC_Os07g36780|protein
0	11673.m03581|LOC_Os07g36980|protein
0	11673.m03668|LOC_Os07g37810|protein
0	11673.m03695|LOC_Os07g38070|protein
0	11673.m03713|LOC_Os07g38230|protein
0	11673.m03715|LOC_Os07g38250|protein
0	11673.m03757|LOC_Os07g38640|protein
0	11673.m03773|LOC_Os07g38800|protein
0	11673.m03774|LOC_Os07g38810|protein
0	11673.m03775|LOC_Os07g38820|protein
0	11673.m04132|LOC_Os07g42200|protein
0	11673.m04176|LOC_Os07g42630|protein
0	11673.m04274|LOC_Os07g43560|protein
0	11673.m04275|LOC_Os07g43570|protein
0	11673.m04669|LOC_Os07g47230|protein
0	11673.m04675|LOC_Os07g47270|protein
0	11673.m04790|LOC_Os07g48310|protein
0	11673.m04840|LOC_Os07g48730|protein
0	11673.m04924|LOC_Os07g49470|protein
0	11674.m00090|LOC_Os08g01830|protein
0	11674.m00153|LOC_Os08g02440|protein
0	11674.m00209|LOC_Os08g03000|protein
0	11674.m00211|LOC_Os08g03020|protein
0	11674.m00213|LOC_Os08g03040|protein
0	11674.m00216|LOC_Os08g03070|protein
0	11674.m00218|LOC_Os08g03090|protein
0	11674.m00219|LOC_Os08g03100|protein
0	11674.m00224|LOC_Os08g03150|protein
0	11674.m00225|LOC_Os08g03160|protein
0	11674.m00226|LOC_Os08g03170|protein
0	11674.m00228|LOC_Os08g03190|protein
0	11674.m00233|LOC_Os08g03240|protein
0	11674.m00359|LOC_Os08g04420|protein
0	11674.m00713|LOC_Os08g07760|protein
0	11674.m00752|LOC_Os08g08140|protein
0	11674.m00954|LOC_Os08g10070|protein
0	11674.m00960|LOC_Os08g10130|protein
0	11674.m00962|LOC_Os08g10150|protein
0	11674.m00976|LOC_Os08g10290|protein
0	11674.m00977|LOC_Os08g10300|protein
0	11674.m00978|LOC_Os08g10310|protein
0	11674.m00979|LOC_Os08g10310|protein
0	11674.m00980|LOC_Os08g10310|protein
0	11674.m00981|LOC_Os08g10320|protein
0	11674.m00982|LOC_Os08g10320|protein
0	11674.m00983|LOC_Os08g10330|protein
0	11674.m01297|LOC_Os08g13420|protein
0	11674.m01328|LOC_Os08g13700|protein
0	11674.m01345|LOC_Os08g13870|protein
0	11674.m01469|LOC_Os08g15060|protein
0	11674.m01711|LOC_Os08g17410|protein
0	11674.m01813|LOC_Os08g18920|protein
0	11674.m02395|LOC_Os08g24630|protein
0	11674.m02399|LOC_Os08g24670|protein
0	11674.m02409|LOC_Os08g24770|protein
0	11674.m02410|LOC_Os08g24780|protein
0	11674.m02477|LOC_Os08g25430|protein
0	11674.m02721|LOC_Os08g27780|protein
0	11674.m02724|LOC_Os08g27810|protein
0	11674.m02816|LOC_Os08g28710|protein
0	11674.m02847|LOC_Os08g29020|protein
0	11674.m02849|LOC_Os08g29040|protein
0	11674.m03405|LOC_Os08g34380|protein
0	11674.m03532|LOC_Os08g35600|protein
0	11674.m03919|LOC_Os08g39170|protein
0	11674.m03923|LOC_Os08g39210|protein
0	11674.m03924|LOC_Os08g39220|protein
0	11674.m03926|LOC_Os08g39240|protein
0	11674.m04039|LOC_Os08g40270|protein
0	11674.m04040|LOC_Os08g40280|protein
0	11674.m04079|LOC_Os08g40650|protein
0	11674.m04116|LOC_Os08g40990|protein
0	11674.m04167|LOC_Os08g41430|protein
0	11674.m04292|LOC_Os08g42580|protein
0	11674.m04564|LOC_Os08g45060|protein
0	11676.m00006|LOC_Os10g01060|protein
0	11676.m00010|LOC_Os10g01100|protein
0	11676.m00040|LOC_Os10g01390|protein
0	11676.m00042|LOC_Os10g01410|protein
0	11676.m00058|LOC_Os10g01560|protein
0	11676.m00129|LOC_Os10g02250|protein
0	11676.m00133|LOC_Os10g02280|protein
0	11676.m00134|LOC_Os10g02290|protein
0	11676.m00141|LOC_Os10g02360|protein
0	11676.m00179|LOC_Os10g02720|protein
0	11676.m00304|LOC_Os10g03950|protein
0	11676.m00308|LOC_Os10g03990|protein
0	11676.m00383|LOC_Os10g04720|protein
0	11676.m00384|LOC_Os10g04730|protein
0	11676.m00427|LOC_Os10g05160|protein
0	11676.m00428|LOC_Os10g05170|protein
0	11676.m00437|LOC_Os10g05250|protein
0	11676.m00452|LOC_Os10g05400|protein
0	11676.m00469|LOC_Os10g05560|protein
0	11676.m00470|LOC_Os10g05570|protein
0	11676.m00518|LOC_Os10g06030|protein
0	11676.m00524|LOC_Os10g06090|protein
0	11676.m00531|LOC_Os10g06140|protein
0	11676.m00831|LOC_Os10g09550|protein
0	11676.m00833|LOC_Os10g09570|protein
0	11676.m00838|LOC_Os10g09620|protein
0	11676.m00845|LOC_Os10g09690|protein
0	11676.m00846|LOC_Os10g09700|protein
0	11676.m00879|LOC_Os10g10030|protein
0	11676.m00891|LOC_Os10g10130|protein
0	11676.m00892|LOC_Os10g10130|protein
0	11676.m00893|LOC_Os10g10130|protein
0	11676.m00894|LOC_Os10g10130|protein
0	11676.m00937|LOC_Os10g10540|protein
0	11676.m01151|LOC_Os10g12620|protein
0	11676.m01487|LOC_Os10g17890|protein
0	11676.m01489|LOC_Os10g17910|protein
0	11676.m01493|LOC_Os10g17950|protein
0	11676.m01524|LOC_Os10g18260|protein
0	11676.m01526|LOC_Os10g18280|protein
0	11676.m01634|LOC_Os10g19850|protein
0	11676.m01663|LOC_Os10g20120|protein
0	11676.m01667|LOC_Os10g20160|protein
0	11676.m01763|LOC_Os10g21090|protein
0	11676.m02122|LOC_Os10g25090|protein
0	11676.m02171|LOC_Os10g25550|protein
0	11676.m02217|LOC_Os10g26000|protein
0	11676.m02273|LOC_Os10g26520|protein
0	11676.m02543|LOC_Os10g29620|protein
0	11676.m02638|LOC_Os10g30530|protein
0	11676.m02639|LOC_Os10g30540|protein
0	11676.m02645|LOC_Os10g30600|protein
0	11676.m03027|LOC_Os10g34220|protein
0	11676.m03160|LOC_Os10g35450|protein
0	11676.m03352|LOC_Os10g37190|protein
0	11676.m03536|LOC_Os10g38920|protein
0	11676.m03540|LOC_Os10g38960|protein
0	11676.m03547|LOC_Os10g39010|protein
0	11676.m03548|LOC_Os10g39010|protein
0	11676.m03622|LOC_Os10g39670|protein
0	11676.m03665|LOC_Os10g40060|protein
0	11676.m03669|LOC_Os10g40100|protein
0	11676.m03670|LOC_Os10g40100|protein
0	11676.m03789|LOC_Os10g41220|protein
0	11676.m03790|LOC_Os10g41220|protein
0	11676.m03888|LOC_Os10g42110|protein
0	11680.m00273|LOC_Os06g03610|protein
0	11680.m00357|LOC_Os06g04370|protein
0	11680.m00411|LOC_Os06g04880|protein
0	11680.m00412|LOC_Os06g04880|protein
0	11680.m00413|LOC_Os06g04880|protein
0	11680.m00431|LOC_Os06g05050|protein
0	11680.m00433|LOC_Os06g05070|protein
0	11680.m00518|LOC_Os06g05830|protein
0	11680.m00638|LOC_Os06g06920|protein
0	11680.m00639|LOC_Os06g06930|protein
0	11680.m00640|LOC_Os06g06940|protein
0	11680.m00642|LOC_Os06g06960|protein
0	11680.m00654|LOC_Os06g07070|protein
0	11680.m00660|LOC_Os06g07130|protein
0	11680.m00670|LOC_Os06g07230|protein
0	11680.m00673|LOC_Os06g07260|protein
0	11680.m00706|LOC_Os06g07590|protein
0	11680.m00882|LOC_Os06g09230|protein
0	11680.m00949|LOC_Os06g09860|protein
0	11680.m00982|LOC_Os06g10160|protein
0	11680.m01049|LOC_Os06g10790|protein
0	11680.m01184|LOC_Os06g12120|protein
0	11680.m01309|LOC_Os06g13320|protein
0	11680.m01410|LOC_Os06g14260|protein
0	11680.m01618|LOC_Os06g16300|protein
0	11680.m01621|LOC_Os06g16330|protein
0	11680.m01719|LOC_Os06g17280|protein
0	11680.m01740|LOC_Os06g17490|protein
0	11680.m01792|LOC_Os06g18000|protein
0	11680.m02189|LOC_Os06g22290|protein
0	11680.m02241|LOC_Os06g22810|protein
0	11680.m02783|LOC_Os06g29080|protein
0	11680.m02809|LOC_Os06g29340|protein
0	11680.m02857|LOC_Os06g29810|protein
0	11680.m02858|LOC_Os06g29810|protein
0	11680.m02890|LOC_Os06g30130|protein
0	11680.m03379|LOC_Os06g34960|protein
0	11680.m03403|LOC_Os06g35200|protein
0	11680.m03470|LOC_Os06g35850|protein
0	11680.m03472|LOC_Os06g35870|protein
0	11680.m03658|LOC_Os06g37620|protein
0	11680.m03663|LOC_Os06g37670|protein
0	11680.m03665|LOC_Os06g37690|protein
0	11680.m03671|LOC_Os06g37750|protein
0	11680.m03706|LOC_Os06g38100|protein
0	11680.m03713|LOC_Os06g38160|protein
0	11680.m03795|LOC_Os06g38970|protein
0	11680.m03903|LOC_Os06g40030|protein
0	11680.m04064|LOC_Os06g41500|protein
0	11680.m04065|LOC_Os06g41510|protein
0	11680.m04070|LOC_Os06g41560|protein
0	11680.m04112|LOC_Os06g41960|protein
0	11680.m04114|LOC_Os06g41980|protein
0	11680.m04198|LOC_Os06g42800|protein
0	11680.m04369|LOC_Os06g44430|protein
0	11680.m04428|LOC_Os06g45020|protein
0	11680.m04453|LOC_Os06g45240|protein
0	11680.m04457|LOC_Os06g45280|protein
0	11680.m04464|LOC_Os06g45350|protein
0	11680.m04465|LOC_Os06g45350|protein
0	11680.m04466|LOC_Os06g45350|protein
0	11680.m04467|LOC_Os06g45350|protein
0	11680.m04570|LOC_Os06g46330|protein
0	11680.m04571|LOC_Os06g46330|protein
0	11680.m04691|LOC_Os06g47470|protein
0	11680.m04697|LOC_Os06g47530|protein
0	11680.m04723|LOC_Os06g47790|protein
0	11680.m04726|LOC_Os06g47820|protein
0	11680.m04727|LOC_Os06g47820|protein
0	11680.m04854|LOC_Os06g48980|protein
0	11680.m04877|LOC_Os06g49170|protein
0	11680.m04888|LOC_Os06g49260|protein
0	11680.m04987|LOC_Os06g50100|protein
0	11680.m05104|LOC_Os06g51170|protein
0	11681.m00093|LOC_Os09g01890|protein
0	11681.m00147|LOC_Os09g02410|protein
0	11681.m00270|LOC_Os09g03620|protein
0	11681.m00363|LOC_Os09g04490|protein
0	11681.m00595|LOC_Os09g07730|protein
0	11681.m00747|LOC_Os09g09220|protein
0	11681.m00778|LOC_Os09g09500|protein
0	11681.m00779|LOC_Os09g09510|protein
0	11681.m01066|LOC_Os09g12300|protein
0	11681.m01298|LOC_Os09g14580|protein
0	11681.m01306|LOC_Os09g14660|protein
0	11681.m01400|LOC_Os09g15580|protein
0	11681.m01496|LOC_Os09g16540|protein
0	11681.m01501|LOC_Os09g16590|protein
0	11681.m01509|LOC_Os09g16670|protein
0	11681.m01512|LOC_Os09g16700|protein
0	11681.m01538|LOC_Os09g16950|protein
0	11681.m01541|LOC_Os09g16980|protein
0	11681.m01544|LOC_Os09g17010|protein
0	11681.m01554|LOC_Os09g17110|protein
0	11681.m01608|LOC_Os09g17630|protein
0	11681.m01633|LOC_Os09g17880|protein
0	11681.m01634|LOC_Os09g17890|protein
0	11681.m01636|LOC_Os09g17910|protein
0	11681.m01642|LOC_Os09g17970|protein
0	11681.m01644|LOC_Os09g17990|protein
0	11681.m01645|LOC_Os09g18000|protein
0	11681.m01646|LOC_Os09g18010|protein
0	11681.m01647|LOC_Os09g18020|protein
0	11681.m01648|LOC_Os09g18030|protein
0	11681.m01649|LOC_Os09g18040|protein
0	11681.m01659|LOC_Os09g18140|protein
0	11681.m01660|LOC_Os09g18150|protein
0	11681.m01668|LOC_Os09g18230|protein
0	11681.m01671|LOC_Os09g18260|protein
0	11681.m01681|LOC_Os09g18360|protein
0	11681.m01696|LOC_Os09g18510|protein
0	11681.m01698|LOC_Os09g18530|protein
0	11681.m01700|LOC_Os09g18550|protein
0	11681.m01704|LOC_Os09g18590|protein
0	11681.m01707|LOC_Os09g18620|protein
0	11681.m01710|LOC_Os09g19140|protein
0	11681.m01712|LOC_Os09g19160|protein
0	11681.m01714|LOC_Os09g19180|protein
0	11681.m01718|LOC_Os09g19220|protein
0	11681.m01720|LOC_Os09g19240|protein
0	11681.m01731|LOC_Os09g19350|protein
0	11681.m01732|LOC_Os09g19360|protein
0	11681.m01734|LOC_Os09g19380|protein
0	11681.m01735|LOC_Os09g19390|protein
0	11681.m01736|LOC_Os09g19400|protein
0	11681.m01746|LOC_Os09g19500|protein
0	11681.m01747|LOC_Os09g19510|protein
0	11681.m01766|LOC_Os09g19700|protein
0	11681.m01873|LOC_Os09g20740|protein
0	11681.m01874|LOC_Os09g20750|protein
0	11681.m01887|LOC_Os09g20880|protein
0	11681.m02032|LOC_Os09g22300|protein
0	11681.m02189|LOC_Os09g24330|protein
0	11681.m02190|LOC_Os09g24340|protein
0	11681.m02477|LOC_Os09g27010|protein
0	11681.m02608|LOC_Os09g28180|protein
0	11681.m02749|LOC_Os09g29510|protein
0	11681.m02750|LOC_Os09g29520|protein
0	11681.m02752|LOC_Os09g29540|protein
0	11681.m02754|LOC_Os09g29560|protein
0	11681.m02756|LOC_Os09g29580|protein
0	11681.m02757|LOC_Os09g29590|protein
0	11681.m02758|LOC_Os09g29600|protein
0	11681.m03043|LOC_Os09g33630|protein
0	11681.m03067|LOC_Os09g33860|protein
0	11681.m03226|LOC_Os09g36320|protein
0	11681.m03376|LOC_Os09g37780|protein
0	11681.m03377|LOC_Os09g37790|protein
0	11681.m03378|LOC_Os09g37800|protein
0	11681.m03379|LOC_Os09g37810|protein
0	11681.m03382|LOC_Os09g37840|protein
0	11681.m03386|LOC_Os09g37880|protein
0	11681.m03387|LOC_Os09g37890|protein
0	11681.m03471|LOC_Os09g38700|protein
0	11681.m03481|LOC_Os09g38800|protein
0	11681.m03484|LOC_Os09g38830|protein
0	11681.m03485|LOC_Os09g38840|protein
0	11681.m03486|LOC_Os09g38850|protein
0	11681.m03492|LOC_Os09g38910|protein
0	11681.m03567|LOC_Os09g39620|protein
0	11681.m03569|LOC_Os09g39640|protein
0	11681.m03570|LOC_Os09g39650|protein
0	11681.m03602|LOC_Os09g39930|protein
0	11682.m00120|LOC_Os05g02020|protein
0	11682.m00274|LOC_Os05g03450|protein
0	11682.m00275|LOC_Os05g03460|protein
0	11682.m00276|LOC_Os05g03470|protein
0	11682.m00292|LOC_Os05g03620|protein
0	11682.m00325|LOC_Os05g03920|protein
0	11682.m00381|LOC_Os05g04460|protein
0	11682.m00388|LOC_Os05g04520|protein
0	11682.m00572|LOC_Os05g06240|protein
0	11682.m00600|LOC_Os05g06490|protein
0	11682.m00652|LOC_Os05g06990|protein
0	11682.m00665|LOC_Os05g07080|protein
0	11682.m00692|LOC_Os05g07300|protein
0	11682.m00704|LOC_Os05g07420|protein
0	11682.m00707|LOC_Os05g07450|protein
0	11682.m00709|LOC_Os05g07470|protein
0	11682.m00750|LOC_Os05g07850|protein
0	11682.m01110|LOC_Os05g11750|protein
0	11682.m01207|LOC_Os05g12680|protein
0	11682.m01267|LOC_Os05g13770|protein
0	11682.m01312|LOC_Os05g14220|protein
0	11682.m01464|LOC_Os05g15720|protein
0	11682.m01524|LOC_Os05g16320|protein
0	11682.m01534|LOC_Os05g16420|protein
0	11682.m01535|LOC_Os05g16430|protein
0	11682.m01559|LOC_Os05g16670|protein
0	11682.m01566|LOC_Os05g16740|protein
0	11682.m01574|LOC_Os05g16820|protein
0	11682.m01575|LOC_Os05g16830|protein
0	11682.m01584|LOC_Os05g16920|protein
0	11682.m01585|LOC_Os05g16930|protein
0	11682.m01652|LOC_Os05g17600|protein
0	11682.m01653|LOC_Os05g17600|protein
0	11682.m01654|LOC_Os05g17600|protein
0	11682.m01655|LOC_Os05g17600|protein
0	11682.m01656|LOC_Os05g17600|protein
0	11682.m01657|LOC_Os05g17610|protein
0	11682.m01676|LOC_Os05g17800|protein
0	11682.m01677|LOC_Os05g17810|protein
0	11682.m01705|LOC_Os05g18090|protein
0	11682.m01776|LOC_Os05g18800|protein
0	11682.m01917|LOC_Os05g20150|protein
0	11682.m02210|LOC_Os05g24010|protein
0	11682.m02346|LOC_Os05g25350|protein
0	11682.m02348|LOC_Os05g25370|protein
0	11682.m02350|LOC_Os05g25390|protein
0	11682.m02354|LOC_Os05g25430|protein
0	11682.m02356|LOC_Os05g25450|protein
0	11682.m02365|LOC_Os05g25540|protein
0	11682.m02857|LOC_Os05g30820|protein
0	11682.m02862|LOC_Os05g30870|protein
0	11682.m03001|LOC_Os05g32170|protein
0	11682.m03096|LOC_Os05g33080|protein
0	11682.m03104|LOC_Os05g33160|protein
0	11682.m03227|LOC_Os05g34270|protein
0	11682.m03239|LOC_Os05g34390|protein
0	11682.m03298|LOC_Os05g34950|protein
0	11682.m03416|LOC_Os05g36050|protein
0	11682.m03671|LOC_Os05g38770|protein
0	11682.m03824|LOC_Os05g40200|protein
0	11682.m03834|LOC_Os05g40270|protein
0	11682.m03835|LOC_Os05g40270|protein
0	11682.m03836|LOC_Os05g40270|protein
0	11682.m03837|LOC_Os05g40270|protein
0	11682.m03838|LOC_Os05g40270|protein
0	11682.m03839|LOC_Os05g40270|protein
0	11682.m03892|LOC_Os05g40770|protein
0	11682.m03893|LOC_Os05g40770|protein
0	11682.m03958|LOC_Os05g41370|protein
0	11682.m04029|LOC_Os05g41950|protein
0	11682.m04056|LOC_Os05g42210|protein
0	11682.m04193|LOC_Os05g44030|protein
0	11682.m04295|LOC_Os05g44930|protein
0	11682.m04296|LOC_Os05g44940|protein
0	11682.m04297|LOC_Os05g44950|protein
0	11682.m04298|LOC_Os05g44960|protein
0	11682.m04299|LOC_Os05g44970|protein
0	11682.m04301|LOC_Os05g44990|protein
0	11682.m04302|LOC_Os05g45000|protein
0	11682.m04303|LOC_Os05g45010|protein
0	11682.m04557|LOC_Os05g47750|protein
0	11682.m04559|LOC_Os05g47770|protein
0	11682.m04936|LOC_Os05g51190|protein
0	11682.m04957|LOC_Os05g51400|protein
0	11686.m00020|LOC_Os12g01200|protein
0	11686.m00080|LOC_Os12g01740|protein
0	11686.m00197|LOC_Os12g02810|protein
0	11686.m00288|LOC_Os12g03640|protein
0	11686.m00289|LOC_Os12g03650|protein
0	11686.m00291|LOC_Os12g03670|protein
0	11686.m00293|LOC_Os12g03690|protein
0	11686.m00446|LOC_Os12g05120|protein
0	11686.m00734|LOC_Os12g07800|protein
0	11686.m00754|LOC_Os12g07990|protein
0	11686.m00760|LOC_Os12g08050|protein
0	11686.m01039|LOC_Os12g10740|protein
0	11686.m01419|LOC_Os12g14480|protein
0	11686.m01432|LOC_Os12g14610|protein
0	11686.m01440|LOC_Os12g14690|protein
0	11686.m01528|LOC_Os12g15550|protein
0	11686.m01630|LOC_Os12g16520|protein
0	11686.m01632|LOC_Os12g16540|protein
0	11686.m01786|LOC_Os12g18070|protein
0	11686.m02852|LOC_Os12g29430|protein
0	11686.m02931|LOC_Os12g30180|protein
0	11686.m03067|LOC_Os12g31540|protein
0	11686.m03069|LOC_Os12g31560|protein
0	11686.m03074|LOC_Os12g31610|protein
0	11686.m03282|LOC_Os12g33600|protein
0	11686.m03354|LOC_Os12g34320|protein
0	11686.m03741|LOC_Os12g37980|protein
0	11686.m03805|LOC_Os12g38610|protein
0	11686.m04005|LOC_Os12g40410|protein
0	11686.m04006|LOC_Os12g40420|protein
0	11686.m04007|LOC_Os12g40430|protein
0	11686.m04100|LOC_Os12g41270|protein
0	11686.m04116|LOC_Os12g41410|protein
0	11686.m04117|LOC_Os12g41420|protein
0	11686.m04126|LOC_Os12g41490|protein
0	11686.m04128|LOC_Os12g41510|protein
0	11686.m04129|LOC_Os12g41520|protein
0	11686.m04130|LOC_Os12g41530|protein
0	11686.m04131|LOC_Os12g41540|protein
0	11686.m04134|LOC_Os12g41570|protein
0	11686.m04150|LOC_Os12g41710|protein
0	11686.m04189|LOC_Os12g42040|protein
0	11686.m04190|LOC_Os12g42050|protein
0	11686.m04191|LOC_Os12g42060|protein
0	11686.m04192|LOC_Os12g42070|protein
0	11686.m04407|LOC_Os12g44090|protein
0	11686.m04431|LOC_Os12g44320|protein
0	11687.m00020|LOC_Os11g01200|protein
0	11687.m00076|LOC_Os11g01740|protein
0	11687.m00077|LOC_Os11g01750|protein
0	11687.m00192|LOC_Os11g02830|protein
0	11687.m00193|LOC_Os11g02840|protein
0	11687.m00195|LOC_Os11g02860|protein
0	11687.m00293|LOC_Os11g03820|protein
0	11687.m00295|LOC_Os11g03840|protein
0	11687.m00297|LOC_Os11g03860|protein
0	11687.m00299|LOC_Os11g03880|protein
0	11687.m00612|LOC_Os11g06780|protein
0	11687.m00837|LOC_Os11g08950|protein
0	11687.m00973|LOC_Os11g10280|protein
0	11687.m00974|LOC_Os11g10290|protein
0	11687.m01012|LOC_Os11g10640|protein
0	11687.m01017|LOC_Os11g10690|protein
0	11687.m01099|LOC_Os11g11490|protein
0	11687.m01128|LOC_Os11g11780|protein
0	11687.m01139|LOC_Os11g11890|protein
0	11687.m01311|LOC_Os11g14050|protein
0	11687.m01352|LOC_Os11g14420|protein
0	11687.m01608|LOC_Os11g17380|protein
0	11687.m01739|LOC_Os11g18670|protein
0	11687.m01772|LOC_Os11g18980|protein
0	11687.m02283|LOC_Os11g25510|protein
0	11687.m02318|LOC_Os11g25860|protein
0	11687.m02345|LOC_Os11g26130|protein
0	11687.m02346|LOC_Os11g26140|protein
0	11687.m02545|LOC_Os11g28090|protein
0	11687.m02893|LOC_Os11g31530|protein
0	11687.m03162|LOC_Os11g34610|protein
0	11687.m03164|LOC_Os11g34630|protein
0	11687.m03215|LOC_Os11g35120|protein
0	11687.m03225|LOC_Os11g35220|protein
0	11687.m03229|LOC_Os11g35260|protein
0	11687.m03230|LOC_Os11g35270|protein
0	11687.m03232|LOC_Os11g35290|protein
0	11687.m03236|LOC_Os11g35330|protein
0	11687.m03290|LOC_Os11g35860|protein
0	11687.m03601|LOC_Os11g38850|protein
0	11687.m03660|LOC_Os11g39370|protein
0	11687.m03661|LOC_Os11g39370|protein
0	11687.m03669|LOC_Os11g39450|protein
0	11687.m03673|LOC_Os11g39490|protein
0	11687.m03677|LOC_Os11g39530|protein
0	11687.m03752|LOC_Os11g40240|protein
0	11687.m03765|LOC_Os11g40370|protein
0	11687.m03768|LOC_Os11g40400|protein
0	11687.m03771|LOC_Os11g40430|protein
0	11687.m03784|LOC_Os11g40550|protein
0	11687.m03983|LOC_Os11g42440|protein
0	11687.m04171|LOC_Os11g44250|protein
0	11687.m04172|LOC_Os11g44260|protein
0	11687.m04188|LOC_Os11g44420|protein
0	11687.m04189|LOC_Os11g44430|protein
0	11687.m04192|LOC_Os11g44460|protein
0	11687.m04196|LOC_Os11g44500|protein
0	11687.m04201|LOC_Os11g44550|protein
0	11687.m04202|LOC_Os11g44560|protein
0	11687.m04212|LOC_Os11g44660|protein
0	11687.m04215|LOC_Os11g44690|protein
0	11687.m04233|LOC_Os11g44860|protein
0	11687.m04306|LOC_Os11g45540|protein
0	11687.m04389|LOC_Os11g46810|protein
0	11687.m04393|LOC_Os11g46850|protein
0	11687.m04394|LOC_Os11g46860|protein
0	11687.m04395|LOC_Os11g46870|protein
0	11687.m04396|LOC_Os11g46880|protein
0	11687.m04398|LOC_Os11g46900|protein
0	11687.m04403|LOC_Os11g46950|protein
0	11687.m04419|LOC_Os11g47110|protein
0	11687.m04422|LOC_Os11g47140|protein
0	11687.m04423|LOC_Os11g47150|protein
0	11687.m04461|LOC_Os11g47490|protein
1	11667.m00012|LOC_Os01g01110|protein
1	11667.m00322|LOC_Os01g04070|protein
1	11667.m00493|LOC_Os01g05640|protein
1	11667.m00517|LOC_Os01g05870|protein
1	11667.m00524|LOC_Os01g05940|protein
1	11667.m00526|LOC_Os01g05960|protein
1	11667.m00528|LOC_Os01g05980|protein
1	11667.m00584|LOC_Os01g06520|protein
1	11667.m00599|LOC_Os01g06670|protein
1	11667.m00604|LOC_Os01g06720|protein
1	11667.m00605|LOC_Os01g06730|protein
1	11667.m00607|LOC_Os01g06750|protein
1	11667.m00608|LOC_Os01g06760|protein
1	11667.m00611|LOC_Os01g06790|protein
1	11667.m00614|LOC_Os01g06820|protein
1	11667.m00619|LOC_Os01g06870|protein
1	11667.m00620|LOC_Os01g06880|protein
1	11667.m00621|LOC_Os01g06890|protein
1	11667.m00622|LOC_Os01g06900|protein
1	11667.m00624|LOC_Os01g06920|protein
1	11667.m00664|LOC_Os01g07280|protein
1	11667.m00692|LOC_Os01g07560|protein
1	11667.m00700|LOC_Os01g07630|protein
1	11667.m01252|LOC_Os01g12790|protein
1	11667.m01363|LOC_Os01g13800|protein
1	11667.m01737|LOC_Os01g17250|protein
1	11667.m02484|LOC_Os01g25460|protein
1	11667.m03126|LOC_Os01g33110|protein
1	11667.m03210|LOC_Os01g33950|protein
1	11667.m03960|LOC_Os01g41120|protein
1	11667.m04023|LOC_Os01g41750|protein
1	11667.m04025|LOC_Os01g41770|protein
1	11667.m04026|LOC_Os01g41780|protein
1	11667.m04039|LOC_Os01g41910|protein
1	11667.m04041|LOC_Os01g41930|protein
1	11667.m04862|LOC_Os01g49910|protein
1	11667.m04863|LOC_Os01g49920|protein
1	11667.m05092|LOC_Os01g52050|protein
1	11667.m05189|LOC_Os01g52880|protein
1	11667.m05300|LOC_Os01g53920|protein
1	11667.m05301|LOC_Os01g53920|protein
1	11667.m05384|LOC_Os01g54630|protein
1	11667.m05903|LOC_Os01g59440|protein
1	11667.m05904|LOC_Os01g59440|protein
1	11667.m06040|LOC_Os01g60670|protein
1	11667.m06596|LOC_Os01g65650|protein
1	11667.m06708|LOC_Os01g66760|protein
1	11667.m06943|LOC_Os01g68870|protein
1	11667.m07295|LOC_Os01g72700|protein
1	11668.m00084|LOC_Os02g01800|protein
1	11668.m00119|LOC_Os02g02140|protein
1	11668.m00160|LOC_Os02g02490|protein
1	11668.m00536|LOC_Os02g05910|protein
1	11668.m00537|LOC_Os02g05920|protein
1	11668.m00538|LOC_Os02g05930|protein
1	11668.m00539|LOC_Os02g05940|protein
1	11668.m00540|LOC_Os02g05950|protein
1	11668.m00541|LOC_Os02g05960|protein
1	11668.m00542|LOC_Os02g05970|protein
1	11668.m00543|LOC_Os02g05980|protein
1	11668.m00548|LOC_Os02g06020|protein
1	11668.m00549|LOC_Os02g06030|protein
1	11668.m00553|LOC_Os02g06070|protein
1	11668.m00555|LOC_Os02g06090|protein
1	11668.m00558|LOC_Os02g06120|protein
1	11668.m00559|LOC_Os02g06130|protein
1	11668.m00561|LOC_Os02g06150|protein
1	11668.m00564|LOC_Os02g06180|protein
1	11668.m00565|LOC_Os02g06190|protein
1	11668.m00566|LOC_Os02g06200|protein
1	11668.m00570|LOC_Os02g06240|protein
1	11668.m00571|LOC_Os02g06250|protein
1	11668.m00572|LOC_Os02g06260|protein
1	11668.m00573|LOC_Os02g06270|protein
1	11668.m00574|LOC_Os02g06280|protein
1	11668.m00608|LOC_Os02g06600|protein
1	11668.m00610|LOC_Os02g06620|protein
1	11668.m00935|LOC_Os02g10100|protein
1	11668.m01086|LOC_Os02g11930|protein
1	11668.m01092|LOC_Os02g11980|protein
1	11668.m01095|LOC_Os02g12010|protein
1	11668.m01097|LOC_Os02g12030|protein
1	11668.m01098|LOC_Os02g12040|protein
1	11668.m01128|LOC_Os02g12340|protein
1	11668.m01135|LOC_Os02g12400|protein
1	11668.m01137|LOC_Os02g12420|protein
1	11668.m01139|LOC_Os02g12440|protein
1	11668.m01140|LOC_Os02g12450|protein
1	11668.m01187|LOC_Os02g12910|protein
1	11668.m01190|LOC_Os02g12940|protein
1	11668.m01238|LOC_Os02g13420|protein
1	11668.m01239|LOC_Os02g13430|protein
1	11668.m01242|LOC_Os02g13460|protein
1	11668.m01247|LOC_Os02g13510|protein
1	11668.m01274|LOC_Os02g13780|protein
1	11668.m01644|LOC_Os02g17400|protein
1	11668.m01675|LOC_Os02g17710|protein
1	11668.m02461|LOC_Os02g26310|protein
1	11668.m02533|LOC_Os02g26950|protein
1	11668.m02903|LOC_Os02g30540|protein
1	11668.m02959|LOC_Os02g31070|protein
1	11668.m03292|LOC_Os02g34750|protein
1	11668.m03294|LOC_Os02g34770|protein
1	11668.m03296|LOC_Os02g34790|protein
1	11668.m03297|LOC_Os02g34800|protein
1	11668.m03746|LOC_Os02g39100|protein
1	11668.m03804|LOC_Os02g39660|protein
1	11668.m03861|LOC_Os02g40130|protein
1	11668.m03866|LOC_Os02g40180|protein
1	11668.m03867|LOC_Os02g40190|protein
1	11668.m03868|LOC_Os02g40200|protein
1	11668.m03869|LOC_Os02g40200|protein
1	11668.m03873|LOC_Os02g40240|protein
1	11668.m03874|LOC_Os02g40240|protein
1	11668.m03875|LOC_Os02g40240|protein
1	11668.m04001|LOC_Os02g41890|protein
1	11668.m04050|LOC_Os02g42370|protein
1	11668.m04143|LOC_Os02g43250|protein
1	11668.m05275|LOC_Os02g53720|protein
1	11669.m00045|LOC_Os03g01410|protein
1	11669.m00291|LOC_Os03g03570|protein
1	11669.m00458|LOC_Os03g05140|protein
1	11669.m01084|LOC_Os03g11340|protein
1	11669.m01236|LOC_Os03g12730|protein
1	11669.m01889|LOC_Os03g18630|protein
1	11669.m02087|LOC_Os03g20450|protein
1	11669.m02230|LOC_Os03g21730|protein
1	11669.m02888|LOC_Os03g28270|protein
1	11669.m03262|LOC_Os03g32180|protein
1	11669.m03301|LOC_Os03g32580|protein
1	11669.m04905|LOC_Os03g48880|protein
1	11669.m05516|LOC_Os03g54900|protein
1	11669.m05517|LOC_Os03g54900|protein
1	11669.m05673|LOC_Os03g56270|protein
1	11669.m05887|LOC_Os03g58110|protein
1	11670.m00199|LOC_Os04g02920|protein
1	11670.m00225|LOC_Os04g03180|protein
1	11670.m00229|LOC_Os04g03210|protein
1	11670.m00343|LOC_Os04g04330|protein
1	11670.m01233|LOC_Os04g13640|protein
1	11670.m01328|LOC_Os04g14570|protein
1	11670.m01378|LOC_Os04g15560|protein
1	11670.m01382|LOC_Os04g15600|protein
1	11670.m01385|LOC_Os04g15630|protein
1	11670.m01387|LOC_Os04g15650|protein
1	11670.m01388|LOC_Os04g15660|protein
1	11670.m02664|LOC_Os04g28210|protein
1	11670.m03781|LOC_Os04g39650|protein
1	11670.m03866|LOC_Os04g40440|protein
1	11670.m04120|LOC_Os04g42700|protein
1	11670.m04385|LOC_Os04g45170|protein
1	11670.m04785|LOC_Os04g48760|protein
1	11670.m05171|LOC_Os04g52780|protein
1	11670.m05455|LOC_Os04g55420|protein
1	11670.m05457|LOC_Os04g55440|protein
1	11670.m05460|LOC_Os04g55470|protein
1	11670.m05697|LOC_Os04g57630|protein
1	11670.m05700|LOC_Os04g57660|protein
1	11670.m05745|LOC_Os04g58080|protein
1	11673.m00074|LOC_Os07g01710|protein
1	11673.m00151|LOC_Os07g02450|protein
1	11673.m00208|LOC_Os07g03000|protein
1	11673.m00308|LOC_Os07g03990|protein
1	11673.m00329|LOC_Os07g04190|protein
1	11673.m00431|LOC_Os07g05190|protein
1	11673.m00491|LOC_Os07g05740|protein
1	11673.m01007|LOC_Os07g10630|protein
1	11673.m01432|LOC_Os07g14680|protein
1	11673.m01446|LOC_Os07g14820|protein
1	11673.m02671|LOC_Os07g28300|protein
1	11673.m02698|LOC_Os07g28570|protein
1	11673.m03004|LOC_Os07g31500|protein
1	11673.m03703|LOC_Os07g38130|protein
1	11673.m03969|LOC_Os07g40630|protein
1	11673.m04022|LOC_Os07g41140|protein
1	11673.m04253|LOC_Os07g43350|protein
1	11674.m00448|LOC_Os08g05290|protein
1	11674.m01457|LOC_Os08g14940|protein
1	11674.m01458|LOC_Os08g14950|protein
1	11674.m01459|LOC_Os08g14960|protein
1	11674.m01462|LOC_Os08g14990|protein
1	11674.m01626|LOC_Os08g16580|protein
1	11674.m02257|LOC_Os08g23290|protein
1	11674.m02363|LOC_Os08g24310|protein
1	11674.m02471|LOC_Os08g25380|protein
1	11674.m02832|LOC_Os08g28870|protein
1	11674.m03269|LOC_Os08g33090|protein
1	11674.m03431|LOC_Os08g34640|protein
1	11674.m03433|LOC_Os08g34650|protein
1	11674.m03845|LOC_Os08g38560|protein
1	11674.m03961|LOC_Os08g39550|protein
1	11674.m04004|LOC_Os08g39940|protein
1	11674.m04323|LOC_Os08g42840|protein
1	11676.m00155|LOC_Os10g02500|protein
1	11676.m00205|LOC_Os10g02970|protein
1	11676.m00207|LOC_Os10g02990|protein
1	11676.m00213|LOC_Os10g03050|protein
1	11676.m00218|LOC_Os10g03100|protein
1	11676.m00592|LOC_Os10g06740|protein
1	11676.m00594|LOC_Os10g06760|protein
1	11676.m01240|LOC_Os10g13970|protein
1	11676.m01597|LOC_Os10g18990|protein
1	11676.m01614|LOC_Os10g19160|protein
1	11676.m01823|LOC_Os10g21650|protein
1	11676.m01838|LOC_Os10g21800|protein
1	11676.m01945|LOC_Os10g22860|protein
1	11676.m01948|LOC_Os10g22890|protein
1	11676.m01951|LOC_Os10g22920|protein
1	11676.m01952|LOC_Os10g22930|protein
1	11676.m02384|LOC_Os10g28100|protein
1	11676.m02898|LOC_Os10g32990|protein
1	11676.m02903|LOC_Os10g33040|protein
1	11676.m02905|LOC_Os10g33060|protein
1	11676.m02907|LOC_Os10g33080|protein
1	11676.m02910|LOC_Os10g33110|protein
1	11676.m02912|LOC_Os10g33130|protein
1	11676.m02913|LOC_Os10g33140|protein
1	11676.m03489|LOC_Os10g38450|protein
1	11676.m03524|LOC_Os10g38800|protein
1	11680.m00313|LOC_Os06g03970|protein
1	11680.m00403|LOC_Os06g04810|protein
1	11680.m00405|LOC_Os06g04830|protein
1	11680.m00406|LOC_Os06g04840|protein
1	11680.m00767|LOC_Os06g08150|protein
1	11680.m00824|LOC_Os06g08680|protein
1	11680.m00825|LOC_Os06g08690|protein
1	11680.m00827|LOC_Os06g08710|protein
1	11680.m00990|LOC_Os06g10230|protein
1	11680.m00991|LOC_Os06g10230|protein
1	11680.m01160|LOC_Os06g11900|protein
1	11680.m01595|LOC_Os06g16070|protein
1	11680.m02279|LOC_Os06g23190|protein
1	11680.m02722|LOC_Os06g28480|protein
1	11680.m03512|LOC_Os06g36270|protein
1	11680.m03513|LOC_Os06g36270|protein
1	11680.m03517|LOC_Os06g36310|protein
1	11680.m03518|LOC_Os06g36320|protein
1	11680.m03732|LOC_Os06g38340|protein
1	11680.m03747|LOC_Os06g38490|protein
1	11680.m03757|LOC_Os06g38590|protein
1	11680.m03762|LOC_Os06g38640|protein
1	11680.m03763|LOC_Os06g38650|protein
1	11680.m03765|LOC_Os06g38670|protein
1	11680.m03767|LOC_Os06g38690|protein
1	11680.m03771|LOC_Os06g38730|protein
1	11680.m03774|LOC_Os06g38760|protein
1	11680.m03776|LOC_Os06g38780|protein
1	11680.m03781|LOC_Os06g38830|protein
1	11680.m03791|LOC_Os06g38930|protein
1	11680.m03797|LOC_Os06g38990|protein
1	11680.m04497|LOC_Os06g45630|protein
1	11680.m04709|LOC_Os06g47650|protein
1	11680.m04714|LOC_Os06g47700|protein
1	11680.m04716|LOC_Os06g47720|protein
1	11680.m04718|LOC_Os06g47740|protein
1	11680.m04719|LOC_Os06g47750|protein
1	11680.m04720|LOC_Os06g47760|protein
1	11680.m05016|LOC_Os06g50340|protein
1	11681.m01060|LOC_Os09g12240|protein
1	11681.m01412|LOC_Os09g15700|protein
1	11681.m02112|LOC_Os09g23570|protein
1	11681.m02318|LOC_Os09g25540|protein
1	11681.m02820|LOC_Os09g30190|protein
1	11682.m00042|LOC_Os05g01370|protein
1	11682.m00043|LOC_Os05g01380|protein
1	11682.m00048|LOC_Os05g01430|protein
1	11682.m00739|LOC_Os05g07740|protein
1	11682.m00747|LOC_Os05g07820|protein
1	11682.m00940|LOC_Os05g09640|protein
1	11682.m03165|LOC_Os05g33690|protein
1	11682.m03166|LOC_Os05g33690|protein
1	11682.m03809|LOC_Os05g40050|protein
1	11682.m03833|LOC_Os05g40270|protein
1	11682.m03943|LOC_Os05g41230|protein
1	11682.m04278|LOC_Os05g44770|protein
1	11682.m04353|LOC_Os05g45430|protein
1	11682.m04923|LOC_Os05g51070|protein
1	11686.m00076|LOC_Os12g01700|protein
1	11686.m00529|LOC_Os12g05930|protein
1	11686.m00773|LOC_Os12g08180|protein
1	11686.m01052|LOC_Os12g10870|protein
1	11686.m01058|LOC_Os12g10930|protein
1	11686.m01102|LOC_Os12g11370|protein
1	11686.m01115|LOC_Os12g11500|protein
1	11686.m01116|LOC_Os12g11510|protein
1	11686.m01133|LOC_Os12g11680|protein
1	11686.m01137|LOC_Os12g11720|protein
1	11686.m01152|LOC_Os12g11860|protein
1	11686.m01159|LOC_Os12g11930|protein
1	11686.m01167|LOC_Os12g12010|protein
1	11686.m01178|LOC_Os12g12120|protein
1	11686.m01179|LOC_Os12g12130|protein
1	11686.m01300|LOC_Os12g13300|protein
1	11686.m01733|LOC_Os12g17550|protein
1	11686.m04240|LOC_Os12g42520|protein
1	11686.m04361|LOC_Os12g43640|protein
1	11686.m04363|LOC_Os12g43660|protein
1	11687.m00064|LOC_Os11g01620|protein
1	11687.m00643|LOC_Os11g07060|protein
1	11687.m00648|LOC_Os11g07110|protein
1	11687.m00649|LOC_Os11g07120|protein
1	11687.m00650|LOC_Os11g07130|protein
1	11687.m00651|LOC_Os11g07140|protein
1	11687.m00653|LOC_Os11g07160|protein
1	11687.m00654|LOC_Os11g07170|protein
1	11687.m00655|LOC_Os11g07180|protein
1	11687.m00658|LOC_Os11g07210|protein
1	11687.m00660|LOC_Os11g07230|protein
1	11687.m00661|LOC_Os11g07240|protein
1	11687.m00662|LOC_Os11g07250|protein
1	11687.m00663|LOC_Os11g07260|protein
1	11687.m00664|LOC_Os11g07270|protein
1	11687.m00853|LOC_Os11g09110|protein
1	11687.m00855|LOC_Os11g09130|protein
1	11687.m00976|LOC_Os11g10310|protein
1	11687.m01020|LOC_Os11g10720|protein
1	11687.m01203|LOC_Os11g12530|protein
1	11687.m01206|LOC_Os11g12560|protein
1	11687.m01212|LOC_Os11g12620|protein
1	11687.m01823|LOC_Os11g19480|protein
1	11687.m01911|LOC_Os11g20360|protein
1	11687.m01912|LOC_Os11g20360|protein
1	11687.m02717|LOC_Os11g29790|protein
1	11687.m02894|LOC_Os11g31540|protein
1	11687.m02895|LOC_Os11g31550|protein
1	11687.m02896|LOC_Os11g31560|protein
1	11687.m03245|LOC_Os11g35410|protein
1	11687.m03249|LOC_Os11g35450|protein
1	11687.m03253|LOC_Os11g35490|protein
1	11687.m03254|LOC_Os11g35500|protein
1	11687.m03259|LOC_Os11g35550|protein
1	11687.m03268|LOC_Os11g35640|protein
1	11687.m03270|LOC_Os11g35660|protein
1	11687.m03283|LOC_Os11g35790|protein
1	11687.m03285|LOC_Os11g35810|protein
1	11687.m03288|LOC_Os11g35840|protein
1	11687.m03289|LOC_Os11g35850|protein
1	11687.m03295|LOC_Os11g35890|protein
1	11687.m03302|LOC_Os11g35960|protein
1	11687.m03304|LOC_Os11g35980|protein
1	11687.m03308|LOC_Os11g36020|protein
1	11687.m03315|LOC_Os11g36090|protein
1	11687.m03318|LOC_Os11g36120|protein
1	11687.m03320|LOC_Os11g36140|protein
1	11687.m03321|LOC_Os11g36150|protein
1	11687.m03322|LOC_Os11g36160|protein
1	11687.m03324|LOC_Os11g36180|protein
1	11687.m03325|LOC_Os11g36190|protein
1	11687.m03326|LOC_Os11g36200|protein
1	11687.m03813|LOC_Os11g40810|protein
1	11687.m03816|LOC_Os11g40840|protein
1	11687.m03821|LOC_Os11g40890|protein
1	11687.m03829|LOC_Os11g40970|protein
1	11687.m03842|LOC_Os11g41100|protein
1	11687.m03984|LOC_Os11g42450|protein
1	11687.m04404|LOC_Os11g46960|protein
1	11687.m04405|LOC_Os11g46970|protein
1	11687.m04406|LOC_Os11g46980|protein
1	11687.m04408|LOC_Os11g47000|protein
1	11687.m04411|LOC_Os11g47030|protein
1	11687.m04424|LOC_Os11g47160|protein
1	11687.m04425|LOC_Os11g47170|protein
1	11687.m04426|LOC_Os11g47180|protein
1	11687.m04429|LOC_Os11g47210|protein
1	11687.m04432|LOC_Os11g47240|protein
1	11687.m04437|LOC_Os11g47290|protein
1	11687.m04438|LOC_Os11g47300|protein
1	11687.m04439|LOC_Os11g47310|protein
2	11667.m01937|LOC_Os01g19640|protein
2	11667.m02216|LOC_Os01g22820|protein
2	11667.m02696|LOC_Os01g28010|protein
2	11667.m02697|LOC_Os01g28020|protein
2	11667.m02878|LOC_Os01g29730|protein
2	11667.m02950|LOC_Os01g31430|protein
2	11667.m03295|LOC_Os01g34760|protein
2	11667.m03370|LOC_Os01g35490|protein
2	11667.m03499|LOC_Os01g36730|protein
2	11667.m03565|LOC_Os01g37360|protein
2	11667.m04702|LOC_Os01g48480|protein
2	11667.m05065|LOC_Os01g51830|protein
2	11667.m05403|LOC_Os01g54820|protein
2	11667.m05732|LOC_Os01g57810|protein
2	11667.m05827|LOC_Os01g58720|protein
2	11667.m06227|LOC_Os01g62340|protein
2	11667.m06417|LOC_Os01g64050|protein
2	11667.m07091|LOC_Os01g70750|protein
2	11668.m00455|LOC_Os02g05170|protein
2	11668.m00710|LOC_Os02g07500|protein
2	11668.m00711|LOC_Os02g07510|protein
2	11668.m01049|LOC_Os02g11090|protein
2	11668.m01057|LOC_Os02g11650|protein
2	11668.m01342|LOC_Os02g14400|protein
2	11668.m01842|LOC_Os02g19310|protein
2	11668.m01927|LOC_Os02g20120|protein
2	11668.m01983|LOC_Os02g20650|protein
2	11668.m02174|LOC_Os02g22460|protein
2	11668.m02341|LOC_Os02g25110|protein
2	11668.m02355|LOC_Os02g25250|protein
2	11668.m02435|LOC_Os02g26050|protein
2	11668.m02816|LOC_Os02g29680|protein
2	11668.m02822|LOC_Os02g29740|protein
2	11668.m02825|LOC_Os02g29770|protein
2	11668.m03150|LOC_Os02g33370|protein
2	11668.m03489|LOC_Os02g36650|protein
2	11668.m04630|LOC_Os02g47720|protein
2	11668.m04763|LOC_Os02g49010|protein
2	11668.m04764|LOC_Os02g49020|protein
2	11668.m04930|LOC_Os02g50610|protein
2	11668.m05194|LOC_Os02g52980|protein
2	11669.m02605|LOC_Os03g25700|protein
2	11669.m02712|LOC_Os03g26690|protein
2	11669.m02732|LOC_Os03g26880|protein
2	11669.m03242|LOC_Os03g32000|protein
2	11669.m03326|LOC_Os03g32820|protein
2	11669.m03392|LOC_Os03g33480|protein
2	11669.m03417|LOC_Os03g33730|protein
2	11669.m03418|LOC_Os03g33740|protein
2	11669.m03431|LOC_Os03g33870|protein
2	11669.m03520|LOC_Os03g35730|protein
2	11669.m03533|LOC_Os03g35860|protein
2	11669.m03605|LOC_Os03g36580|protein
2	11669.m03665|LOC_Os03g37180|protein
2	11669.m03895|LOC_Os03g39360|protein
2	11669.m03932|LOC_Os03g39730|protein
2	11669.m04279|LOC_Os03g43070|protein
2	11669.m04293|LOC_Os03g43210|protein
2	11669.m04296|LOC_Os03g43240|protein
2	11669.m04490|LOC_Os03g45040|protein
2	11669.m05262|LOC_Os03g52100|protein
2	11670.m00038|LOC_Os04g01380|protein
2	11670.m00041|LOC_Os04g01410|protein
2	11670.m00042|LOC_Os04g01420|protein
2	11670.m00128|LOC_Os04g02240|protein
2	11670.m00234|LOC_Os04g03260|protein
2	11670.m00634|LOC_Os04g07240|protein
2	11670.m00800|LOC_Os04g09370|protein
2	11670.m00809|LOC_Os04g09460|protein
2	11670.m00814|LOC_Os04g09510|protein
2	11670.m00878|LOC_Os04g10130|protein
2	11670.m00995|LOC_Os04g11280|protein
2	11670.m01036|LOC_Os04g11680|protein
2	11670.m01226|LOC_Os04g13570|protein
2	11670.m01234|LOC_Os04g13650|protein
2	11670.m01244|LOC_Os04g13750|protein
2	11670.m01443|LOC_Os04g16210|protein
2	11670.m01444|LOC_Os04g16220|protein
2	11670.m01461|LOC_Os04g16390|protein
2	11670.m01479|LOC_Os04g16560|protein
2	11670.m01546|LOC_Os04g17210|protein
2	11670.m01561|LOC_Os04g17360|protein
2	11670.m01562|LOC_Os04g17370|protein
2	11670.m01579|LOC_Os04g17540|protein
2	11670.m01586|LOC_Os04g17610|protein
2	11670.m01679|LOC_Os04g18520|protein
2	11670.m01735|LOC_Os04g19080|protein
2	11670.m01762|LOC_Os04g19350|protein
2	11670.m02007|LOC_Os04g21760|protein
2	11670.m02050|LOC_Os04g22190|protein
2	11670.m02094|LOC_Os04g22620|protein
2	11670.m02096|LOC_Os04g22640|protein
2	11670.m02111|LOC_Os04g22790|protein
2	11670.m02512|LOC_Os04g26710|protein
2	11670.m02557|LOC_Os04g27160|protein
2	11670.m02611|LOC_Os04g27690|protein
2	11670.m05387|LOC_Os04g54780|protein
2	11670.m05857|LOC_Os04g59090|protein
2	11673.m00531|LOC_Os07g06120|protein
2	11673.m01078|LOC_Os07g11270|protein
2	11673.m01158|LOC_Os07g12070|protein
2	11673.m01251|LOC_Os07g12970|protein
2	11673.m01267|LOC_Os07g13130|protein
2	11673.m01331|LOC_Os07g13760|protein
2	11673.m01540|LOC_Os07g15760|protein
2	11673.m01767|LOC_Os07g18020|protein
2	11673.m01802|LOC_Os07g18370|protein
2	11673.m01855|LOC_Os07g18900|protein
2	11673.m01985|LOC_Os07g20660|protein
2	11673.m02005|LOC_Os07g20860|protein
2	11673.m02038|LOC_Os07g22170|protein
2	11673.m02046|LOC_Os07g22250|protein
2	11673.m02074|LOC_Os07g22520|protein
2	11673.m02078|LOC_Os07g22560|protein
2	11673.m02127|LOC_Os07g23030|protein
2	11673.m02130|LOC_Os07g23060|protein
2	11673.m02289|LOC_Os07g24600|protein
2	11673.m02290|LOC_Os07g24610|protein
2	11673.m02305|LOC_Os07g24760|protein
2	11673.m02307|LOC_Os07g24780|protein
2	11673.m02395|LOC_Os07g25640|protein
2	11673.m02468|LOC_Os07g26350|protein
2	11673.m02518|LOC_Os07g26840|protein
2	11673.m02558|LOC_Os07g27210|protein
2	11673.m02559|LOC_Os07g27220|protein
2	11673.m02612|LOC_Os07g27730|protein
2	11673.m02697|LOC_Os07g28560|protein
2	11673.m02917|LOC_Os07g30660|protein
2	11673.m02937|LOC_Os07g30850|protein
2	11673.m04496|LOC_Os07g45630|protein
2	11673.m04743|LOC_Os07g47870|protein
2	11674.m00198|LOC_Os08g02890|protein
2	11674.m00320|LOC_Os08g04070|protein
2	11674.m00436|LOC_Os08g05170|protein
2	11674.m00439|LOC_Os08g05200|protein
2	11674.m00440|LOC_Os08g05210|protein
2	11674.m00784|LOC_Os08g08450|protein
2	11674.m01049|LOC_Os08g10970|protein
2	11674.m01050|LOC_Os08g10980|protein
2	11674.m01055|LOC_Os08g11030|protein
2	11674.m01166|LOC_Os08g12140|protein
2	11674.m01188|LOC_Os08g12360|protein
2	11674.m01190|LOC_Os08g12380|protein
2	11674.m01216|LOC_Os08g12640|protein
2	11674.m01558|LOC_Os08g15930|protein
2	11674.m01560|LOC_Os08g15950|protein
2	11674.m01564|LOC_Os08g15990|protein
2	11674.m01589|LOC_Os08g16230|protein
2	11674.m01719|LOC_Os08g17490|protein
2	11674.m01764|LOC_Os08g17940|protein
2	11674.m01896|LOC_Os08g19710|protein
2	11674.m01911|LOC_Os08g19860|protein
2	11674.m01913|LOC_Os08g19880|protein
2	11674.m01919|LOC_Os08g19940|protein
2	11674.m01920|LOC_Os08g19950|protein
2	11674.m02076|LOC_Os08g21490|protein
2	11674.m02124|LOC_Os08g21970|protein
2	11674.m02153|LOC_Os08g22260|protein
2	11674.m02178|LOC_Os08g22510|protein
2	11674.m02202|LOC_Os08g22750|protein
2	11674.m02205|LOC_Os08g22780|protein
2	11674.m02210|LOC_Os08g22830|protein
2	11674.m02612|LOC_Os08g26740|protein
2	11674.m02808|LOC_Os08g28640|protein
2	11674.m02873|LOC_Os08g29270|protein
2	11674.m03048|LOC_Os08g30960|protein
2	11674.m03049|LOC_Os08g30970|protein
2	11674.m03173|LOC_Os08g32190|protein
2	11674.m03176|LOC_Os08g32220|protein
2	11676.m00097|LOC_Os10g01940|protein
2	11676.m00161|LOC_Os10g02560|protein
2	11676.m00552|LOC_Os10g06350|protein
2	11676.m00557|LOC_Os10g06400|protein
2	11676.m00679|LOC_Os10g08080|protein
2	11676.m00815|LOC_Os10g09390|protein
2	11676.m00889|LOC_Os10g10110|protein
2	11676.m01004|LOC_Os10g11180|protein
2	11676.m01102|LOC_Os10g12130|protein
2	11676.m01187|LOC_Os10g13470|protein
2	11676.m01318|LOC_Os10g15220|protein
2	11676.m01320|LOC_Os10g15240|protein
2	11676.m01329|LOC_Os10g15330|protein
2	11676.m01428|LOC_Os10g17300|protein
2	11676.m01485|LOC_Os10g17870|protein
2	11676.m01553|LOC_Os10g18550|protein
2	11676.m01561|LOC_Os10g18630|protein
2	11676.m01687|LOC_Os10g20360|protein
2	11676.m02033|LOC_Os10g24200|protein
2	11676.m02035|LOC_Os10g24220|protein
2	11676.m02045|LOC_Os10g24320|protein
2	11676.m02046|LOC_Os10g24330|protein
2	11676.m02084|LOC_Os10g24710|protein
2	11676.m02243|LOC_Os10g26220|protein
2	11676.m02244|LOC_Os10g26230|protein
2	11680.m00718|LOC_Os06g07710|protein
2	11680.m01375|LOC_Os06g13920|protein
2	11680.m01514|LOC_Os06g15280|protein
2	11680.m01516|LOC_Os06g15300|protein
2	11680.m01771|LOC_Os06g17800|protein
2	11680.m01838|LOC_Os06g18940|protein
2	11680.m02008|LOC_Os06g20580|protein
2	11680.m02015|LOC_Os06g20650|protein
2	11680.m02127|LOC_Os06g21730|protein
2	11680.m02182|LOC_Os06g22220|protein
2	11680.m02219|LOC_Os06g22590|protein
2	11680.m02471|LOC_Os06g25030|protein
2	11680.m02543|LOC_Os06g25750|protein
2	11680.m02545|LOC_Os06g25770|protein
2	11680.m02546|LOC_Os06g25780|protein
2	11680.m02570|LOC_Os06g26020|protein
2	11680.m02571|LOC_Os06g26030|protein
2	11680.m02581|LOC_Os06g26130|protein
2	11680.m02582|LOC_Os06g26140|protein
2	11680.m02600|LOC_Os06g26320|protein
2	11680.m02619|LOC_Os06g27490|protein
2	11680.m02877|LOC_Os06g30000|protein
2	11680.m02885|LOC_Os06g30080|protein
2	11680.m03297|LOC_Os06g34150|protein
2	11680.m03342|LOC_Os06g34590|protein
2	11680.m03343|LOC_Os06g34600|protein
2	11680.m03396|LOC_Os06g35130|protein
2	11680.m03411|LOC_Os06g35270|protein
2	11680.m03724|LOC_Os06g38270|protein
2	11680.m04090|LOC_Os06g41760|protein
2	11680.m04763|LOC_Os06g48140|protein
2	11681.m00199|LOC_Os09g02920|protein
2	11681.m00217|LOC_Os09g03100|protein
2	11681.m00411|LOC_Os09g04930|protein
2	11681.m00428|LOC_Os09g05100|protein
2	11681.m00429|LOC_Os09g05110|protein
2	11681.m00435|LOC_Os09g06160|protein
2	11681.m00443|LOC_Os09g06240|protein
2	11681.m00444|LOC_Os09g06250|protein
2	11681.m00477|LOC_Os09g06580|protein
2	11681.m00478|LOC_Os09g06590|protein
2	11681.m00527|LOC_Os09g07080|protein
2	11681.m00611|LOC_Os09g07880|protein
2	11681.m01654|LOC_Os09g18090|protein
2	11681.m01686|LOC_Os09g18410|protein
2	11681.m02024|LOC_Os09g22220|protein
2	11681.m02693|LOC_Os09g28990|protein
2	11681.m02695|LOC_Os09g29010|protein
2	11682.m00778|LOC_Os05g08130|protein
2	11682.m00781|LOC_Os05g08160|protein
2	11682.m01300|LOC_Os05g14100|protein
2	11682.m01418|LOC_Os05g15260|protein
2	11682.m01431|LOC_Os05g15390|protein
2	11682.m01433|LOC_Os05g15410|protein
2	11682.m01436|LOC_Os05g15440|protein
2	11682.m01518|LOC_Os05g16260|protein
2	11682.m01700|LOC_Os05g18040|protein
2	11682.m01706|LOC_Os05g18100|protein
2	11682.m01715|LOC_Os05g18190|protein
2	11682.m01929|LOC_Os05g20270|protein
2	11682.m01930|LOC_Os05g20280|protein
2	11682.m01999|LOC_Os05g20970|protein
2	11682.m02003|LOC_Os05g21010|protein
2	11682.m02051|LOC_Os05g22450|protein
2	11682.m02054|LOC_Os05g22480|protein
2	11682.m02082|LOC_Os05g22760|protein
2	11682.m02242|LOC_Os05g24330|protein
2	11682.m02262|LOC_Os05g24530|protein
2	11682.m02429|LOC_Os05g26160|protein
2	11682.m02440|LOC_Os05g26270|protein
2	11682.m02441|LOC_Os05g26280|protein
2	11682.m02447|LOC_Os05g26340|protein
2	11682.m03723|LOC_Os05g39270|protein
2	11686.m00034|LOC_Os12g01340|protein
2	11686.m00808|LOC_Os12g08500|protein
2	11686.m00913|LOC_Os12g09490|protein
2	11686.m00971|LOC_Os12g10070|protein
2	11686.m01008|LOC_Os12g10440|protein
2	11686.m01026|LOC_Os12g10620|protein
2	11686.m01085|LOC_Os12g11200|protein
2	11686.m01096|LOC_Os12g11310|protein
2	11686.m01376|LOC_Os12g14050|protein
2	11686.m01399|LOC_Os12g14280|protein
2	11686.m01410|LOC_Os12g14390|protein
2	11686.m01474|LOC_Os12g15020|protein
2	11686.m01477|LOC_Os12g15050|protein
2	11686.m01488|LOC_Os12g15160|protein
2	11686.m01588|LOC_Os12g16140|protein
2	11686.m01962|LOC_Os12g19670|protein
2	11686.m02012|LOC_Os12g20160|protein
2	11686.m02014|LOC_Os12g20170|protein
2	11686.m02098|LOC_Os12g22000|protein
2	11686.m02106|LOC_Os12g22080|protein
2	11686.m02132|LOC_Os12g22330|protein
2	11686.m02139|LOC_Os12g22400|protein
2	11686.m02151|LOC_Os12g22520|protein
2	11686.m02154|LOC_Os12g22550|protein
2	11686.m02155|LOC_Os12g22560|protein
2	11686.m02383|LOC_Os12g24820|protein
2	11686.m02397|LOC_Os12g24960|protein
2	11686.m02398|LOC_Os12g24970|protein
2	11686.m02459|LOC_Os12g25570|protein
2	11686.m02978|LOC_Os12g30650|protein
2	11686.m03260|LOC_Os12g33380|protein
2	11686.m03293|LOC_Os12g33710|protein
2	11686.m03294|LOC_Os12g33720|protein
2	11686.m03397|LOC_Os12g34730|protein
2	11686.m04234|LOC_Os12g42460|protein
2	11686.m04235|LOC_Os12g42470|protein
2	11686.m04312|LOC_Os12g43160|protein
2	11687.m00200|LOC_Os11g02910|protein
2	11687.m00211|LOC_Os11g03020|protein
2	11687.m00213|LOC_Os11g03040|protein
2	11687.m00804|LOC_Os11g08620|protein
2	11687.m01421|LOC_Os11g15070|protein
2	11687.m01593|LOC_Os11g17250|protein
2	11687.m01698|LOC_Os11g18260|protein
2	11687.m01699|LOC_Os11g18270|protein
2	11687.m01717|LOC_Os11g18450|protein
2	11687.m01754|LOC_Os11g18820|protein
2	11687.m01782|LOC_Os11g19080|protein
2	11687.m01840|LOC_Os11g19650|protein
2	11687.m01841|LOC_Os11g19660|protein
2	11687.m01875|LOC_Os11g20000|protein
2	11687.m01886|LOC_Os11g20110|protein
2	11687.m02010|LOC_Os11g22330|protein
2	11687.m02028|LOC_Os11g22510|protein
2	11687.m02029|LOC_Os11g22520|protein
2	11687.m02064|LOC_Os11g22870|protein
2	11687.m02070|LOC_Os11g22930|protein
2	11687.m02143|LOC_Os11g24110|protein
2	11687.m02263|LOC_Os11g25310|protein
2	11687.m02269|LOC_Os11g25370|protein
2	11687.m02298|LOC_Os11g25660|protein
2	11687.m02513|LOC_Os11g27770|protein
2	11687.m02514|LOC_Os11g27780|protein
2	11687.m02523|LOC_Os11g27870|protein
2	11687.m02528|LOC_Os11g27920|protein
2	11687.m02869|LOC_Os11g31300|protein
2	11687.m03297|LOC_Os11g35910|protein
2	11687.m03427|LOC_Os11g37180|protein
2	11687.m03833|LOC_Os11g41010|protein
2	11687.m03877|LOC_Os11g41430|protein
2	11687.m03883|LOC_Os11g41490|protein
2	11687.m04006|LOC_Os11g42640|protein
2	11687.m04222|LOC_Os11g44760|protein
2	11687.m04298|LOC_Os11g45460|protein
3	11667.m00013|LOC_Os01g01120|protein
3	11667.m00758|LOC_Os01g08120|protein
3	11667.m00970|LOC_Os01g10090|protein
3	11667.m01049|LOC_Os01g10800|protein
3	11667.m01553|LOC_Os01g15530|protein
3	11667.m01911|LOC_Os01g19380|protein
3	11667.m02002|LOC_Os01g20770|protein
3	11667.m02031|LOC_Os01g21050|protein
3	11667.m02465|LOC_Os01g25270|protein
3	11667.m02492|LOC_Os01g25530|protein
3	11667.m02659|LOC_Os01g27650|protein
3	11667.m02753|LOC_Os01g28570|protein
3	11667.m02797|LOC_Os01g28930|protein
3	11667.m02848|LOC_Os01g29430|protein
3	11667.m03122|LOC_Os01g33070|protein
3	11667.m03480|LOC_Os01g36540|protein
3	11667.m03538|LOC_Os01g37100|protein
3	11667.m03916|LOC_Os01g40680|protein
3	11667.m03920|LOC_Os01g40720|protein
3	11667.m04013|LOC_Os01g41650|protein
3	11667.m04077|LOC_Os01g42280|protein
3	11667.m04412|LOC_Os01g45840|protein
3	11667.m04453|LOC_Os01g46230|protein
3	11667.m05061|LOC_Os01g51790|protein
3	11667.m05063|LOC_Os01g51810|protein
3	11667.m05265|LOC_Os01g53610|protein
3	11667.m05430|LOC_Os01g55070|protein
3	11667.m05528|LOC_Os01g55960|protein
3	11667.m05818|LOC_Os01g58630|protein
3	11667.m05954|LOC_Os01g59890|protein
3	11667.m05968|LOC_Os01g60000|protein
3	11667.m05995|LOC_Os01g60250|protein
3	11667.m06016|LOC_Os01g60430|protein
3	11667.m06215|LOC_Os01g62220|protein
3	11667.m06296|LOC_Os01g62910|protein
3	11667.m06615|LOC_Os01g65840|protein
3	11667.m06647|LOC_Os01g66160|protein
3	11667.m06905|LOC_Os01g68490|protein
3	11667.m06909|LOC_Os01g68530|protein
3	11667.m06917|LOC_Os01g68610|protein
3	11667.m07137|LOC_Os01g71180|protein
3	11667.m07320|LOC_Os01g72930|protein
3	11667.m07439|LOC_Os01g74010|protein
3	11667.m07501|LOC_Os01g74600|protein
3	11668.m00063|LOC_Os02g01610|protein
3	11668.m00064|LOC_Os02g01610|protein
3	11668.m00153|LOC_Os02g02430|protein
3	11668.m00271|LOC_Os02g03420|protein
3	11668.m00516|LOC_Os02g05720|protein
3	11668.m00639|LOC_Os02g06880|protein
3	11668.m00657|LOC_Os02g07050|protein
3	11668.m00903|LOC_Os02g09800|protein
3	11668.m01791|LOC_Os02g18810|protein
3	11668.m02532|LOC_Os02g26940|protein
3	11668.m03087|LOC_Os02g32780|protein
3	11668.m03287|LOC_Os02g34700|protein
3	11668.m03313|LOC_Os02g34960|protein
3	11668.m03927|LOC_Os02g40750|protein
3	11668.m03964|LOC_Os02g41560|protein
3	11668.m04285|LOC_Os02g44480|protein
3	11668.m04339|LOC_Os02g44970|protein
3	11668.m04411|LOC_Os02g45650|protein
3	11668.m04550|LOC_Os02g46980|protein
3	11668.m04816|LOC_Os02g49480|protein
3	11668.m04851|LOC_Os02g49830|protein
3	11668.m04897|LOC_Os02g50280|protein
3	11668.m04987|LOC_Os02g51090|protein
3	11668.m05202|LOC_Os02g53050|protein
3	11668.m05674|LOC_Os02g57340|protein
3	11668.m05785|LOC_Os02g58330|protein
3	11668.m05815|LOC_Os02g58620|protein
3	11669.m00376|LOC_Os03g04390|protein
3	11669.m00582|LOC_Os03g06300|protein
3	11669.m00687|LOC_Os03g07240|protein
3	11669.m00696|LOC_Os03g07330|protein
3	11669.m00845|LOC_Os03g08680|protein
3	11669.m01124|LOC_Os03g11700|protein
3	11669.m01290|LOC_Os03g13230|protein
3	11669.m01356|LOC_Os03g13830|protein
3	11669.m01649|LOC_Os03g16450|protein
3	11669.m01769|LOC_Os03g17510|protein
3	11669.m01921|LOC_Os03g18940|protein
3	11669.m01979|LOC_Os03g19490|protein
3	11669.m02036|LOC_Os03g19980|protein
3	11669.m02057|LOC_Os03g20190|protein
3	11669.m02572|LOC_Os03g25380|protein
3	11669.m02846|LOC_Os03g27880|protein
3	11669.m03251|LOC_Os03g32090|protein
3	11669.m03305|LOC_Os03g32620|protein
3	11669.m03809|LOC_Os03g38580|protein
3	11669.m04233|LOC_Os03g42650|protein
3	11669.m04234|LOC_Os03g42650|protein
3	11669.m04257|LOC_Os03g42860|protein
3	11669.m04319|LOC_Os03g43470|protein
3	11669.m04400|LOC_Os03g44210|protein
3	11669.m04971|LOC_Os03g49460|protein
3	11669.m05023|LOC_Os03g49930|protein
3	11669.m05302|LOC_Os03g52480|protein
3	11669.m05381|LOC_Os03g53170|protein
3	11669.m05625|LOC_Os03g55840|protein
3	11669.m05688|LOC_Os03g56400|protein
3	11669.m05739|LOC_Os03g56850|protein
3	11669.m05886|LOC_Os03g58100|protein
3	11669.m06018|LOC_Os03g59270|protein
3	11669.m06119|LOC_Os03g60200|protein
3	11669.m06174|LOC_Os03g60690|protein
3	11669.m06370|LOC_Os03g62400|protein
3	11669.m06415|LOC_Os03g62690|protein
3	11669.m06485|LOC_Os03g63260|protein
3	11669.m06513|LOC_Os03g63510|protein
3	11669.m06518|LOC_Os03g63560|protein
3	11669.m06615|LOC_Os03g64370|protein
3	11670.m00102|LOC_Os04g01990|protein
3	11670.m00189|LOC_Os04g02850|protein
3	11670.m00816|LOC_Os04g09530|protein
3	11670.m01281|LOC_Os04g14130|protein
3	11670.m01282|LOC_Os04g14130|protein
3	11670.m01314|LOC_Os04g14450|protein
3	11670.m01315|LOC_Os04g14450|protein
3	11670.m02022|LOC_Os04g21910|protein
3	11670.m02448|LOC_Os04g26080|protein
3	11670.m02689|LOC_Os04g28460|protein
3	11670.m03146|LOC_Os04g32870|protein
3	11670.m03255|LOC_Os04g33840|protein
3	11670.m03410|LOC_Os04g35300|protein
3	11670.m03443|LOC_Os04g35610|protein
3	11670.m03447|LOC_Os04g35650|protein
3	11670.m03701|LOC_Os04g38980|protein
3	11670.m03753|LOC_Os04g39410|protein
3	11670.m03946|LOC_Os04g41120|protein
3	11670.m04198|LOC_Os04g43430|protein
3	11670.m04199|LOC_Os04g43430|protein
3	11670.m04200|LOC_Os04g43430|protein
3	11670.m04656|LOC_Os04g47640|protein
3	11670.m04871|LOC_Os04g49520|protein
3	11670.m05014|LOC_Os04g51350|protein
3	11670.m05263|LOC_Os04g53630|protein
3	11670.m05701|LOC_Os04g57670|protein
3	11670.m05731|LOC_Os04g57940|protein
3	11670.m05844|LOC_Os04g58980|protein
3	11673.m00134|LOC_Os07g02280|protein
3	11673.m00469|LOC_Os07g05560|protein
3	11673.m00619|LOC_Os07g06960|protein
3	11673.m00691|LOC_Os07g07620|protein
3	11673.m00879|LOC_Os07g09370|protein
3	11673.m00983|LOC_Os07g10400|protein
3	11673.m01309|LOC_Os07g13540|protein
3	11673.m01365|LOC_Os07g14100|protein
3	11673.m01521|LOC_Os07g15570|protein
3	11673.m01528|LOC_Os07g15640|protein
3	11673.m01905|LOC_Os07g19400|protein
3	11673.m01960|LOC_Os07g20420|protein
3	11673.m02381|LOC_Os07g25500|protein
3	11673.m03805|LOC_Os07g39090|protein
3	11673.m03893|LOC_Os07g39910|protein
3	11673.m04341|LOC_Os07g44170|protein
3	11673.m04354|LOC_Os07g44300|protein
3	11673.m04618|LOC_Os07g46770|protein
3	11673.m04687|LOC_Os07g47370|protein
3	11674.m00111|LOC_Os08g02040|protein
3	11674.m00357|LOC_Os08g04400|protein
3	11674.m00497|LOC_Os08g05750|protein
3	11674.m00580|LOC_Os08g06490|protein
3	11674.m00581|LOC_Os08g06490|protein
3	11674.m01359|LOC_Os08g13990|protein
3	11674.m01472|LOC_Os08g15090|protein
3	11674.m02461|LOC_Os08g25280|protein
3	11674.m02828|LOC_Os08g28830|protein
3	11674.m03335|LOC_Os08g33700|protein
3	11674.m03734|LOC_Os08g37520|protein
3	11674.m03735|LOC_Os08g37520|protein
3	11674.m03807|LOC_Os08g38210|protein
3	11674.m03850|LOC_Os08g38610|protein
3	11674.m03914|LOC_Os08g39130|protein
3	11674.m04012|LOC_Os08g40020|protein
3	11674.m04296|LOC_Os08g42610|protein
3	11676.m01996|LOC_Os10g23830|protein
3	11676.m02225|LOC_Os10g26070|protein
3	11676.m02644|LOC_Os10g30590|protein
3	11676.m02662|LOC_Os10g30760|protein
3	11676.m03082|LOC_Os10g34720|protein
3	11676.m03597|LOC_Os10g39460|protein
3	11676.m03755|LOC_Os10g40920|protein
3	11676.m03847|LOC_Os10g41740|protein
3	11680.m00127|LOC_Os06g02200|protein
3	11680.m00149|LOC_Os06g02400|protein
3	11680.m00268|LOC_Os06g03570|protein
3	11680.m00445|LOC_Os06g05140|protein
3	11680.m00820|LOC_Os06g08650|protein
3	11680.m00821|LOC_Os06g08660|protein
3	11680.m01100|LOC_Os06g11300|protein
3	11680.m01209|LOC_Os06g12360|protein
3	11680.m01224|LOC_Os06g12510|protein
3	11680.m01228|LOC_Os06g12540|protein
3	11680.m02037|LOC_Os06g20870|protein
3	11680.m02650|LOC_Os06g27790|protein
3	11680.m02804|LOC_Os06g29290|protein
3	11680.m02856|LOC_Os06g29800|protein
3	11680.m02973|LOC_Os06g30940|protein
3	11680.m03864|LOC_Os06g39650|protein
3	11680.m03993|LOC_Os06g40860|protein
3	11680.m04012|LOC_Os06g41040|protein
3	11680.m04624|LOC_Os06g46840|protein
3	11680.m04739|LOC_Os06g47920|protein
3	11680.m04820|LOC_Os06g48660|protein
3	11680.m04878|LOC_Os06g49180|protein
3	11681.m00238|LOC_Os09g03310|protein
3	11681.m00600|LOC_Os09g07780|protein
3	11681.m01422|LOC_Os09g15800|protein
3	11681.m02180|LOC_Os09g24240|protein
3	11681.m02208|LOC_Os09g24520|protein
3	11681.m02209|LOC_Os09g24520|protein
3	11681.m02221|LOC_Os09g24640|protein
3	11681.m02225|LOC_Os09g24680|protein
3	11681.m02781|LOC_Os09g29830|protein
3	11681.m02784|LOC_Os09g29850|protein
3	11681.m02793|LOC_Os09g29930|protein
3	11681.m03124|LOC_Os09g34870|protein
3	11681.m03430|LOC_Os09g38310|protein
3	11681.m03606|LOC_Os09g39970|protein
3	11682.m00076|LOC_Os05g01630|protein
3	11682.m00140|LOC_Os05g02210|protein
3	11682.m00492|LOC_Os05g05490|protein
3	11682.m00563|LOC_Os05g06150|protein
3	11682.m01149|LOC_Os05g12130|protein
3	11682.m01791|LOC_Os05g18950|protein
3	11682.m02205|LOC_Os05g23960|protein
3	11682.m02224|LOC_Os05g24150|protein
[truncated: 44,976 more rows]
