# Supplementary material for: C-terminal motif prediction in eukaryotic proteomes using comparative genomics and statistical over-representation across protein families
Source: BMC Genomics. 2007 Jun 26;8:191. doi: 10.1186/1471-2164-8-191 (PMC1929074; doi:10.1186/1471-2164-8-191)
Supplement: Additional File 5 — famMCL generated protein families in all species [file 1471-2164-8-191-S5.zip › protein_families/M_musculus.fmcl]

0	gi|33239190|ref|NP_666855.1|
0	gi|33239306|ref|NP_667071.1|
0	gi|22129241|ref|NP_667020.1|
0	gi|22129427|ref|NP_666918.1|
0	gi|33239258|ref|NP_666722.1|
0	gi|33239054|ref|NP_666643.1|
0	gi|33239132|ref|NP_666901.1|
0	gi|22129632|ref|NP_666446.1|
0	gi|46391067|ref|NP_997040.1|
0	gi|33239264|ref|NP_666723.1|
0	gi|33239126|ref|NP_666644.1|
0	gi|33239138|ref|NP_666902.1|
0	gi|22380645|ref|NP_666447.1|
0	gi|22129159|ref|NP_667066.1|
0	gi|22129149|ref|NP_667069.1|
0	gi|22129425|ref|NP_666917.1|
0	gi|60115719|ref|NP_001011836.1|
0	gi|58372134|ref|NP_001011530.1|
0	gi|46391071|ref|NP_997042.1|
0	gi|58372142|ref|NP_001011531.1|
0	gi|53850579|ref|NP_997043.1|
0	gi|22129421|ref|NP_666920.1|
0	gi|33238910|ref|NP_666724.1|
0	gi|22129541|ref|NP_666494.1|
0	gi|22129163|ref|NP_667064.1|
0	gi|33239320|ref|NP_666725.1|
0	gi|22129535|ref|NP_666495.1|
0	gi|22129630|ref|NP_666444.1|
0	gi|22129157|ref|NP_667065.1|
0	gi|51715639|ref|XP_487820.1|
0	gi|33239262|ref|NP_666726.1|
0	gi|58372128|ref|NP_001011528.1|
0	gi|58801436|ref|NP_001011837.1|
0	gi|22129419|ref|NP_666919.1|
0	gi|33238964|ref|NP_666730.1|
0	gi|33239348|ref|NP_666641.1|
0	gi|58372138|ref|NP_001011529.1|
0	gi|58801462|ref|NP_001011852.1|
0	gi|33239276|ref|NP_666733.1|
0	gi|33239056|ref|NP_666642.1|
0	gi|22129167|ref|NP_667062.1|
0	gi|58801464|ref|NP_001011853.1|
0	gi|22129539|ref|NP_666493.1|
0	gi|22129161|ref|NP_667063.1|
0	gi|33239310|ref|NP_666922.1|
0	gi|33239206|ref|NP_666649.1|
0	gi|33239212|ref|NP_666650.1|
0	gi|22129634|ref|NP_666442.1|
0	gi|33239160|ref|NP_667205.1|
0	gi|22129638|ref|NP_666443.1|
0	gi|22128951|ref|NP_667206.1|
0	gi|22129171|ref|NP_667059.1|
0	gi|58372124|ref|NP_001011525.1|
0	gi|22129415|ref|NP_666921.1|
0	gi|22129165|ref|NP_667060.1|
0	gi|22129549|ref|NP_666490.1|
0	gi|49227445|ref|NP_667203.1|
0	gi|45592946|ref|NP_996558.1|
0	gi|22128949|ref|NP_667204.1|
0	gi|22129175|ref|NP_667057.1|
0	gi|46402164|ref|NP_997084.1|
0	gi|33239186|ref|NP_666647.1|
0	gi|33239366|ref|NP_666832.1|
0	gi|22129169|ref|NP_667058.1|
0	gi|33239184|ref|NP_666648.1|
0	gi|33239256|ref|NP_666833.1|
0	gi|38088174|ref|XP_357827.1|
0	gi|58372120|ref|NP_001011523.1|
0	gi|22129431|ref|NP_666916.1|
0	gi|22129547|ref|NP_666489.1|
0	gi|22129643|ref|NP_666440.1|
0	gi|22128953|ref|NP_667201.1|
0	gi|22129179|ref|NP_667055.1|
0	gi|58372130|ref|NP_001011524.1|
0	gi|22128955|ref|NP_667202.1|
0	gi|22129173|ref|NP_667056.1|
0	gi|52421326|ref|NP_001005230.1|
0	gi|22128849|ref|NP_667262.1|
0	gi|22380649|ref|NP_666438.1|
0	gi|63575809|ref|XP_620674.1|
0	gi|58801380|ref|NP_001011807.1|
0	gi|22129640|ref|NP_666439.1|
0	gi|58801382|ref|NP_001011808.1|
0	gi|33239124|ref|NP_666645.1|
0	gi|22128957|ref|NP_667199.1|
0	gi|22129177|ref|NP_667054.1|
0	gi|27544951|ref|NP_666646.1|
0	gi|22128959|ref|NP_667200.1|
0	gi|63713381|ref|XP_622830.1|
0	gi|22129357|ref|NP_666955.1|
0	gi|22128961|ref|NP_667197.1|
0	gi|45592940|ref|NP_996552.1|
0	gi|58801384|ref|NP_001011809.1|
0	gi|33239274|ref|NP_666734.1|
0	gi|22129557|ref|NP_666486.1|
0	gi|22128963|ref|NP_667198.1|
0	gi|22129181|ref|NP_667050.1|
0	gi|58801386|ref|NP_001011810.1|
0	gi|33239270|ref|NP_666735.1|
0	gi|22129551|ref|NP_666487.1|
0	gi|46369487|ref|NP_997018.1|
0	gi|22129127|ref|NP_667090.1|
0	gi|33239204|ref|NP_666856.1|
0	gi|58801388|ref|NP_001011811.1|
0	gi|33239166|ref|NP_666857.1|
0	gi|58801390|ref|NP_001011812.1|
0	gi|22129287|ref|NP_666991.1|
0	gi|22129645|ref|NP_666436.1|
0	gi|20884729|ref|XP_146788.1|
0	gi|52421324|ref|NP_001005227.1|
0	gi|33239108|ref|NP_666637.1|
0	gi|22128759|ref|NP_667316.1|
0	gi|22208852|ref|NP_667195.1|
0	gi|22129185|ref|NP_667048.1|
0	gi|50080215|ref|NP_987105.1|
0	gi|46518530|ref|NP_997503.1|
0	gi|22128967|ref|NP_667196.1|
0	gi|22129187|ref|NP_667049.1|
0	gi|46369483|ref|NP_997016.1|
0	gi|58372118|ref|NP_001011519.1|
0	gi|22129049|ref|NP_667132.1|
0	gi|22129559|ref|NP_666483.1|
0	gi|58372126|ref|NP_001011520.1|
0	gi|33239360|ref|NP_666826.1|
0	gi|22129561|ref|NP_666484.1|
0	gi|22128761|ref|NP_667317.1|
0	gi|49227474|ref|NP_667193.1|
0	gi|33239066|ref|NP_666827.1|
0	gi|22128733|ref|NP_667318.1|
0	gi|22128965|ref|NP_667194.1|
0	gi|22129189|ref|NP_667046.1|
0	gi|22129411|ref|NP_666924.1|
0	gi|33239266|ref|NP_666736.1|
0	gi|22129191|ref|NP_667047.1|
0	gi|22129623|ref|NP_666451.1|
0	gi|63541982|ref|XP_621708.1|
0	gi|46369475|ref|NP_997015.1|
0	gi|33239280|ref|NP_666737.1|
0	gi|33239242|ref|NP_666635.1|
0	gi|22128735|ref|NP_667319.1|
0	gi|22128969|ref|NP_667191.1|
0	gi|33239000|ref|NP_666705.1|
0	gi|33239110|ref|NP_666636.1|
0	gi|22129649|ref|NP_666434.1|
0	gi|22128971|ref|NP_667192.1|
0	gi|32451498|ref|NP_861539.1|
0	gi|58696424|ref|NP_001011517.1|
0	gi|58801438|ref|NP_001011839.1|
0	gi|33468915|ref|NP_035104.1|
0	gi|22129123|ref|NP_667093.1|
0	gi|22129651|ref|NP_666435.1|
0	gi|22129193|ref|NP_667044.1|
0	gi|58372122|ref|NP_001011518.1|
0	gi|58801440|ref|NP_001011840.1|
0	gi|46559422|ref|NP_035114.1|
0	gi|22129565|ref|NP_666481.1|
0	gi|22129195|ref|NP_667045.1|
0	gi|6754932|ref|NP_035121.1|
0	gi|33239268|ref|NP_666738.1|
0	gi|22203777|ref|NP_666482.1|
0	gi|22128979|ref|NP_667188.1|
0	gi|63489808|ref|XP_619748.1|
0	gi|22203767|ref|NP_035127.1|
0	gi|33239302|ref|NP_667134.1|
0	gi|33239278|ref|NP_666739.1|
0	gi|33239238|ref|NP_666531.1|
0	gi|22128973|ref|NP_667189.1|
0	gi|58801442|ref|NP_001011841.1|
0	gi|53828655|ref|NP_035128.1|
0	gi|33239244|ref|NP_666634.1|
0	gi|33667070|ref|NP_666374.1|
0	gi|58801444|ref|NP_001011842.1|
0	gi|33468919|ref|NP_035129.1|
0	gi|22128629|ref|NP_666375.1|
0	gi|22128983|ref|NP_667185.1|
0	gi|53828657|ref|NP_035131.1|
0	gi|33239304|ref|NP_667133.1|
0	gi|22128977|ref|NP_667186.1|
0	gi|22129197|ref|NP_667042.1|
0	gi|53828659|ref|NP_035132.1|
0	gi|22128987|ref|NP_667183.1|
0	gi|22129199|ref|NP_667043.1|
0	gi|58801446|ref|NP_001011844.1|
0	gi|27883864|ref|NP_666685.1|
0	gi|33239042|ref|NP_666740.1|
0	gi|22128631|ref|NP_666377.1|
0	gi|22128981|ref|NP_667184.1|
0	gi|33239040|ref|NP_666741.1|
0	gi|33239202|ref|NP_666858.1|
0	gi|49170036|ref|NP_666378.1|
0	gi|33239188|ref|NP_666859.1|
0	gi|22128991|ref|NP_667181.1|
0	gi|33239228|ref|NP_666824.1|
0	gi|33239252|ref|NP_666529.1|
0	gi|33239090|ref|NP_666899.1|
0	gi|22128865|ref|NP_667253.1|
0	gi|22128985|ref|NP_667182.1|
0	gi|33239226|ref|NP_666825.1|
0	gi|22129467|ref|NP_666803.1|
0	gi|33239240|ref|NP_666530.1|
0	gi|33239134|ref|NP_666900.1|
0	gi|22128633|ref|NP_666379.1|
0	gi|22129203|ref|NP_667038.1|
0	gi|22129413|ref|NP_666925.1|
0	gi|22129461|ref|NP_666804.1|
0	gi|33238906|ref|NP_666381.1|
0	gi|22128995|ref|NP_667179.1|
0	gi|22129205|ref|NP_667039.1|
0	gi|22129407|ref|NP_666926.1|
0	gi|22129653|ref|NP_666432.1|
0	gi|22128989|ref|NP_667180.1|
0	gi|49227563|ref|NP_667135.1|
0	gi|22129655|ref|NP_666433.1|
0	gi|33238960|ref|NP_666527.1|
0	gi|22129207|ref|NP_667036.1|
0	gi|33238966|ref|NP_666528.1|
0	gi|22128999|ref|NP_667177.1|
0	gi|22129209|ref|NP_667037.1|
0	gi|33239208|ref|NP_666860.1|
0	gi|22129745|ref|NP_666382.1|
0	gi|33239284|ref|NP_667251.1|
0	gi|22128993|ref|NP_667178.1|
0	gi|49170050|ref|NP_666840.1|
0	gi|16905123|ref|NP_473431.1|
0	gi|22203783|ref|NP_666862.1|
0	gi|22129741|ref|NP_666383.1|
0	gi|33238876|ref|NP_667252.1|
0	gi|22203811|ref|NP_667175.1|
0	gi|6679170|ref|NP_032788.1|
0	gi|33239086|ref|NP_666897.1|
0	gi|33239322|ref|NP_666430.1|
0	gi|22128869|ref|NP_667249.1|
0	gi|22128997|ref|NP_667176.1|
0	gi|22129211|ref|NP_667034.1|
0	gi|6679172|ref|NP_032789.1|
0	gi|33239092|ref|NP_666898.1|
0	gi|22129659|ref|NP_666431.1|
0	gi|22128871|ref|NP_667250.1|
0	gi|22129003|ref|NP_667173.1|
0	gi|22129213|ref|NP_667035.1|
0	gi|53850666|ref|NP_001005520.1|
0	gi|33239194|ref|NP_666742.1|
0	gi|22128873|ref|NP_667247.1|
0	gi|22203817|ref|NP_667174.1|
0	gi|33239200|ref|NP_666743.1|
0	gi|22128875|ref|NP_667248.1|
0	gi|33239356|ref|NP_666879.1|
0	gi|46402205|ref|NP_997110.1|
0	gi|53933208|ref|NP_001005570.1|
0	gi|33239224|ref|NP_666822.1|
0	gi|33239330|ref|NP_666881.1|
0	gi|22128877|ref|NP_667245.1|
0	gi|33239222|ref|NP_666823.1|
0	gi|22128879|ref|NP_667246.1|
0	gi|22129007|ref|NP_667171.1|
0	gi|22129409|ref|NP_666927.1|
0	gi|27369559|ref|NP_766011.1|
0	gi|22129001|ref|NP_667172.1|
0	gi|22129219|ref|NP_667030.1|
0	gi|58801450|ref|NP_001011846.1|
0	gi|22129403|ref|NP_666928.1|
0	gi|33238952|ref|NP_666745.1|
0	gi|22129569|ref|NP_666479.1|
0	gi|22129743|ref|NP_666384.1|
0	gi|22128881|ref|NP_667243.1|
0	gi|63489873|ref|XP_621543.1|
0	gi|46575901|ref|NP_997548.1|
0	gi|22129563|ref|NP_666480.1|
0	gi|22129737|ref|NP_666385.1|
0	gi|22128883|ref|NP_667244.1|
0	gi|22129005|ref|NP_667169.1|
0	gi|63586488|ref|XP_621871.1|
0	gi|58743312|ref|NP_001011695.1|
0	gi|58801458|ref|NP_001011850.1|
0	gi|16905125|ref|NP_473432.1|
0	gi|22129663|ref|NP_666428.1|
0	gi|63706045|ref|XP_619464.1|
0	gi|58801460|ref|NP_001011851.1|
0	gi|59676557|ref|NP_796035.2|
0	gi|33238878|ref|NP_666817.1|
0	gi|22129657|ref|NP_666429.1|
0	gi|22128885|ref|NP_667241.1|
0	gi|22129223|ref|NP_667028.1|
0	gi|33238914|ref|NP_666818.1|
0	gi|22128887|ref|NP_667242.1|
0	gi|49227555|ref|NP_667167.1|
0	gi|22129225|ref|NP_667029.1|
0	gi|33239012|ref|NP_666819.1|
0	gi|33238958|ref|NP_666746.1|
0	gi|22129739|ref|NP_666386.1|
0	gi|22129011|ref|NP_667168.1|
0	gi|58801288|ref|NP_001011750.1|
0	gi|33239218|ref|NP_666821.1|
0	gi|22129733|ref|NP_666387.1|
0	gi|22128889|ref|NP_667239.1|
0	gi|22129227|ref|NP_667026.1|
0	gi|58801290|ref|NP_001011751.1|
0	gi|58801456|ref|NP_001011849.1|
0	gi|22128891|ref|NP_667240.1|
0	gi|22129009|ref|NP_667165.1|
0	gi|22129229|ref|NP_667027.1|
0	gi|22129573|ref|NP_666477.1|
0	gi|22203769|ref|NP_666427.1|
0	gi|22203809|ref|NP_667166.1|
0	gi|58801266|ref|NP_001011736.1|
0	gi|33239014|ref|NP_666525.1|
0	gi|22129567|ref|NP_666478.1|
0	gi|58801268|ref|NP_001011737.1|
0	gi|13386472|ref|NP_085030.1|
0	gi|33239082|ref|NP_666526.1|
0	gi|49227415|ref|NP_667237.1|
0	gi|58801392|ref|NP_001011813.1|
0	gi|22129729|ref|NP_666389.1|
0	gi|22203821|ref|NP_667238.1|
0	gi|63492213|ref|XP_619794.1|
0	gi|46402225|ref|NP_997118.1|
0	gi|58801394|ref|NP_001011814.1|
0	gi|33239032|ref|NP_666687.1|
0	gi|22129013|ref|NP_667163.1|
0	gi|33239282|ref|NP_666834.1|
0	gi|22129577|ref|NP_666475.1|
0	gi|49170038|ref|NP_666425.1|
0	gi|22128893|ref|NP_667235.1|
0	gi|22129015|ref|NP_667164.1|
0	gi|58801494|ref|NP_001011866.1|
0	gi|33239308|ref|NP_666835.1|
0	gi|22129571|ref|NP_666476.1|
0	gi|22128895|ref|NP_667236.1|
0	gi|22203813|ref|NP_667161.1|
0	gi|46402219|ref|NP_997119.1|
0	gi|58801292|ref|NP_001011752.1|
0	gi|22129731|ref|NP_666390.1|
0	gi|22128899|ref|NP_667233.1|
0	gi|22129019|ref|NP_667162.1|
0	gi|22129237|ref|NP_667022.1|
0	gi|58801294|ref|NP_001011753.1|
0	gi|22129725|ref|NP_666391.1|
0	gi|33239300|ref|NP_667234.1|
0	gi|58801396|ref|NP_001011815.1|
0	gi|22129671|ref|NP_666422.1|
0	gi|58801272|ref|NP_001011739.1|
0	gi|58801398|ref|NP_001011816.1|
0	gi|22129575|ref|NP_666474.1|
0	gi|22129665|ref|NP_666423.1|
0	gi|58801482|ref|NP_001011863.1|
0	gi|33239010|ref|NP_666523.1|
0	gi|22129023|ref|NP_667159.1|
0	gi|58801490|ref|NP_001011864.1|
0	gi|33239230|ref|NP_666689.1|
0	gi|33239008|ref|NP_666524.1|
0	gi|22129727|ref|NP_666392.1|
0	gi|22128903|ref|NP_667231.1|
0	gi|22129017|ref|NP_667160.1|
0	gi|22129239|ref|NP_667019.1|
0	gi|58801274|ref|NP_001011740.1|
0	gi|58801296|ref|NP_001011754.1|
0	gi|33239236|ref|NP_666690.1|
0	gi|22129721|ref|NP_666393.1|
0	gi|22128897|ref|NP_667232.1|
0	gi|22129235|ref|NP_667021.1|
0	gi|58801276|ref|NP_001011741.1|
0	gi|22129675|ref|NP_666420.1|
0	gi|27544965|ref|NP_667229.1|
0	gi|49170060|ref|NP_667157.1|
0	gi|22380657|ref|NP_667017.1|
0	gi|22129445|ref|NP_666815.1|
0	gi|22129669|ref|NP_666421.1|
0	gi|22128901|ref|NP_667230.1|
0	gi|22129021|ref|NP_667158.1|
0	gi|22129245|ref|NP_667018.1|
0	gi|46402227|ref|NP_997123.1|
0	gi|33239272|ref|NP_666816.1|
0	gi|58801300|ref|NP_001011756.1|
0	gi|22129405|ref|NP_666929.1|
0	gi|22129401|ref|NP_666931.1|
0	gi|22129723|ref|NP_666394.1|
0	gi|52421341|ref|NP_997514.1|
0	gi|22129679|ref|NP_666418.1|
0	gi|22128905|ref|NP_667227.1|
0	gi|33239292|ref|NP_667155.1|
0	gi|22129673|ref|NP_666419.1|
0	gi|22128907|ref|NP_667228.1|
0	gi|33239290|ref|NP_667156.1|
0	gi|47523372|ref|NP_998886.1|
0	gi|58801304|ref|NP_001011758.1|
0	gi|33239150|ref|NP_666521.1|
0	gi|22128909|ref|NP_667225.1|
0	gi|22129025|ref|NP_667153.1|
0	gi|22129249|ref|NP_667015.1|
0	gi|63562124|ref|XP_621811.1|
0	gi|46575914|ref|NP_997556.1|
0	gi|58801306|ref|NP_001011759.1|
0	gi|33238900|ref|NP_666522.1|
0	gi|22128911|ref|NP_667226.1|
0	gi|22129027|ref|NP_667154.1|
0	gi|22129243|ref|NP_667016.1|
0	gi|22203773|ref|NP_666396.1|
0	gi|22129253|ref|NP_667013.1|
0	gi|63670831|ref|XP_619365.1|
0	gi|22129719|ref|NP_666397.1|
0	gi|22129247|ref|NP_667014.1|
0	gi|33239248|ref|NP_666692.1|
0	gi|22129029|ref|NP_667151.1|
0	gi|63670842|ref|XP_619366.1|
0	gi|33239246|ref|NP_666693.1|
0	gi|22128913|ref|NP_667223.1|
0	gi|22129031|ref|NP_667152.1|
0	gi|58801308|ref|NP_001011760.1|
0	gi|22129713|ref|NP_666398.1|
0	gi|22128915|ref|NP_667224.1|
0	gi|22129257|ref|NP_667009.1|
0	gi|58801310|ref|NP_001011761.1|
0	gi|22129715|ref|NP_666399.1|
0	gi|22129033|ref|NP_667149.1|
0	gi|22129251|ref|NP_667012.1|
0	gi|33239158|ref|NP_666519.1|
0	gi|22129683|ref|NP_666416.1|
0	gi|22129035|ref|NP_667150.1|
0	gi|47059097|ref|NP_997601.1|
0	gi|56118305|ref|NP_666861.2|
0	gi|53933203|ref|NP_001005568.1|
0	gi|22129677|ref|NP_666417.1|
0	gi|53933206|ref|NP_001005569.1|
0	gi|58801400|ref|NP_001011818.1|
0	gi|33239288|ref|NP_666836.1|
0	gi|22128917|ref|NP_667221.1|
0	gi|22129261|ref|NP_667007.1|
0	gi|58801402|ref|NP_001011819.1|
0	gi|33239156|ref|NP_666695.1|
0	gi|33239296|ref|NP_666838.1|
0	gi|22128919|ref|NP_667222.1|
0	gi|22129255|ref|NP_667008.1|
0	gi|58801480|ref|NP_001011861.1|
0	gi|22129435|ref|NP_666914.1|
0	gi|33239336|ref|NP_666882.1|
0	gi|22129039|ref|NP_667147.1|
0	gi|22129265|ref|NP_667005.1|
0	gi|58801312|ref|NP_001011764.1|
0	gi|58801486|ref|NP_001011862.1|
0	gi|11276075|ref|NP_062346.1|
0	gi|22203785|ref|NP_666754.1|
0	gi|22129429|ref|NP_666915.1|
0	gi|33239334|ref|NP_666883.1|
0	gi|22128643|ref|NP_667148.1|
0	gi|22129259|ref|NP_667006.1|
0	gi|58801314|ref|NP_001011767.1|
0	gi|11276077|ref|NP_062347.1|
0	gi|33239328|ref|NP_666755.1|
0	gi|22380653|ref|NP_666885.1|
0	gi|22129269|ref|NP_667003.1|
0	gi|33239162|ref|NP_666696.1|
0	gi|22203791|ref|NP_666863.1|
0	gi|33239324|ref|NP_666886.1|
0	gi|22129263|ref|NP_667004.1|
0	gi|46402259|ref|NP_997136.1|
0	gi|22203781|ref|NP_666697.1|
0	gi|33238912|ref|NP_666864.1|
0	gi|22128921|ref|NP_667219.1|
0	gi|46402261|ref|NP_997137.1|
0	gi|33238918|ref|NP_666865.1|
0	gi|22128923|ref|NP_667220.1|
0	gi|22203807|ref|NP_667145.1|
0	gi|11276079|ref|NP_062348.1|
0	gi|33238916|ref|NP_666866.1|
0	gi|22129709|ref|NP_666400.1|
0	gi|22129037|ref|NP_667146.1|
0	gi|22129273|ref|NP_667001.1|
0	gi|22129711|ref|NP_666401.1|
0	gi|22129267|ref|NP_667002.1|
0	gi|33239154|ref|NP_666517.1|
0	gi|49170042|ref|NP_666414.1|
0	gi|22128927|ref|NP_667217.1|
0	gi|22129471|ref|NP_666801.1|
0	gi|33239152|ref|NP_666518.1|
0	gi|22129681|ref|NP_666415.1|
0	gi|22128929|ref|NP_667218.1|
0	gi|22129041|ref|NP_667143.1|
0	gi|58801316|ref|NP_001011769.1|
0	gi|33238950|ref|NP_666698.1|
0	gi|22129465|ref|NP_666802.1|
0	gi|22129043|ref|NP_667144.1|
0	gi|33238948|ref|NP_666699.1|
0	gi|22128931|ref|NP_667215.1|
0	gi|22129277|ref|NP_666999.1|
0	gi|63608491|ref|XP_622784.1|
0	gi|10181106|ref|NP_065623.1|
0	gi|22129705|ref|NP_666402.1|
0	gi|22128933|ref|NP_667216.1|
0	gi|22129271|ref|NP_667000.1|
0	gi|22129707|ref|NP_666403.1|
0	gi|22129045|ref|NP_667141.1|
0	gi|58801404|ref|NP_001011820.1|
0	gi|33239340|ref|NP_666756.1|
0	gi|22129685|ref|NP_666412.1|
0	gi|22128937|ref|NP_667213.1|
0	gi|22129047|ref|NP_667142.1|
0	gi|58801320|ref|NP_001011771.1|
0	gi|58801478|ref|NP_001011860.1|
0	gi|22129589|ref|NP_666469.1|
0	gi|22129687|ref|NP_666413.1|
0	gi|22208856|ref|NP_667214.1|
0	gi|22129281|ref|NP_666997.1|
0	gi|58801322|ref|NP_001011773.1|
0	gi|58615695|ref|NP_001011662.1|
0	gi|33238974|ref|NP_666515.1|
0	gi|22203805|ref|NP_667139.1|
0	gi|22129275|ref|NP_666998.1|
0	gi|58801280|ref|NP_001011743.1|
0	gi|33238986|ref|NP_666516.1|
0	gi|22129051|ref|NP_667140.1|
0	gi|49227288|ref|NP_001001810.1|
0	gi|22203779|ref|NP_666758.1|
0	gi|22129701|ref|NP_666404.1|
0	gi|22128939|ref|NP_667211.1|
0	gi|22129285|ref|NP_666995.1|
0	gi|22203789|ref|NP_666759.1|
0	gi|22129703|ref|NP_666405.1|
0	gi|22128935|ref|NP_667212.1|
0	gi|22129279|ref|NP_666996.1|
0	gi|22129689|ref|NP_666410.1|
0	gi|58801324|ref|NP_001011774.1|
0	gi|22129691|ref|NP_666411.1|
0	gi|49227332|ref|NP_001001808.1|
0	gi|58801326|ref|NP_001011775.1|
0	gi|22129735|ref|NP_666388.1|
0	gi|11464981|ref|NP_062349.1|
0	gi|33239316|ref|NP_666700.1|
0	gi|33238982|ref|NP_666513.1|
0	gi|22129283|ref|NP_666993.1|
0	gi|49227320|ref|NP_001001809.1|
0	gi|58801408|ref|NP_001011822.1|
0	gi|22129473|ref|NP_666799.1|
0	gi|33238980|ref|NP_666514.1|
0	gi|49170058|ref|NP_666994.1|
0	gi|58801410|ref|NP_001011823.1|
0	gi|22129469|ref|NP_666800.1|
0	gi|22129697|ref|NP_666406.1|
0	gi|33239112|ref|NP_667137.1|
0	gi|22129699|ref|NP_666407.1|
0	gi|22203803|ref|NP_667138.1|
0	gi|22129289|ref|NP_666992.1|
0	gi|49227367|ref|NP_001001807.1|
0	gi|58801476|ref|NP_001011859.1|
0	gi|33239102|ref|NP_666702.1|
0	gi|33239294|ref|NP_666839.1|
0	gi|22129693|ref|NP_666408.1|
0	gi|33238972|ref|NP_666703.1|
0	gi|33238930|ref|NP_666841.1|
0	gi|22129587|ref|NP_666468.1|
0	gi|22129695|ref|NP_666409.1|
0	gi|22128941|ref|NP_667209.1|
0	gi|27544957|ref|NP_667136.1|
0	gi|22129291|ref|NP_666989.1|
0	gi|22129439|ref|NP_666912.1|
0	gi|22128943|ref|NP_667210.1|
0	gi|22129293|ref|NP_666990.1|
0	gi|33468917|ref|NP_035110.1|
0	gi|22129433|ref|NP_666913.1|
0	gi|58801328|ref|NP_001011776.1|
0	gi|11496249|ref|NP_067343.1|
0	gi|11464993|ref|NP_065260.1|
0	gi|58801330|ref|NP_001011777.1|
0	gi|11464995|ref|NP_065261.1|
0	gi|33238978|ref|NP_666704.1|
0	gi|58801282|ref|NP_001011744.1|
0	gi|33239114|ref|NP_666706.1|
0	gi|22129295|ref|NP_666987.1|
0	gi|58801284|ref|NP_001011748.1|
0	gi|22129055|ref|NP_667131.1|
0	gi|22129297|ref|NP_666988.1|
0	gi|53828663|ref|NP_570938.1|
0	gi|22128945|ref|NP_667207.1|
0	gi|22128641|ref|NP_666812.1|
0	gi|22128947|ref|NP_667208.1|
0	gi|22129059|ref|NP_667129.1|
0	gi|33239254|ref|NP_666676.1|
0	gi|22129451|ref|NP_666813.1|
0	gi|22129053|ref|NP_667130.1|
0	gi|22129299|ref|NP_666985.1|
0	gi|58801332|ref|NP_001011778.1|
0	gi|33238892|ref|NP_666677.1|
0	gi|33238908|ref|NP_666842.1|
0	gi|22129301|ref|NP_666986.1|
0	gi|10048448|ref|NP_065258.1|
0	gi|33239076|ref|NP_666843.1|
0	gi|10048450|ref|NP_065259.1|
0	gi|58801270|ref|NP_001011738.1|
0	gi|27544963|ref|NP_666760.1|
0	gi|46575899|ref|NP_997547.1|
0	gi|33239118|ref|NP_666707.1|
0	gi|33239332|ref|NP_666761.1|
0	gi|22129063|ref|NP_667127.1|
0	gi|22129303|ref|NP_666983.1|
0	gi|58801318|ref|NP_001011770.1|
0	gi|22129717|ref|NP_666395.1|
0	gi|33239116|ref|NP_666708.1|
0	gi|22129057|ref|NP_667128.1|
0	gi|22129305|ref|NP_666984.1|
0	gi|63596235|ref|XP_620804.1|
0	gi|58801406|ref|NP_001011821.1|
0	gi|22129441|ref|NP_666909.1|
0	gi|22165410|ref|NP_667125.1|
0	gi|22129307|ref|NP_666981.1|
0	gi|58801426|ref|NP_001011831.1|
0	gi|22129604|ref|NP_666459.1|
0	gi|22129455|ref|NP_666810.1|
0	gi|22129061|ref|NP_667126.1|
0	gi|22129309|ref|NP_666982.1|
0	gi|22129449|ref|NP_666811.1|
0	gi|33238920|ref|NP_666511.1|
0	gi|22128831|ref|NP_667273.1|
0	gi|21312710|ref|NP_083186.1|
0	gi|33239028|ref|NP_666674.1|
0	gi|33238976|ref|NP_666512.1|
0	gi|22129597|ref|NP_666465.1|
0	gi|22128833|ref|NP_667274.1|
0	gi|22129311|ref|NP_666979.1|
0	gi|22129610|ref|NP_666458.1|
0	gi|33239044|ref|NP_666675.1|
0	gi|22129065|ref|NP_667123.1|
0	gi|22129313|ref|NP_666980.1|
0	gi|58801336|ref|NP_001011783.1|
0	gi|33239344|ref|NP_666762.1|
0	gi|22129067|ref|NP_667124.1|
0	gi|63480413|ref|XP_621528.1|
0	gi|58801338|ref|NP_001011784.1|
0	gi|46518540|ref|NP_997505.1|
0	gi|33239342|ref|NP_666763.1|
0	gi|22128827|ref|NP_667275.1|
0	gi|63487120|ref|XP_619779.1|
0	gi|63610191|ref|XP_618832.1|
0	gi|49227395|ref|NP_667276.1|
0	gi|63610195|ref|XP_618833.1|
0	gi|46430596|ref|NP_997457.1|
0	gi|22129475|ref|NP_666797.1|
0	gi|27544955|ref|NP_666509.1|
0	gi|33239036|ref|NP_666672.1|
0	gi|33239122|ref|NP_666709.1|
0	gi|22129477|ref|NP_666798.1|
0	gi|33239364|ref|NP_666510.1|
0	gi|22129069|ref|NP_667121.1|
0	gi|63487126|ref|XP_619781.1|
0	gi|46575926|ref|NP_666520.1|
0	gi|33239030|ref|NP_666673.1|
0	gi|33239120|ref|NP_666710.1|
0	gi|22129071|ref|NP_667122.1|
0	gi|63487129|ref|XP_619782.1|
0	gi|22129602|ref|NP_666462.1|
0	gi|51706259|ref|XP_485031.1|
0	gi|51829563|ref|XP_488231.1|
0	gi|63680509|ref|XP_619354.1|
0	gi|46402199|ref|NP_997107.1|
0	gi|22129595|ref|NP_666463.1|
0	gi|22128829|ref|NP_667277.1|
0	gi|22129315|ref|NP_666977.1|
0	gi|63610213|ref|XP_621234.1|
0	gi|33238944|ref|NP_874373.1|
0	gi|22129553|ref|NP_666488.1|
0	gi|22128823|ref|NP_667278.1|
0	gi|22129317|ref|NP_666978.1|
0	gi|63610217|ref|XP_621235.1|
0	gi|46402211|ref|NP_997113.1|
0	gi|22129533|ref|NP_666764.1|
0	gi|22129075|ref|NP_667119.1|
0	gi|46391069|ref|NP_997036.1|
0	gi|22129527|ref|NP_666765.1|
0	gi|49170066|ref|NP_667120.1|
0	gi|33239298|ref|NP_666654.1|
0	gi|58801340|ref|NP_001011785.1|
0	gi|22129479|ref|NP_666795.1|
0	gi|22129606|ref|NP_666460.1|
0	gi|58801342|ref|NP_001011787.1|
0	gi|33238928|ref|NP_666640.1|
0	gi|22129600|ref|NP_666461.1|
0	gi|22129325|ref|NP_666974.1|
0	gi|63487147|ref|XP_621554.1|
0	gi|58801500|ref|NP_001011721.1|
0	gi|22129319|ref|NP_666975.1|
0	gi|63487150|ref|XP_621555.1|
0	gi|22129073|ref|NP_667117.1|
0	gi|33238932|ref|NP_666678.1|
0	gi|33238996|ref|NP_666507.1|
0	gi|49227584|ref|NP_667118.1|
0	gi|33239250|ref|NP_666668.1|
0	gi|33238968|ref|NP_666508.1|
0	gi|33238922|ref|NP_666867.1|
0	gi|22129329|ref|NP_666972.1|
0	gi|58801344|ref|NP_001011789.1|
0	gi|33239038|ref|NP_666669.1|
0	gi|33239178|ref|NP_666869.1|
0	gi|22380661|ref|NP_667115.1|
0	gi|22129323|ref|NP_666973.1|
0	gi|53850586|ref|NP_001005524.1|
0	gi|46047480|ref|NP_996780.1|
0	gi|33238934|ref|NP_666667.1|
0	gi|33239024|ref|NP_666670.1|
0	gi|33239084|ref|NP_666895.1|
0	gi|22129079|ref|NP_667116.1|
0	gi|22129485|ref|NP_666793.1|
0	gi|33239088|ref|NP_666896.1|
0	gi|22129327|ref|NP_666970.1|
0	gi|22208858|ref|NP_666794.1|
0	gi|22128825|ref|NP_667279.1|
0	gi|22129083|ref|NP_667113.1|
0	gi|49170068|ref|NP_996786.1|
0	gi|49170046|ref|NP_666680.1|
0	gi|22129077|ref|NP_667114.1|
0	gi|33239176|ref|NP_666870.1|
0	gi|46575930|ref|NP_997557.1|
0	gi|9938010|ref|NP_064684.1|
0	gi|33239026|ref|NP_666665.1|
0	gi|33239182|ref|NP_666871.1|
0	gi|33238938|ref|NP_666679.1|
0	gi|33239034|ref|NP_666666.1|
0	gi|33239080|ref|NP_666893.1|
0	gi|46047464|ref|NP_996779.1|
0	gi|9938016|ref|NP_064687.1|
0	gi|7242165|ref|NP_035113.1|
0	gi|22129529|ref|NP_666766.1|
0	gi|33239078|ref|NP_666894.1|
0	gi|22129523|ref|NP_666767.1|
0	gi|22129087|ref|NP_667111.1|
0	gi|58801264|ref|NP_001011735.1|
0	gi|58801346|ref|NP_001011790.1|
0	gi|33238936|ref|NP_666682.1|
0	gi|33238884|ref|NP_666663.1|
0	gi|22129081|ref|NP_667112.1|
0	gi|58801348|ref|NP_001011791.1|
0	gi|58801412|ref|NP_001011824.1|
0	gi|33238890|ref|NP_666664.1|
0	gi|22129487|ref|NP_666790.1|
0	gi|33238992|ref|NP_666505.1|
0	gi|33238904|ref|NP_666872.1|
0	gi|58801414|ref|NP_001011825.1|
0	gi|7305341|ref|NP_038756.1|
0	gi|59676579|ref|NP_001012265.1|
0	gi|22129489|ref|NP_666791.1|
0	gi|33238998|ref|NP_666506.1|
0	gi|33239286|ref|NP_666873.1|
0	gi|58801470|ref|NP_001011856.1|
0	gi|11464983|ref|NP_062358.1|
0	gi|22203771|ref|NP_666681.1|
0	gi|33239022|ref|NP_666891.1|
0	gi|22129091|ref|NP_667109.1|
0	gi|33239020|ref|NP_666892.1|
0	gi|22129085|ref|NP_667110.1|
0	gi|22129339|ref|NP_666964.1|
0	gi|28316768|ref|NP_783604.1|
0	gi|59676583|ref|NP_001012266.1|
0	gi|22129491|ref|NP_666788.1|
0	gi|49227376|ref|NP_667282.1|
0	gi|59676585|ref|NP_001012269.1|
0	gi|33238940|ref|NP_666684.1|
0	gi|22129493|ref|NP_666789.1|
0	gi|22129095|ref|NP_667107.1|
0	gi|22129089|ref|NP_667108.1|
0	gi|58801350|ref|NP_001011792.1|
0	gi|33238994|ref|NP_666661.1|
0	gi|22129097|ref|NP_667104.1|
0	gi|33238942|ref|NP_666683.1|
0	gi|33238894|ref|NP_666662.1|
0	gi|27544959|ref|NP_666714.1|
0	gi|33239148|ref|NP_666503.1|
0	gi|22129093|ref|NP_667106.1|
0	gi|46430558|ref|NP_997432.1|
0	gi|33239050|ref|NP_666715.1|
0	gi|33238902|ref|NP_666504.1|
0	gi|46430552|ref|NP_997433.1|
0	gi|11464985|ref|NP_062359.1|
0	gi|22203775|ref|NP_666716.1|
0	gi|22129345|ref|NP_666963.1|
0	gi|58801354|ref|NP_001011794.1|
0	gi|33239104|ref|NP_666701.1|
0	gi|22129347|ref|NP_666960.1|
0	gi|58801356|ref|NP_001011795.1|
0	gi|22129459|ref|NP_666808.1|
0	gi|33239006|ref|NP_666874.1|
0	gi|22129101|ref|NP_667102.1|
0	gi|33238990|ref|NP_666659.1|
0	gi|22129453|ref|NP_666809.1|
0	gi|33239002|ref|NP_666875.1|
0	gi|22129103|ref|NP_667103.1|
0	gi|33239232|ref|NP_666958.1|
0	gi|58801416|ref|NP_001011826.1|
0	gi|33238988|ref|NP_666660.1|
0	gi|33239018|ref|NP_666889.1|
0	gi|58801358|ref|NP_001011796.1|
0	gi|58801418|ref|NP_001011827.1|
0	gi|33239016|ref|NP_666890.1|
0	gi|22129105|ref|NP_667100.1|
0	gi|22129351|ref|NP_666956.1|
0	gi|63554994|ref|XP_620620.1|
0	gi|53828690|ref|NP_001005488.1|
0	gi|58801360|ref|NP_001011797.1|
0	gi|33238946|ref|NP_666688.1|
0	gi|49170040|ref|NP_666768.1|
0	gi|22129107|ref|NP_667101.1|
0	gi|22129353|ref|NP_666957.1|
0	gi|58801496|ref|NP_001011871.1|
0	gi|22129525|ref|NP_666769.1|
0	gi|58801504|ref|NP_001011872.1|
0	gi|58801420|ref|NP_001011828.1|
0	gi|33239318|ref|NP_666657.1|
0	gi|22129355|ref|NP_666954.1|
0	gi|53828686|ref|NP_001005481.1|
0	gi|58801422|ref|NP_001011829.1|
0	gi|33238984|ref|NP_666658.1|
0	gi|22129109|ref|NP_667098.1|
0	gi|22129359|ref|NP_666952.1|
0	gi|46430570|ref|NP_997438.1|
0	gi|58801468|ref|NP_001011855.1|
0	gi|33238886|ref|NP_666712.1|
0	gi|22129111|ref|NP_667099.1|
0	gi|22129361|ref|NP_666953.1|
0	gi|33239060|ref|NP_666501.1|
0	gi|33239214|ref|NP_666717.1|
0	gi|33239074|ref|NP_666502.1|
0	gi|53828668|ref|NP_997019.1|
0	gi|33238880|ref|NP_666711.1|
0	gi|33239220|ref|NP_666718.1|
0	gi|22129495|ref|NP_666786.1|
0	gi|46409252|ref|NP_997020.2|
0	gi|22129497|ref|NP_666787.1|
0	gi|22129369|ref|NP_666949.1|
0	gi|58801362|ref|NP_001011798.1|
0	gi|22129113|ref|NP_667096.1|
0	gi|22129363|ref|NP_666950.1|
0	gi|46430568|ref|NP_997441.1|
0	gi|58801492|ref|NP_001011869.1|
0	gi|27544953|ref|NP_666719.1|
0	gi|33239072|ref|NP_666828.1|
0	gi|22129115|ref|NP_667097.1|
0	gi|54261732|ref|NP_997021.1|
0	gi|46430578|ref|NP_997442.1|
0	gi|58801502|ref|NP_001011870.1|
0	gi|33239062|ref|NP_666829.1|
0	gi|22129519|ref|NP_666770.1|
0	gi|22129373|ref|NP_666947.1|
0	gi|46369489|ref|NP_997023.1|
0	gi|49170048|ref|NP_666771.1|
0	gi|22129117|ref|NP_667094.1|
0	gi|22129367|ref|NP_666948.1|
0	gi|33238896|ref|NP_666713.1|
0	gi|33239004|ref|NP_666876.1|
0	gi|22129119|ref|NP_667095.1|
0	gi|22129377|ref|NP_666945.1|
0	gi|46430572|ref|NP_997443.1|
0	gi|58801364|ref|NP_001011799.1|
0	gi|22129499|ref|NP_666783.1|
0	gi|33239346|ref|NP_666877.1|
0	gi|22203801|ref|NP_667092.1|
0	gi|22129371|ref|NP_666946.1|
0	gi|46369485|ref|NP_997024.1|
0	gi|46430582|ref|NP_997444.1|
0	gi|22129501|ref|NP_666784.1|
0	gi|46369493|ref|NP_997025.1|
0	gi|58801488|ref|NP_001011867.1|
0	gi|33238954|ref|NP_666744.1|
0	gi|22203797|ref|NP_667089.1|
0	gi|46430576|ref|NP_997445.1|
0	gi|58801498|ref|NP_001011868.1|
0	gi|22129463|ref|NP_666805.1|
0	gi|22129614|ref|NP_666456.1|
0	gi|46430586|ref|NP_997446.1|
0	gi|22129457|ref|NP_666807.1|
0	gi|22129608|ref|NP_666457.1|
0	gi|22129131|ref|NP_667086.1|
0	gi|22380655|ref|NP_666943.1|
0	gi|33239354|ref|NP_666729.1|
0	gi|22129531|ref|NP_666497.1|
0	gi|22129125|ref|NP_667088.1|
0	gi|22129375|ref|NP_666944.1|
0	gi|58801368|ref|NP_001011801.1|
0	gi|22129503|ref|NP_666781.1|
0	gi|46430580|ref|NP_997447.1|
0	gi|58801370|ref|NP_001011802.1|
0	gi|22129505|ref|NP_666782.1|
0	gi|46430590|ref|NP_997448.1|
0	gi|33239064|ref|NP_666748.1|
0	gi|33239096|ref|NP_666844.1|
0	gi|22129618|ref|NP_666454.1|
0	gi|27544961|ref|NP_667289.1|
0	gi|22129135|ref|NP_667084.1|
0	gi|22129379|ref|NP_666941.1|
0	gi|22129507|ref|NP_666779.1|
0	gi|33239094|ref|NP_666845.1|
0	gi|22129612|ref|NP_666455.1|
0	gi|22129129|ref|NP_667085.1|
0	gi|46518534|ref|NP_997515.1|
0	gi|58801372|ref|NP_001011803.1|
0	gi|22129509|ref|NP_666780.1|
0	gi|22129443|ref|NP_666910.1|
0	gi|46369497|ref|NP_997028.1|
0	gi|46430584|ref|NP_997449.1|
0	gi|58801374|ref|NP_001011804.1|
0	gi|49170054|ref|NP_667041.1|
0	gi|33239058|ref|NP_666747.1|
0	gi|33238926|ref|NP_666655.1|
0	gi|22129437|ref|NP_666911.1|
0	gi|33239352|ref|NP_666878.1|
0	gi|33239326|ref|NP_666939.1|
0	gi|33238924|ref|NP_666656.1|
0	gi|33239350|ref|NP_666532.1|
0	gi|22129139|ref|NP_667082.1|
0	gi|22129385|ref|NP_666940.1|
0	gi|33239260|ref|NP_666721.1|
0	gi|33239100|ref|NP_666887.1|
0	gi|22129133|ref|NP_667083.1|
0	gi|22129389|ref|NP_666937.1|
0	gi|46430594|ref|NP_997450.1|
0	gi|33239130|ref|NP_666846.1|
0	gi|33239098|ref|NP_666888.1|
0	gi|46430588|ref|NP_997451.1|
0	gi|49170044|ref|NP_666772.1|
0	gi|33239128|ref|NP_666847.1|
0	gi|49170056|ref|NP_667080.1|
0	gi|22129521|ref|NP_666773.1|
0	gi|33239144|ref|NP_666907.1|
0	gi|58801286|ref|NP_001011749.1|
0	gi|22380659|ref|NP_667081.1|
0	gi|46395483|ref|NP_997058.1|
0	gi|33238956|ref|NP_666751.1|
0	gi|22129447|ref|NP_666908.1|
0	gi|22129393|ref|NP_666935.1|
0	gi|46391055|ref|NP_997030.1|
0	gi|22129621|ref|NP_666450.1|
0	gi|22129143|ref|NP_667078.1|
0	gi|22129387|ref|NP_666936.1|
0	gi|22129616|ref|NP_666453.1|
0	gi|22129137|ref|NP_667079.1|
0	gi|33238898|ref|NP_666749.1|
0	gi|33239052|ref|NP_666653.1|
0	gi|33239180|ref|NP_666848.1|
0	gi|22129397|ref|NP_666933.1|
0	gi|46391057|ref|NP_997032.1|
0	gi|46849789|ref|NP_997455.1|
0	gi|58801424|ref|NP_001011830.1|
0	gi|33239164|ref|NP_666849.1|
0	gi|22129391|ref|NP_666934.1|
0	gi|46391059|ref|NP_997033.1|
0	gi|46430602|ref|NP_997456.1|
0	gi|33239140|ref|NP_666905.1|
0	gi|58801428|ref|NP_001011832.1|
0	gi|33239146|ref|NP_666906.1|
0	gi|22129625|ref|NP_666448.1|
0	gi|22129147|ref|NP_667076.1|
0	gi|22380647|ref|NP_666884.1|
0	gi|58801430|ref|NP_001011833.1|
0	gi|22129628|ref|NP_666449.1|
0	gi|22129141|ref|NP_667077.1|
0	gi|22129395|ref|NP_666932.1|
0	gi|46391065|ref|NP_997034.1|
0	gi|33239170|ref|NP_666850.1|
0	gi|46391061|ref|NP_997035.1|
0	gi|33239210|ref|NP_666651.1|
0	gi|22129515|ref|NP_666775.1|
0	gi|33239168|ref|NP_666851.1|
0	gi|58801432|ref|NP_001011834.1|
0	gi|33239216|ref|NP_666652.1|
0	gi|22129517|ref|NP_666776.1|
0	gi|22129151|ref|NP_667074.1|
0	gi|46430752|ref|NP_997458.1|
0	gi|58531212|ref|NP_001011542.1|
0	gi|58801434|ref|NP_001011835.1|
0	gi|22380651|ref|NP_666852.1|
0	gi|22129145|ref|NP_667075.1|
0	gi|47131205|ref|NP_997037.1|
0	gi|51828542|ref|XP_484046.1|
0	gi|46575922|ref|NP_666753.1|
0	gi|33239174|ref|NP_666853.1|
0	gi|22203795|ref|NP_667072.1|
0	gi|58372140|ref|NP_001011534.1|
0	gi|33239358|ref|NP_666830.1|
0	gi|33239136|ref|NP_666903.1|
0	gi|22203799|ref|NP_667073.1|
0	gi|58372148|ref|NP_001011535.1|
0	gi|33239068|ref|NP_666831.1|
0	gi|22129511|ref|NP_666777.1|
0	gi|33239142|ref|NP_666904.1|
0	gi|46391063|ref|NP_997038.1|
0	gi|51764769|ref|XP_486196.1|
0	gi|33238962|ref|NP_666752.1|
0	gi|22129513|ref|NP_666778.1|
0	gi|46391073|ref|NP_997039.1|
0	gi|58801376|ref|NP_001011805.1|
0	gi|33239198|ref|NP_666854.1|
0	gi|49170062|ref|NP_667070.1|
0	gi|33238970|ref|NP_666731.1|
0	gi|58372136|ref|NP_001011532.1|
0	gi|58801378|ref|NP_001011806.1|
1	gi|63575375|ref|XP_486119.2|
1	gi|63952483|ref|XP_621987.1|
1	gi|63743308|ref|XP_205300.5|
1	gi|9910606|ref|NP_064324.1|
1	gi|18700038|ref|NP_570963.1|
1	gi|63546153|ref|XP_487962.2|
1	gi|63692906|ref|XP_622588.1|
1	gi|30424701|ref|NP_780308.1|
1	gi|63565059|ref|XP_285987.4|
1	gi|38080143|ref|XP_358748.1|
1	gi|40254353|ref|NP_077787.3|
1	gi|63565064|ref|XP_133134.4|
1	gi|6680784|ref|NP_031574.1|
1	gi|22122757|ref|NP_666313.1|
1	gi|30425204|ref|NP_780675.1|
1	gi|38348488|ref|NP_941021.1|
1	gi|21704232|ref|NP_663587.1|
1	gi|38075377|ref|XP_138712.3|
1	gi|51827512|ref|XP_142805.4|
1	gi|38049389|ref|XP_357091.1|
1	gi|58037535|ref|NP_084502.1|
1	gi|29244048|ref|NP_808311.1|
1	gi|63546549|ref|XP_485840.2|
1	gi|63594516|ref|XP_620798.1|
1	gi|63652388|ref|XP_619123.1|
1	gi|56090226|ref|NP_001007569.1|
1	gi|63731464|ref|XP_484819.2|
1	gi|27370308|ref|NP_766451.1|
1	gi|63546553|ref|XP_485832.2|
1	gi|27734126|ref|NP_775605.1|
1	gi|29244498|ref|NP_808550.1|
1	gi|31543186|ref|NP_620399.3|
1	gi|21313506|ref|NP_084475.1|
1	gi|63586358|ref|XP_356146.3|
1	gi|63594541|ref|XP_356204.3|
1	gi|34147153|ref|NP_898963.1|
1	gi|27804319|ref|NP_598667.2|
1	gi|51830677|ref|XP_488316.1|
1	gi|31982075|ref|NP_766046.2|
1	gi|63556633|ref|XP_620450.1|
1	gi|63575801|ref|XP_620673.1|
1	gi|33859606|ref|NP_035393.1|
1	gi|63936897|ref|XP_486456.2|
1	gi|31544058|ref|NP_033566.2|
1	gi|63556636|ref|XP_620451.1|
1	gi|46518503|ref|NP_848141.2|
1	gi|38089327|ref|XP_134273.2|
1	gi|63594553|ref|XP_621886.1|
1	gi|6678637|ref|NP_033573.1|
1	gi|63556639|ref|XP_620452.1|
1	gi|27369654|ref|NP_766071.1|
1	gi|31044471|ref|NP_851843.1|
1	gi|31544067|ref|NP_033603.2|
1	gi|31559871|ref|NP_780689.2|
1	gi|38086176|ref|XP_355871.1|
1	gi|21489951|ref|NP_659544.1|
1	gi|38076224|ref|XP_143175.2|
1	gi|51711201|ref|XP_355639.2|
1	gi|63556648|ref|XP_133337.4|
1	gi|52851395|ref|NP_001005358.1|
1	gi|7710108|ref|NP_057895.1|
1	gi|46409654|ref|NP_057892.1|
1	gi|20911040|ref|NP_057893.1|
1	gi|47564117|ref|NP_001001130.1|
1	gi|37574094|ref|NP_932120.1|
1	gi|46810305|ref|NP_938081.1|
1	gi|22122835|ref|NP_666361.1|
1	gi|29789126|ref|NP_067301.1|
1	gi|27370414|ref|NP_766507.1|
1	gi|63531113|ref|XP_620259.1|
1	gi|63704896|ref|XP_139876.4|
1	gi|51770195|ref|XP_128580.3|
1	gi|30424581|ref|NP_776099.1|
1	gi|27369882|ref|NP_766205.1|
1	gi|7110737|ref|NP_033564.1|
1	gi|21362279|ref|NP_573471.1|
1	gi|30425222|ref|NP_780686.1|
1	gi|33504577|ref|NP_780456.1|
1	gi|38086207|ref|XP_145500.4|
1	gi|56711288|ref|NP_001008549.1|
1	gi|6678629|ref|NP_033568.1|
1	gi|13384694|ref|NP_079600.1|
1	gi|51786581|ref|XP_358746.2|
1	gi|63556686|ref|XP_145503.4|
1	gi|6678633|ref|NP_033570.1|
1	gi|63556690|ref|XP_133308.4|
1	gi|63748686|ref|XP_621071.1|
1	gi|30142720|ref|NP_839997.1|
1	gi|40556276|ref|NP_955008.1|
1	gi|20373159|ref|NP_579936.1|
1	gi|26080426|ref|NP_751894.1|
1	gi|56119156|ref|NP_001007576.1|
1	gi|27370556|ref|NP_766622.1|
1	gi|30520165|ref|NP_848848.1|
1	gi|56699450|ref|NP_035878.1|
1	gi|51921373|ref|NP_001004190.1|
1	gi|6756067|ref|NP_035894.1|
1	gi|63718219|ref|XP_140546.5|
1	gi|46359077|ref|NP_201584.2|
1	gi|51706528|ref|XP_283816.2|
1	gi|6755576|ref|NP_035545.1|
1	gi|31044459|ref|NP_851839.1|
1	gi|10946608|ref|NP_067282.1|
1	gi|6754572|ref|NP_034861.1|
1	gi|7305637|ref|NP_038871.1|
1	gi|28546202|ref|XP_131700.3|
1	gi|56605854|ref|NP_001008501.1|
1	gi|27734192|ref|NP_775563.1|
1	gi|46810301|ref|NP_849206.1|
1	gi|63812668|ref|XP_621952.1|
1	gi|31981388|ref|NP_035943.2|
1	gi|21312718|ref|NP_083189.1|
1	gi|7305647|ref|NP_038872.1|
1	gi|28893511|ref|NP_796336.1|
1	gi|51764245|ref|XP_146411.5|
1	gi|63586446|ref|XP_134826.4|
1	gi|51770231|ref|XP_487475.1|
1	gi|40254177|ref|NP_082406.2|
1	gi|18875350|ref|NP_573467.1|
1	gi|63695352|ref|XP_622715.1|
1	gi|37674207|ref|NP_083262.1|
1	gi|63695356|ref|XP_622716.1|
1	gi|51784375|ref|XP_194572.3|
1	gi|37574106|ref|NP_932128.1|
1	gi|27370090|ref|NP_766328.1|
1	gi|58037307|ref|NP_082611.1|
1	gi|51776960|ref|XP_488232.1|
1	gi|19527094|ref|NP_598640.1|
1	gi|28893503|ref|NP_796333.1|
1	gi|31981073|ref|NP_080383.2|
1	gi|63556751|ref|XP_145521.5|
1	gi|63713822|ref|XP_622234.1|
1	gi|29244118|ref|NP_808352.1|
1	gi|9910608|ref|NP_064325.1|
1	gi|31559933|ref|NP_663599.2|
1	gi|27819592|ref|NP_081753.1|
1	gi|29244364|ref|NP_808479.1|
1	gi|40254404|ref|NP_775540.2|
1	gi|38087422|ref|XP_133827.2|
1	gi|63641925|ref|XP_619091.1|
1	gi|23346459|ref|NP_694703.1|
1	gi|7305643|ref|NP_038942.1|
1	gi|56118256|ref|NP_848847.3|
1	gi|24418878|ref|NP_722475.1|
1	gi|24418923|ref|NP_722497.1|
1	gi|27370134|ref|NP_766351.1|
1	gi|33186878|ref|NP_081780.2|
1	gi|47059080|ref|NP_033580.2|
1	gi|47059078|ref|NP_067534.2|
1	gi|51092297|ref|NP_001003666.1|
1	gi|30840988|ref|NP_081283.1|
1	gi|30520189|ref|NP_848859.1|
1	gi|27229094|ref|NP_081540.1|
1	gi|6677609|ref|NP_033576.1|
1	gi|47059106|ref|NP_898968.1|
1	gi|6756049|ref|NP_035879.1|
1	gi|42476265|ref|NP_033599.2|
1	gi|29244006|ref|NP_808290.1|
1	gi|34328284|ref|NP_080388.2|
1	gi|51830803|ref|XP_358938.2|
1	gi|40254383|ref|NP_766506.3|
1	gi|34610215|ref|NP_061277.2|
1	gi|29244112|ref|NP_808349.1|
1	gi|20825813|ref|XP_136292.1|
1	gi|63493503|ref|XP_619856.1|
1	gi|40254298|ref|NP_780642.2|
1	gi|63493506|ref|XP_619857.1|
1	gi|63562082|ref|XP_620570.1|
1	gi|30520175|ref|NP_848849.1|
1	gi|63908875|ref|XP_620882.1|
1	gi|9625008|ref|NP_062511.1|
1	gi|51706586|ref|XP_485123.1|
1	gi|51762957|ref|XP_485924.1|
1	gi|30424892|ref|NP_780461.1|
1	gi|6677613|ref|NP_033581.1|
1	gi|63556800|ref|XP_488028.2|
1	gi|46852149|ref|NP_631880.2|
1	gi|51792467|ref|XP_142315.3|
1	gi|6679991|ref|NP_032140.1|
1	gi|28524138|ref|XP_283527.1|
1	gi|63688239|ref|XP_358903.3|
1	gi|58331168|ref|NP_001010988.1|
1	gi|63935133|ref|XP_621973.1|
1	gi|63493530|ref|XP_485125.2|
1	gi|63612035|ref|XP_622779.1|
1	gi|20891579|ref|XP_148436.1|
1	gi|63815287|ref|XP_486422.2|
1	gi|63506200|ref|XP_485208.2|
1	gi|63527010|ref|XP_485554.2|
1	gi|63556806|ref|XP_621766.1|
1	gi|17978246|ref|NP_536681.1|
1	gi|21703718|ref|NP_663331.1|
1	gi|30794208|ref|NP_084415.1|
1	gi|63680202|ref|XP_128010.4|
1	gi|63547659|ref|XP_359323.3|
1	gi|63517439|ref|XP_485477.2|
1	gi|51714355|ref|XP_289903.3|
1	gi|47824880|ref|NP_001001447.1|
1	gi|63493574|ref|XP_485126.2|
1	gi|58331166|ref|NP_032843.2|
1	gi|51706613|ref|XP_485113.1|
1	gi|7110739|ref|NP_033582.1|
1	gi|63493578|ref|XP_619854.1|
1	gi|63517456|ref|XP_620127.1|
1	gi|51706619|ref|XP_485115.1|
1	gi|63493583|ref|XP_619855.1|
1	gi|63517471|ref|XP_620131.1|
1	gi|31543269|ref|NP_032662.2|
1	gi|30911112|ref|NP_851783.1|
1	gi|31544063|ref|NP_036111.2|
1	gi|9790133|ref|NP_062752.1|
1	gi|27369668|ref|NP_766074.1|
1	gi|31543078|ref|NP_765980.2|
1	gi|46402247|ref|NP_997128.1|
1	gi|51921279|ref|NP_001004139.1|
1	gi|27369519|ref|NP_765991.1|
1	gi|22165394|ref|NP_573491.2|
1	gi|6677619|ref|NP_033586.1|
1	gi|63556825|ref|XP_621780.1|
1	gi|6677621|ref|NP_033587.1|
1	gi|63832120|ref|XP_142421.5|
1	gi|6756047|ref|NP_036110.1|
1	gi|33859648|ref|NP_035884.1|
1	gi|51789651|ref|XP_143000.4|
1	gi|51827393|ref|XP_356300.2|
1	gi|22094085|ref|NP_033588.1|
1	gi|51767563|ref|XP_484224.1|
1	gi|6681247|ref|NP_031919.1|
1	gi|6677623|ref|NP_033590.1|
1	gi|13385546|ref|NP_080322.1|
1	gi|63492295|ref|XP_619803.1|
1	gi|63647087|ref|XP_619080.1|
1	gi|46810309|ref|NP_898942.1|
1	gi|6677627|ref|NP_033592.1|
1	gi|63967420|ref|XP_488281.2|
1	gi|6677631|ref|NP_033594.1|
1	gi|51789692|ref|XP_143022.5|
1	gi|51763078|ref|XP_488034.1|
1	gi|27229083|ref|NP_081293.2|
1	gi|13374565|ref|NP_075811.1|
1	gi|34147234|ref|NP_899008.1|
1	gi|6755586|ref|NP_035557.1|
1	gi|6677637|ref|NP_033597.1|
1	gi|63876718|ref|XP_620871.1|
1	gi|6753172|ref|NP_033874.1|
1	gi|21704160|ref|NP_663552.1|
1	gi|22165358|ref|NP_081275.1|
1	gi|9055388|ref|NP_061261.1|
1	gi|30410002|ref|NP_848471.1|
1	gi|63479972|ref|XP_622280.1|
1	gi|31982135|ref|NP_766529.2|
1	gi|40804763|ref|NP_033600.2|
1	gi|33859642|ref|NP_035872.1|
1	gi|25050676|ref|XP_145574.2|
1	gi|6677645|ref|NP_033601.1|
1	gi|29789173|ref|NP_075852.1|
1	gi|51709632|ref|XP_485487.1|
1	gi|28893273|ref|NP_796200.1|
1	gi|6677647|ref|NP_033602.1|
1	gi|27777687|ref|NP_035877.1|
1	gi|58037397|ref|NP_083438.1|
1	gi|20863081|ref|XP_125803.1|
1	gi|51784033|ref|XP_488238.1|
1	gi|6678149|ref|NP_033307.1|
1	gi|38090585|ref|XP_137200.3|
1	gi|6756057|ref|NP_035885.1|
1	gi|21450221|ref|NP_659082.1|
1	gi|38566704|ref|NP_766342.1|
1	gi|6756061|ref|NP_035887.1|
1	gi|13928680|ref|NP_113682.1|
1	gi|51784253|ref|XP_142755.4|
1	gi|49227202|ref|NP_059495.2|
1	gi|39930331|ref|NP_035888.1|
1	gi|10181128|ref|NP_065614.1|
1	gi|60218893|ref|NP_001012450.1|
1	gi|38348526|ref|NP_941046.1|
1	gi|63693945|ref|XP_622642.1|
1	gi|22122799|ref|NP_666343.1|
1	gi|33469133|ref|NP_062520.1|
1	gi|51784257|ref|XP_486397.1|
1	gi|63946669|ref|XP_620902.1|
1	gi|60218891|ref|NP_001012325.1|
1	gi|33563280|ref|NP_035889.1|
1	gi|39930431|ref|NP_081561.1|
1	gi|60218895|ref|NP_001012451.1|
1	gi|34147228|ref|NP_899000.1|
1	gi|50284537|ref|NP_001002008.1|
1	gi|28076891|ref|NP_080333.1|
1	gi|51592078|ref|NP_038950.3|
1	gi|6754194|ref|NP_034560.1|
1	gi|22779907|ref|NP_690027.1|
1	gi|9910494|ref|NP_064353.1|
1	gi|46358382|ref|NP_033584.2|
1	gi|54261738|ref|NP_001005788.1|
1	gi|10946742|ref|NP_067372.1|
1	gi|63518247|ref|XP_485500.2|
1	gi|21743782|ref|NP_033077.1|
1	gi|7305645|ref|NP_038733.1|
1	gi|33942100|ref|NP_898846.1|
1	gi|63514506|ref|XP_620060.1|
1	gi|51765984|ref|XP_487127.1|
1	gi|21703954|ref|NP_663458.1|
1	gi|63518270|ref|XP_112241.5|
1	gi|31542230|ref|NP_700447.2|
1	gi|58037331|ref|NP_082819.1|
1	gi|40254296|ref|NP_780520.2|
1	gi|63964844|ref|XP_620861.1|
1	gi|21729792|ref|NP_663465.1|
1	gi|29244254|ref|NP_808426.1|
1	gi|63723879|ref|XP_128908.5|
1	gi|23956276|ref|NP_683726.1|
1	gi|52138542|ref|NP_001004362.1|
1	gi|29243904|ref|NP_808233.1|
1	gi|31044483|ref|NP_851784.1|
1	gi|6678627|ref|NP_033567.1|
1	gi|21703968|ref|NP_663467.1|
1	gi|41281743|ref|NP_665818.1|
1	gi|30425364|ref|NP_848542.1|
1	gi|31981904|ref|NP_666287.2|
1	gi|38088109|ref|XP_355987.1|
1	gi|63872119|ref|XP_621936.1|
1	gi|51824039|ref|XP_285689.3|
1	gi|6677607|ref|NP_033579.1|
1	gi|41056113|ref|NP_085034.2|
1	gi|6679705|ref|NP_031989.1|
1	gi|47564131|ref|NP_001001187.1|
1	gi|6756063|ref|NP_035890.1|
1	gi|29243956|ref|NP_808264.1|
1	gi|6756065|ref|NP_035892.1|
1	gi|27261814|ref|NP_035893.1|
1	gi|51784365|ref|XP_488275.1|
1	gi|51921301|ref|NP_001004149.1|
1	gi|51784255|ref|XP_486395.1|
1	gi|6756075|ref|NP_035898.1|
1	gi|51802056|ref|XP_358120.2|
1	gi|30425348|ref|NP_780767.1|
1	gi|6756079|ref|NP_035902.1|
1	gi|25072203|ref|NP_739565.1|
1	gi|31982421|ref|NP_033563.2|
1	gi|34147201|ref|NP_898990.1|
1	gi|63622005|ref|XP_137597.5|
1	gi|49087060|ref|NP_033583.2|
1	gi|29789231|ref|NP_076239.1|
1	gi|31559794|ref|NP_851791.1|
1	gi|31982823|ref|NP_033355.2|
1	gi|51764411|ref|XP_488141.1|
1	gi|63965810|ref|XP_621942.1|
1	gi|38259210|ref|NP_940809.1|
1	gi|38091380|ref|XP_110973.2|
1	gi|63643145|ref|XP_484267.2|
1	gi|51705090|ref|XP_484882.1|
1	gi|51766042|ref|XP_487126.1|
1	gi|49087128|ref|NP_001001792.1|
1	gi|51784284|ref|XP_488260.1|
1	gi|31088880|ref|NP_852084.1|
1	gi|51709219|ref|XP_143800.3|
1	gi|49087122|ref|NP_032642.2|
1	gi|51830768|ref|XP_356884.2|
1	gi|6681073|ref|NP_031820.1|
1	gi|34328310|ref|NP_082417.2|
1	gi|30424764|ref|NP_780372.1|
1	gi|51819853|ref|XP_142546.4|
1	gi|29244528|ref|NP_808567.1|
1	gi|34147181|ref|NP_898979.1|
1	gi|63534484|ref|XP_620241.1|
1	gi|51706274|ref|XP_355372.2|
1	gi|21312242|ref|NP_082574.1|
1	gi|63534487|ref|XP_485664.2|
1	gi|63702311|ref|XP_619431.1|
1	gi|63552718|ref|XP_145533.4|
1	gi|31981907|ref|NP_666315.2|
1	gi|51784048|ref|XP_488245.1|
1	gi|63702698|ref|XP_486505.2|
1	gi|63552781|ref|XP_485915.2|
1	gi|63563705|ref|XP_622939.1|
1	gi|7949090|ref|NP_058073.1|
1	gi|63563708|ref|XP_623005.1|
1	gi|38089983|ref|XP_150216.2|
1	gi|51783907|ref|XP_488207.1|
1	gi|13507660|ref|NP_109638.1|
1	gi|63552793|ref|XP_133396.5|
1	gi|37574147|ref|NP_932152.1|
1	gi|9931982|ref|NP_064658.1|
1	gi|63552806|ref|XP_620593.1|
1	gi|63492500|ref|XP_619823.1|
1	gi|30725784|ref|NP_849253.1|
1	gi|47564082|ref|NP_001001180.1|
1	gi|27369918|ref|NP_766231.1|
1	gi|63534609|ref|XP_620239.1|
1	gi|63888912|ref|XP_142448.5|
1	gi|7305545|ref|NP_038772.1|
1	gi|34328161|ref|NP_033585.2|
1	gi|63492519|ref|XP_619828.1|
1	gi|40254149|ref|NP_084228.2|
1	gi|29244168|ref|NP_808380.1|
1	gi|51770029|ref|XP_484601.1|
1	gi|46849817|ref|NP_898969.1|
1	gi|38081804|ref|XP_354987.1|
1	gi|63561734|ref|XP_622104.1|
1	gi|63702770|ref|XP_619439.1|
1	gi|33468975|ref|NP_075363.1|
1	gi|48958541|ref|NP_001001737.1|
1	gi|6677629|ref|NP_033593.1|
1	gi|28498169|ref|XP_285210.1|
1	gi|22122853|ref|NP_666371.1|
1	gi|63970860|ref|XP_488225.2|
1	gi|63702784|ref|XP_139814.6|
1	gi|63534770|ref|XP_285901.4|
1	gi|51770040|ref|XP_204906.4|
1	gi|38016187|ref|NP_937891.1|
1	gi|22122781|ref|NP_666333.1|
1	gi|51762833|ref|XP_355849.2|
1	gi|63650218|ref|XP_142768.5|
1	gi|22095021|ref|NP_666021.1|
1	gi|21704078|ref|NP_663522.1|
1	gi|63488046|ref|XP_619853.1|
1	gi|63555297|ref|XP_486070.2|
1	gi|51767951|ref|XP_484328.1|
1	gi|51770048|ref|XP_484608.1|
1	gi|21312572|ref|NP_081823.1|
1	gi|27370220|ref|NP_766405.1|
1	gi|63555302|ref|XP_145321.5|
1	gi|30725750|ref|NP_849229.1|
1	gi|63702802|ref|XP_619440.1|
1	gi|63934633|ref|XP_356261.3|
1	gi|51793916|ref|XP_486499.1|
1	gi|63555308|ref|XP_620405.1|
1	gi|10946816|ref|NP_067417.1|
1	gi|21703956|ref|NP_663459.1|
1	gi|51825108|ref|XP_488229.1|
1	gi|17978274|ref|NP_536709.1|
1	gi|30424631|ref|NP_776130.1|
1	gi|20819192|ref|XP_133164.1|
1	gi|53749214|ref|NP_001005425.1|
1	gi|30520221|ref|NP_848876.1|
1	gi|63534853|ref|XP_620240.1|
1	gi|20915070|ref|XP_133029.1|
1	gi|51770062|ref|XP_487464.1|
1	gi|42734474|ref|NP_075357.3|
1	gi|51770064|ref|XP_487465.1|
1	gi|63702827|ref|XP_621455.1|
1	gi|31980758|ref|NP_076174.2|
1	gi|51770066|ref|XP_128440.2|
1	gi|27369830|ref|NP_766174.1|
1	gi|63814196|ref|XP_488264.2|
1	gi|63650273|ref|XP_619112.1|
1	gi|51783952|ref|XP_486318.1|
1	gi|51831123|ref|XP_487391.1|
1	gi|21704192|ref|NP_663566.1|
1	gi|33942078|ref|NP_898835.1|
1	gi|63664063|ref|XP_619263.1|
1	gi|42734481|ref|NP_035899.3|
1	gi|63650303|ref|XP_127404.3|
1	gi|51784274|ref|XP_486406.1|
1	gi|29244508|ref|NP_808556.1|
1	gi|63650307|ref|XP_354760.3|
1	gi|63704654|ref|XP_484609.2|
1	gi|51767775|ref|XP_484276.1|
1	gi|51770076|ref|XP_285225.3|
1	gi|39841039|ref|NP_950185.1|
1	gi|30410744|ref|NP_848498.1|
1	gi|51767779|ref|XP_354761.2|
1	gi|47564121|ref|NP_001001152.1|
1	gi|51767781|ref|XP_484279.1|
1	gi|6753974|ref|NP_034408.1|
1	gi|31981918|ref|NP_033596.2|
1	gi|47564129|ref|NP_001001186.1|
1	gi|63650322|ref|XP_619117.1|
1	gi|63954948|ref|XP_143009.6|
1	gi|51800790|ref|XP_486524.1|
1	gi|28202033|ref|NP_780637.1|
1	gi|63519347|ref|XP_622562.1|
1	gi|56606035|ref|NP_001008427.1|
1	gi|21362293|ref|NP_653098.1|
1	gi|63564694|ref|XP_133185.5|
1	gi|51767787|ref|XP_283144.2|
1	gi|63816090|ref|XP_486434.2|
1	gi|63555375|ref|XP_620419.1|
1	gi|46358380|ref|NP_766337.2|
1	gi|63564703|ref|XP_133186.5|
1	gi|63692331|ref|XP_619414.1|
1	gi|33504487|ref|NP_062721.2|
1	gi|63606853|ref|XP_618795.1|
1	gi|51767759|ref|XP_487286.1|
1	gi|63555383|ref|XP_145322.5|
1	gi|20819492|ref|XP_145358.1|
1	gi|63725959|ref|XP_484752.2|
1	gi|30425158|ref|NP_780645.1|
1	gi|63650364|ref|XP_621322.1|
1	gi|22122715|ref|NP_666291.1|
1	gi|51830270|ref|XP_359366.2|
1	gi|27370506|ref|NP_766590.1|
1	gi|63622359|ref|XP_111107.5|
1	gi|23397413|ref|NP_694874.1|
1	gi|51764755|ref|XP_356228.2|
1	gi|63725977|ref|XP_140518.5|
1	gi|21536254|ref|NP_653129.1|
1	gi|38075251|ref|XP_287192.2|
1	gi|63622367|ref|XP_282967.2|
1	gi|13385100|ref|NP_084536.1|
1	gi|6671616|ref|NP_031554.1|
1	gi|30425352|ref|NP_780769.1|
1	gi|22122723|ref|NP_666297.1|
1	gi|63530549|ref|XP_620234.1|
1	gi|40538823|ref|NP_080726.2|
1	gi|58037297|ref|NP_082592.1|
1	gi|21362299|ref|NP_653102.1|
1	gi|51798919|ref|XP_112237.4|
1	gi|47059087|ref|NP_033591.2|
1	gi|51764773|ref|XP_134736.4|
1	gi|22122751|ref|NP_666314.1|
1	gi|31982552|ref|NP_766382.2|
1	gi|51764775|ref|XP_486197.1|
1	gi|51780439|ref|XP_488274.1|
2	gi|63511444|ref|XP_620030.1|
2	gi|28916677|ref|NP_803126.1|
2	gi|28893481|ref|NP_796317.1|
2	gi|63575398|ref|XP_620670.1|
2	gi|46518544|ref|NP_081164.1|
2	gi|6679349|ref|NP_032883.1|
2	gi|63674583|ref|XP_619309.1|
2	gi|9506749|ref|NP_062370.1|
2	gi|28545503|ref|XP_142762.2|
2	gi|23956070|ref|NP_038835.1|
2	gi|63700358|ref|XP_487457.2|
2	gi|38087657|ref|XP_358897.1|
2	gi|18959280|ref|NP_573483.1|
2	gi|32813439|ref|NP_796236.2|
2	gi|34147073|ref|NP_898922.1|
2	gi|51770531|ref|XP_489703.1|
2	gi|63713447|ref|XP_622555.1|
2	gi|40254402|ref|NP_033495.2|
2	gi|9910454|ref|NP_064308.1|
2	gi|63504667|ref|XP_357348.3|
2	gi|38075306|ref|XP_142402.2|
2	gi|51780498|ref|XP_135656.3|
2	gi|7242152|ref|NP_036068.1|
2	gi|6679345|ref|NP_032881.1|
2	gi|63492756|ref|XP_130630.5|
2	gi|51491854|ref|NP_001003914.1|
2	gi|26986591|ref|NP_758483.1|
2	gi|6753250|ref|NP_033922.1|
2	gi|31981564|ref|NP_035251.2|
2	gi|6753252|ref|NP_033923.1|
2	gi|14030781|ref|NP_114393.1|
2	gi|27370432|ref|NP_766516.1|
2	gi|38087625|ref|XP_355960.1|
2	gi|31982483|ref|NP_031621.2|
2	gi|63531706|ref|XP_620264.1|
2	gi|63531709|ref|XP_620265.1|
2	gi|9910164|ref|NP_064362.1|
2	gi|23956386|ref|NP_705815.1|
2	gi|6678165|ref|NP_033461.1|
2	gi|18158420|ref|NP_076302.1|
2	gi|63565465|ref|XP_620435.1|
2	gi|6678167|ref|NP_033462.1|
2	gi|38087629|ref|XP_355961.1|
2	gi|51317394|ref|NP_035626.1|
2	gi|63565477|ref|XP_620440.1|
2	gi|63493311|ref|XP_130753.4|
2	gi|30519907|ref|NP_848712.1|
2	gi|45433564|ref|NP_035915.2|
2	gi|51765880|ref|XP_487135.1|
2	gi|58036483|ref|NP_001009929.1|
2	gi|9910296|ref|NP_064329.1|
2	gi|63565498|ref|XP_621756.1|
2	gi|6753248|ref|NP_036170.1|
2	gi|29171296|ref|NP_808215.1|
2	gi|63706033|ref|XP_619462.1|
2	gi|30520199|ref|NP_848864.1|
2	gi|6755156|ref|NP_035290.1|
2	gi|22203757|ref|NP_666345.1|
2	gi|45544580|ref|NP_032577.1|
2	gi|63506142|ref|XP_143053.6|
2	gi|28269679|ref|NP_778196.1|
2	gi|63565517|ref|XP_621759.1|
2	gi|6754636|ref|NP_034895.1|
2	gi|6755020|ref|NP_035192.1|
2	gi|38075057|ref|XP_283179.2|
2	gi|19526942|ref|NP_598502.1|
2	gi|6755490|ref|NP_035491.1|
2	gi|20956294|ref|XP_142616.1|
2	gi|27370172|ref|NP_766380.1|
2	gi|19527140|ref|NP_598687.1|
2	gi|63589631|ref|XP_620754.1|
2	gi|46575788|ref|NP_034155.2|
2	gi|24418929|ref|NP_722500.1|
2	gi|31980925|ref|NP_061357.2|
2	gi|6755054|ref|NP_035209.1|
2	gi|31543511|ref|NP_032882.2|
2	gi|27229182|ref|NP_083054.1|
2	gi|38569497|ref|NP_848825.2|
2	gi|27369690|ref|NP_766092.1|
2	gi|6679355|ref|NP_032886.1|
2	gi|6754746|ref|NP_034961.1|
2	gi|7110693|ref|NP_032880.1|
2	gi|51830594|ref|XP_484646.1|
2	gi|23956080|ref|NP_058675.1|
2	gi|10181114|ref|NP_065597.1|
2	gi|12313875|ref|NP_073712.1|
2	gi|6679643|ref|NP_031954.1|
2	gi|7106425|ref|NP_035622.1|
2	gi|63647162|ref|XP_111421.4|
2	gi|27501454|ref|NP_035625.1|
2	gi|51770306|ref|XP_140045.3|
2	gi|46358064|ref|NP_035627.1|
2	gi|51890217|ref|NP_081774.2|
2	gi|33859769|ref|NP_570933.1|
2	gi|30520013|ref|NP_848769.1|
2	gi|63647177|ref|XP_487266.2|
2	gi|21703944|ref|NP_663453.1|
2	gi|21450191|ref|NP_659066.1|
2	gi|9256525|ref|NP_061371.1|
2	gi|6755076|ref|NP_035230.1|
2	gi|40254620|ref|NP_032868.2|
2	gi|38348544|ref|NP_941057.1|
2	gi|52138544|ref|NP_001004363.1|
2	gi|38348502|ref|NP_941032.1|
2	gi|7657216|ref|NP_056570.1|
2	gi|21703722|ref|NP_663333.1|
2	gi|22507357|ref|NP_683747.1|
2	gi|63552549|ref|XP_620430.1|
2	gi|21426825|ref|NP_536690.1|
2	gi|6680674|ref|NP_031460.1|
2	gi|29243962|ref|NP_808267.1|
2	gi|51781239|ref|XP_135514.3|
2	gi|6755078|ref|NP_035231.1|
2	gi|63750816|ref|XP_621125.1|
2	gi|12313871|ref|NP_067491.1|
2	gi|51762826|ref|XP_489715.1|
2	gi|6753034|ref|NP_033782.1|
2	gi|21704014|ref|NP_663490.1|
2	gi|63702299|ref|XP_619430.1|
2	gi|6755374|ref|NP_035429.1|
2	gi|51784371|ref|XP_486455.1|
2	gi|38093504|ref|XP_358047.1|
2	gi|63648739|ref|XP_138612.5|
2	gi|34147173|ref|NP_898975.1|
2	gi|21312834|ref|NP_081949.1|
2	gi|20894965|ref|XP_138614.1|
2	gi|22779889|ref|NP_690017.1|
2	gi|31542385|ref|NP_031717.2|
2	gi|7305483|ref|NP_038759.1|
2	gi|10946894|ref|NP_067460.1|
2	gi|29244156|ref|NP_808374.1|
2	gi|51706423|ref|XP_485079.1|
2	gi|38075170|ref|XP_355352.1|
2	gi|27501466|ref|NP_775261.1|
2	gi|6678958|ref|NP_032667.1|
2	gi|7710088|ref|NP_057890.1|
2	gi|34328167|ref|NP_034149.2|
2	gi|6755080|ref|NP_035232.1|
2	gi|6754820|ref|NP_035978.1|
2	gi|54792086|ref|NP_835279.1|
2	gi|28892991|ref|NP_796052.1|
2	gi|31542089|ref|NP_849238.1|
2	gi|31982530|ref|NP_038909.2|
2	gi|29789225|ref|NP_082535.1|
2	gi|30725754|ref|NP_849231.1|
2	gi|10946850|ref|NP_067436.1|
2	gi|10946852|ref|NP_067437.1|
2	gi|6755326|ref|NP_036011.1|
2	gi|6677811|ref|NP_033123.1|
2	gi|31981626|ref|NP_034920.2|
2	gi|6681133|ref|NP_031854.1|
2	gi|20070430|ref|NP_613072.1|
2	gi|58036485|ref|NP_001009930.1|
2	gi|27753989|ref|NP_083515.2|
2	gi|31982097|ref|NP_032952.2|
2	gi|63672495|ref|XP_139298.6|
2	gi|29789163|ref|NP_080225.1|
2	gi|18497292|ref|NP_543126.1|
2	gi|31559988|ref|NP_598571.2|
2	gi|63574622|ref|XP_620663.1|
2	gi|63712775|ref|XP_622850.1|
2	gi|6679351|ref|NP_032884.1|
2	gi|27734116|ref|NP_775608.1|
2	gi|40254281|ref|NP_081815.3|
2	gi|31559852|ref|NP_808566.2|
2	gi|21704242|ref|NP_663596.1|
2	gi|33468971|ref|NP_071861.1|
2	gi|51491864|ref|NP_001003920.1|
2	gi|57864120|ref|NP_083702.1|
2	gi|10946600|ref|NP_067277.1|
2	gi|30425168|ref|NP_780650.1|
2	gi|30425320|ref|NP_780747.1|
3	gi|63652346|ref|XP_619121.1|
3	gi|63477492|ref|XP_619666.1|
3	gi|38081374|ref|XP_358877.1|
3	gi|63664198|ref|XP_619275.1|
3	gi|51784331|ref|XP_486437.1|
3	gi|51764791|ref|XP_486202.1|
3	gi|63694981|ref|XP_622700.1|
3	gi|63743323|ref|XP_620958.1|
3	gi|63504641|ref|XP_485319.2|
3	gi|63618050|ref|XP_618937.1|
3	gi|63660384|ref|XP_489594.2|
3	gi|63747973|ref|XP_621069.1|
3	gi|63471629|ref|XP_619608.1|
3	gi|63504647|ref|XP_485360.2|
3	gi|63546571|ref|XP_620371.1|
3	gi|63546574|ref|XP_620372.1|
3	gi|51765823|ref|XP_483946.1|
3	gi|63674606|ref|XP_619311.1|
3	gi|51767802|ref|XP_484291.1|
3	gi|63517187|ref|XP_620108.1|
3	gi|51767804|ref|XP_484292.1|
3	gi|51711207|ref|XP_485683.1|
3	gi|51764216|ref|XP_486135.1|
3	gi|51767818|ref|XP_484297.1|
3	gi|63652488|ref|XP_619134.1|
3	gi|63607072|ref|XP_193321.4|
3	gi|63498872|ref|XP_619894.1|
3	gi|63498876|ref|XP_485651.2|
3	gi|63695235|ref|XP_489607.2|
3	gi|63547309|ref|XP_620388.1|
3	gi|63498890|ref|XP_619896.1|
3	gi|63679994|ref|XP_619316.1|
3	gi|63498893|ref|XP_489097.2|
3	gi|63624441|ref|XP_619046.1|
3	gi|63607115|ref|XP_484561.2|
3	gi|51770747|ref|XP_484693.1|
3	gi|63489823|ref|XP_619750.1|
3	gi|51706115|ref|XP_484996.1|
3	gi|63542975|ref|XP_620309.1|
3	gi|63667706|ref|XP_619283.1|
3	gi|63744449|ref|XP_486669.2|
3	gi|63474124|ref|XP_619612.1|
3	gi|63556755|ref|XP_620472.1|
3	gi|63474141|ref|XP_484847.2|
3	gi|63517339|ref|XP_620115.1|
3	gi|63474151|ref|XP_619615.1|
3	gi|63499690|ref|XP_127569.4|
3	gi|63506152|ref|XP_619868.1|
3	gi|51712012|ref|XP_485767.1|
3	gi|63595613|ref|XP_620803.1|
3	gi|63667788|ref|XP_487352.2|
3	gi|63753025|ref|XP_621155.1|
3	gi|51708104|ref|XP_485243.1|
3	gi|63630038|ref|XP_618966.1|
3	gi|51765917|ref|XP_483958.1|
3	gi|63630046|ref|XP_618968.1|
3	gi|63611972|ref|XP_618838.1|
3	gi|63688233|ref|XP_619375.1|
3	gi|64429859|ref|XP_618783.1|
3	gi|51707558|ref|XP_485207.1|
3	gi|51766833|ref|XP_484125.1|
3	gi|51767915|ref|XP_484319.1|
3	gi|63746418|ref|XP_621018.1|
3	gi|63655681|ref|XP_485810.2|
3	gi|51772098|ref|XP_358968.2|
3	gi|63707986|ref|XP_485756.2|
3	gi|63680309|ref|XP_619339.1|
3	gi|51827566|ref|XP_486472.1|
3	gi|63527113|ref|XP_485580.2|
3	gi|63638055|ref|XP_485317.2|
3	gi|51784355|ref|XP_486444.1|
3	gi|63740617|ref|XP_620969.1|
3	gi|63589712|ref|XP_620759.1|
3	gi|51766272|ref|XP_483977.1|
3	gi|63638071|ref|XP_618987.1|
3	gi|63572066|ref|XP_620626.1|
3	gi|51771547|ref|XP_484802.1|
3	gi|51763960|ref|XP_486086.1|
3	gi|63514521|ref|XP_620063.1|
3	gi|63572099|ref|XP_620631.1|
3	gi|63638138|ref|XP_484141.2|
3	gi|51772131|ref|XP_486713.1|
3	gi|63572102|ref|XP_620632.1|
3	gi|51764975|ref|XP_486237.1|
3	gi|63621935|ref|XP_618869.1|
3	gi|63474362|ref|XP_619633.1|
3	gi|63518313|ref|XP_485504.2|
3	gi|63600632|ref|XP_618753.1|
3	gi|63680468|ref|XP_619349.1|
3	gi|63709538|ref|XP_619482.1|
3	gi|63615192|ref|XP_618855.1|
3	gi|51783994|ref|XP_486341.1|
3	gi|63572135|ref|XP_620638.1|
3	gi|63750794|ref|XP_484439.2|
3	gi|51772568|ref|XP_486813.1|
3	gi|63563476|ref|XP_489716.2|
3	gi|63746623|ref|XP_621049.1|
3	gi|63544316|ref|XP_620332.1|
3	gi|63746631|ref|XP_621050.1|
3	gi|51765606|ref|XP_483895.1|
3	gi|63750837|ref|XP_621127.1|
3	gi|51772158|ref|XP_486724.1|
3	gi|63702307|ref|XP_484447.2|
3	gi|51768445|ref|XP_484376.1|
3	gi|63746675|ref|XP_621052.1|
3	gi|51769349|ref|XP_484559.1|
3	gi|51770974|ref|XP_484745.1|
3	gi|63518897|ref|XP_620081.1|
3	gi|63474961|ref|XP_619643.1|
3	gi|63724036|ref|XP_619553.1|
3	gi|63691543|ref|XP_619402.1|
3	gi|63467421|ref|XP_619708.1|
3	gi|63518911|ref|XP_620083.1|
3	gi|63591617|ref|XP_620779.1|
3	gi|51709362|ref|XP_485422.1|
3	gi|20895862|ref|XP_128332.1|
3	gi|63572615|ref|XP_622432.1|
3	gi|51769365|ref|XP_484563.1|
3	gi|63481304|ref|XP_486091.2|
3	gi|63529224|ref|XP_484695.2|
3	gi|22122809|ref|NP_666349.1|
3	gi|51827444|ref|XP_485614.1|
3	gi|63509090|ref|XP_622890.1|
3	gi|63573427|ref|XP_620649.1|
3	gi|51827455|ref|XP_485615.1|
3	gi|63534767|ref|XP_620272.1|
3	gi|63830938|ref|XP_620812.1|
3	gi|63510277|ref|XP_620005.1|
3	gi|51765657|ref|XP_483912.1|
3	gi|63691596|ref|XP_619407.1|
3	gi|51763023|ref|XP_486043.1|
3	gi|51765661|ref|XP_483913.1|
3	gi|63602761|ref|XP_618771.1|
3	gi|63602765|ref|XP_618772.1|
3	gi|63602771|ref|XP_486098.2|
3	gi|51770438|ref|XP_484671.1|
3	gi|63712256|ref|XP_619498.1|
3	gi|20881192|ref|XP_134613.1|
3	gi|63712263|ref|XP_619502.1|
3	gi|63650268|ref|XP_619111.1|
3	gi|63540721|ref|XP_620294.1|
3	gi|63602802|ref|XP_618776.1|
3	gi|63540724|ref|XP_620295.1|
3	gi|63635207|ref|XP_619019.1|
3	gi|63516000|ref|XP_620093.1|
3	gi|63747814|ref|XP_621055.1|
3	gi|63672500|ref|XP_619298.1|
3	gi|63530509|ref|XP_486744.2|
3	gi|63482718|ref|XP_619661.1|
3	gi|63672523|ref|XP_619300.1|
3	gi|51705506|ref|XP_484903.1|
3	gi|51780423|ref|XP_486448.1|
3	gi|63530542|ref|XP_620233.1|
3	gi|51764759|ref|XP_486191.1|
3	gi|63471577|ref|XP_619600.1|
3	gi|63743288|ref|XP_620957.1|
3	gi|51704821|ref|XP_484828.1|
3	gi|63664176|ref|XP_619272.1|
4	gi|63561885|ref|XP_145847.4|
4	gi|58372146|ref|NP_001011533.1|
4	gi|22128787|ref|NP_667300.1|
4	gi|22128783|ref|NP_667302.1|
4	gi|63561894|ref|XP_620542.1|
4	gi|22128785|ref|NP_667303.1|
4	gi|22128779|ref|NP_667304.1|
4	gi|22128781|ref|NP_667305.1|
4	gi|22129545|ref|NP_666492.1|
4	gi|22128775|ref|NP_667306.1|
4	gi|22128847|ref|NP_667265.1|
4	gi|22128777|ref|NP_667307.1|
4	gi|58372132|ref|NP_001011527.1|
4	gi|22128843|ref|NP_667266.1|
4	gi|22128649|ref|NP_667308.1|
4	gi|22129543|ref|NP_666491.1|
4	gi|22128637|ref|NP_666959.1|
4	gi|22128851|ref|NP_667263.1|
4	gi|22128845|ref|NP_667264.1|
4	gi|22128855|ref|NP_667261.1|
4	gi|22128645|ref|NP_667309.1|
4	gi|22128771|ref|NP_667310.1|
4	gi|22128773|ref|NP_667311.1|
4	gi|22129183|ref|NP_667052.1|
4	gi|22128767|ref|NP_667312.1|
4	gi|29243896|ref|NP_808229.1|
4	gi|22203793|ref|NP_667051.1|
4	gi|22128769|ref|NP_667313.1|
4	gi|22128763|ref|NP_667314.1|
4	gi|22128765|ref|NP_667315.1|
4	gi|22129647|ref|NP_666437.1|
4	gi|22128859|ref|NP_667259.1|
4	gi|51766563|ref|XP_126772.3|
4	gi|22128853|ref|NP_667260.1|
4	gi|22128863|ref|NP_667257.1|
4	gi|22128797|ref|NP_667320.1|
4	gi|22128857|ref|NP_667258.1|
4	gi|18700008|ref|NP_570936.1|
4	gi|22128867|ref|NP_667255.1|
4	gi|22128737|ref|NP_667321.1|
4	gi|22128861|ref|NP_667256.1|
4	gi|22128739|ref|NP_667322.1|
4	gi|22128741|ref|NP_667323.1|
4	gi|22128743|ref|NP_667324.1|
4	gi|58801448|ref|NP_001011845.1|
4	gi|22128745|ref|NP_667325.1|
4	gi|22128747|ref|NP_667326.1|
4	gi|31982806|ref|NP_034219.2|
4	gi|22203815|ref|NP_667254.1|
4	gi|22128749|ref|NP_667329.1|
4	gi|22128751|ref|NP_667330.1|
4	gi|22128753|ref|NP_667331.1|
4	gi|22128755|ref|NP_667332.1|
4	gi|7305343|ref|NP_038644.1|
4	gi|22128757|ref|NP_667333.1|
4	gi|7305345|ref|NP_038645.1|
4	gi|7305347|ref|NP_038646.1|
4	gi|22129215|ref|NP_667032.1|
4	gi|22129217|ref|NP_667033.1|
4	gi|22129221|ref|NP_667031.1|
4	gi|58801452|ref|NP_001011847.1|
4	gi|7305353|ref|NP_038649.1|
4	gi|22128639|ref|NP_667170.1|
4	gi|7305349|ref|NP_038647.1|
4	gi|58801454|ref|NP_001011848.1|
4	gi|22129661|ref|NP_666426.1|
4	gi|22129231|ref|NP_667024.1|
4	gi|22129233|ref|NP_667025.1|
4	gi|22129667|ref|NP_666424.1|
4	gi|58801484|ref|NP_001011865.1|
4	gi|22129423|ref|NP_667023.1|
4	gi|22129581|ref|NP_666473.1|
4	gi|46518536|ref|NP_997504.1|
4	gi|58801298|ref|NP_001011755.1|
4	gi|63562114|ref|XP_621810.1|
4	gi|51762088|ref|XP_488068.1|
4	gi|58801302|ref|NP_001011757.1|
4	gi|22129585|ref|NP_666471.1|
4	gi|22129579|ref|NP_666472.1|
4	gi|6681237|ref|NP_031913.1|
4	gi|46402251|ref|NP_997132.1|
4	gi|9938012|ref|NP_064685.1|
4	gi|48475055|ref|NP_001001559.1|
4	gi|7305351|ref|NP_038648.1|
4	gi|51921307|ref|NP_001004143.1|
4	gi|29789092|ref|NP_062334.1|
4	gi|22129583|ref|NP_666470.1|
4	gi|58801474|ref|NP_001011858.1|
4	gi|22129593|ref|NP_666467.1|
4	gi|49227195|ref|NP_001001805.1|
4	gi|22122857|ref|NP_666441.1|
4	gi|22128839|ref|NP_667267.1|
4	gi|22128841|ref|NP_667270.1|
4	gi|58801334|ref|NP_001011782.1|
4	gi|22128835|ref|NP_667271.1|
4	gi|22128837|ref|NP_667272.1|
4	gi|22129591|ref|NP_666466.1|
4	gi|22128819|ref|NP_667280.1|
4	gi|22129331|ref|NP_666968.1|
4	gi|22129333|ref|NP_666969.1|
4	gi|9938014|ref|NP_064686.1|
4	gi|9935442|ref|NP_064688.1|
4	gi|22129335|ref|NP_666966.1|
4	gi|22129337|ref|NP_666967.1|
4	gi|58801472|ref|NP_001011857.1|
4	gi|22128821|ref|NP_667281.1|
4	gi|22129341|ref|NP_666965.1|
4	gi|58801352|ref|NP_001011793.1|
4	gi|22128815|ref|NP_667283.1|
4	gi|22165412|ref|NP_667284.1|
4	gi|22129343|ref|NP_666962.1|
4	gi|22129349|ref|NP_666961.1|
4	gi|51711458|ref|XP_132483.5|
4	gi|34328057|ref|NP_035799.1|
4	gi|22203819|ref|NP_667285.1|
4	gi|58801466|ref|NP_001011854.1|
4	gi|22128817|ref|NP_667286.1|
4	gi|46430564|ref|NP_997439.1|
4	gi|46430574|ref|NP_997440.1|
4	gi|22128811|ref|NP_667287.1|
4	gi|22128813|ref|NP_667288.1|
4	gi|46369491|ref|NP_997026.1|
4	gi|46369495|ref|NP_997027.1|
4	gi|22128807|ref|NP_667290.1|
4	gi|22129381|ref|NP_666942.1|
4	gi|54261734|ref|NP_997029.1|
4	gi|22128809|ref|NP_667291.1|
4	gi|22129383|ref|NP_666938.1|
4	gi|22128925|ref|NP_667292.1|
4	gi|22128803|ref|NP_667293.1|
4	gi|22128805|ref|NP_667294.1|
4	gi|22128799|ref|NP_667295.1|
4	gi|58372144|ref|NP_001011536.1|
4	gi|22128801|ref|NP_667296.1|
4	gi|41351535|ref|NP_958811.1|
4	gi|63561868|ref|XP_620537.1|
4	gi|22128791|ref|NP_667298.1|
4	gi|63561871|ref|XP_620538.1|
4	gi|22128793|ref|NP_667299.1|
4	gi|63561881|ref|XP_620540.1|
5	gi|23346543|ref|NP_694692.1|
5	gi|28875780|ref|NP_034770.1|
5	gi|9506779|ref|NP_062320.1|
5	gi|52693913|ref|NP_034244.1|
5	gi|23956056|ref|NP_034772.1|
5	gi|51711033|ref|XP_110701.2|
5	gi|6753734|ref|NP_034245.1|
5	gi|8393675|ref|NP_034773.1|
5	gi|21426851|ref|NP_034246.1|
5	gi|6754460|ref|NP_034774.1|
5	gi|6755891|ref|NP_035775.1|
5	gi|18141559|ref|NP_542765.1|
5	gi|27229129|ref|NP_082178.1|
5	gi|8659568|ref|NP_034775.1|
5	gi|19526924|ref|NP_598492.1|
5	gi|34147081|ref|NP_898926.1|
5	gi|9910516|ref|NP_064312.1|
5	gi|52851403|ref|NP_032719.1|
5	gi|18777665|ref|NP_036002.1|
5	gi|31982293|ref|NP_032269.2|
5	gi|6680143|ref|NP_032222.1|
5	gi|6679375|ref|NP_032898.1|
5	gi|51010909|ref|NP_001003405.1|
5	gi|6678836|ref|NP_032596.1|
5	gi|38083982|ref|XP_112355.2|
5	gi|6678838|ref|NP_032597.1|
[truncated: 24,650 more rows]
