# Supplementary material for: C-terminal motif prediction in eukaryotic proteomes using comparative genomics and statistical over-representation across protein families
Source: BMC Genomics. 2007 Jun 26;8:191. doi: 10.1186/1471-2164-8-191 (PMC1929074; doi:10.1186/1471-2164-8-191)
Supplement: Additional File 5 — famMCL generated protein families in all species [file 1471-2164-8-191-S5.zip › protein_families/H_sapiens.fmcl]

0	gi|10092586|ref|NP_031371.1|
0	gi|10190686|ref|NP_065703.1|
0	gi|10190688|ref|NP_065704.1|
0	gi|10190696|ref|NP_065708.1|
0	gi|10567822|ref|NP_066385.1|
0	gi|10835041|ref|NP_003446.1|
0	gi|10863995|ref|NP_067011.1|
0	gi|11034821|ref|NP_067039.1|
0	gi|11034835|ref|NP_061145.1|
0	gi|11036642|ref|NP_055384.1|
0	gi|11276067|ref|NP_003059.1|
0	gi|11386193|ref|NP_008922.1|
0	gi|11415036|ref|NP_068799.1|
0	gi|11560152|ref|NP_071378.1|
0	gi|11968150|ref|NP_071927.1|
0	gi|12056482|ref|NP_004225.2|
0	gi|12751479|ref|NP_075558.1|
0	gi|13027594|ref|NP_076420.1|
0	gi|13129116|ref|NP_077011.1|
0	gi|13236532|ref|NP_077279.1|
0	gi|13236593|ref|NP_077317.1|
0	gi|13374557|ref|NP_078774.1|
0	gi|13375636|ref|NP_078780.1|
0	gi|13376064|ref|NP_079017.1|
0	gi|13376183|ref|NP_079080.1|
0	gi|13376240|ref|NP_079109.1|
0	gi|13376247|ref|NP_079112.1|
0	gi|13376460|ref|NP_079243.1|
0	gi|13376834|ref|NP_079507.1|
0	gi|13386506|ref|NP_077742.1|
0	gi|13386512|ref|NP_000369.2|
0	gi|13399296|ref|NP_002374.1|
0	gi|13430850|ref|NP_066986.1|
0	gi|13540501|ref|NP_110451.1|
0	gi|13569858|ref|NP_112157.1|
0	gi|13775236|ref|NP_112599.1|
0	gi|14211907|ref|NP_115973.1|
0	gi|14249252|ref|NP_116068.1|
0	gi|14249386|ref|NP_116141.1|
0	gi|14249456|ref|NP_116177.1|
0	gi|14249464|ref|NP_116181.1|
0	gi|14249488|ref|NP_116194.1|
0	gi|14249526|ref|NP_116214.1|
0	gi|14249532|ref|NP_116217.1|
0	gi|14249548|ref|NP_116225.1|
0	gi|14523054|ref|NP_116227.1|
0	gi|14670360|ref|NP_055138.2|
0	gi|14670362|ref|NP_114439.1|
0	gi|14670364|ref|NP_114440.1|
0	gi|14670366|ref|NP_114441.1|
0	gi|14786938|ref|XP_046390.1|
0	gi|15042949|ref|NP_067632.2|
0	gi|15082252|ref|NP_149990.1|
0	gi|15150801|ref|NP_149973.1|
0	gi|15451943|ref|NP_068838.2|
0	gi|15529976|ref|NP_219363.1|
0	gi|15559211|ref|NP_005603.2|
0	gi|15627001|ref|NP_258429.1|
0	gi|16418391|ref|NP_443114.1|
0	gi|16506291|ref|NP_443727.1|
0	gi|16604252|ref|NP_443092.1|
0	gi|17488774|ref|XP_060597.1|
0	gi|17530791|ref|NP_478137.1|
0	gi|17738285|ref|NP_061983.2|
0	gi|18589819|ref|XP_085836.1|
0	gi|18765741|ref|NP_005976.2|
0	gi|18874092|ref|NP_003433.2|
0	gi|19743798|ref|NP_057408.2|
0	gi|19743801|ref|NP_598009.1|
0	gi|19923078|ref|NP_612143.1|
0	gi|19923242|ref|NP_003400.2|
0	gi|19923568|ref|NP_065984.2|
0	gi|20070339|ref|NP_112161.2|
0	gi|20127572|ref|NP_061025.3|
0	gi|20127629|ref|NP_078947.2|
0	gi|20270245|ref|NP_612474.1|
0	gi|20304091|ref|NP_066574.1|
0	gi|20304115|ref|NP_612356.1|
0	gi|20336724|ref|NP_115809.1|
0	gi|20539920|ref|XP_168302.1|
0	gi|20540024|ref|XP_088567.4|
0	gi|20561650|ref|XP_168030.1|
0	gi|21040324|ref|NP_001697.2|
0	gi|21040336|ref|NP_620309.1|
0	gi|21264322|ref|NP_612203.1|
0	gi|21314662|ref|NP_056209.2|
0	gi|21314716|ref|NP_076415.2|
0	gi|21359888|ref|NP_005997.2|
0	gi|21361146|ref|NP_003418.2|
0	gi|21361561|ref|NP_003411.2|
0	gi|21361676|ref|NP_060478.2|
0	gi|21361766|ref|NP_060335.2|
0	gi|21361789|ref|NP_060770.2|
0	gi|21361857|ref|NP_149987.2|
0	gi|21361866|ref|NP_116313.2|
0	gi|21362003|ref|NP_079116.2|
0	gi|21362022|ref|NP_078967.2|
0	gi|21362078|ref|NP_075562.2|
0	gi|21389585|ref|NP_653285.1|
0	gi|21389593|ref|NP_653291.1|
0	gi|21389599|ref|NP_653295.1|
0	gi|21483182|ref|NP_659570.1|
0	gi|21536374|ref|NP_660090.1|
0	gi|21686997|ref|NP_660330.1|
0	gi|21687100|ref|NP_660303.1|
0	gi|21687161|ref|NP_660276.1|
0	gi|21687237|ref|NP_660319.1|
0	gi|21687262|ref|NP_612381.1|
0	gi|21687264|ref|NP_653294.1|
0	gi|21687266|ref|NP_663299.1|
0	gi|21699060|ref|NP_659413.1|
0	gi|21699064|ref|NP_659481.1|
0	gi|21699074|ref|NP_660314.1|
0	gi|21699082|ref|NP_660340.1|
0	gi|21699088|ref|NP_660338.1|
0	gi|21918844|ref|NP_659448.1|
0	gi|21945054|ref|NP_660355.1|
0	gi|21955124|ref|NP_660281.1|
0	gi|22094125|ref|NP_065879.1|
0	gi|22095393|ref|NP_653290.2|
0	gi|22748625|ref|NP_689475.1|
0	gi|22748661|ref|NP_689502.1|
0	gi|22748681|ref|NP_689516.1|
0	gi|22748701|ref|NP_689533.1|
0	gi|22748769|ref|NP_689568.1|
0	gi|22748773|ref|NP_689570.1|
0	gi|22748871|ref|NP_689624.1|
0	gi|22748873|ref|NP_689625.1|
0	gi|22748917|ref|NP_689650.1|
0	gi|22748967|ref|NP_689670.1|
0	gi|22748993|ref|NP_689688.1|
0	gi|22748995|ref|NP_689685.1|
0	gi|22749003|ref|NP_689689.1|
0	gi|22749007|ref|NP_689691.1|
0	gi|22749233|ref|NP_689813.1|
0	gi|22749235|ref|NP_689814.1|
0	gi|22749237|ref|NP_689815.1|
0	gi|22749241|ref|NP_689819.1|
0	gi|22749279|ref|NP_689838.1|
0	gi|22749325|ref|NP_689865.1|
0	gi|22749331|ref|NP_689868.1|
0	gi|22749365|ref|NP_689890.1|
0	gi|23097268|ref|NP_690873.1|
0	gi|23097315|ref|NP_689496.1|
0	gi|23097321|ref|NP_689817.1|
0	gi|23097323|ref|NP_689839.1|
0	gi|23308511|ref|NP_694563.1|
0	gi|23308517|ref|NP_694573.1|
0	gi|23308729|ref|NP_003406.1|
0	gi|23308733|ref|NP_056470.1|
0	gi|23308737|ref|NP_666016.1|
0	gi|23397479|ref|NP_694951.1|
0	gi|23397560|ref|NP_694995.1|
0	gi|23503287|ref|NP_699189.1|
0	gi|23503307|ref|NP_699194.1|
0	gi|23510455|ref|NP_700359.1|
0	gi|23510457|ref|NP_009061.1|
0	gi|23618926|ref|NP_115886.1|
0	gi|23957700|ref|NP_705836.1|
0	gi|24211019|ref|NP_689949.1|
0	gi|24233532|ref|NP_710155.1|
0	gi|24307873|ref|NP_660149.1|
0	gi|24307875|ref|NP_008886.1|
0	gi|24307913|ref|NP_006621.1|
0	gi|24307925|ref|NP_008904.1|
0	gi|24307935|ref|NP_009080.1|
0	gi|24307937|ref|NP_009066.1|
0	gi|24308069|ref|NP_056276.1|
0	gi|24308225|ref|NP_065832.1|
0	gi|24308255|ref|NP_066002.1|
0	gi|24308297|ref|NP_077819.1|
0	gi|24308299|ref|NP_085137.1|
0	gi|24431955|ref|NP_003405.2|
0	gi|24432013|ref|NP_078982.2|
0	gi|24432095|ref|NP_689908.2|
0	gi|24475859|ref|NP_149981.2|
0	gi|24586661|ref|NP_006620.2|
0	gi|25014093|ref|NP_689492.2|
0	gi|25777704|ref|NP_733787.1|
0	gi|25901062|ref|NP_062539.1|
0	gi|27482801|ref|XP_085596.2|
0	gi|27485348|ref|XP_030892.2|
0	gi|27498466|ref|XP_167152.3|
0	gi|27498472|ref|XP_167147.2|
0	gi|27498865|ref|XP_046861.2|
0	gi|27500714|ref|XP_209111.1|
0	gi|27501301|ref|XP_033853.2|
0	gi|27544931|ref|NP_666019.1|
0	gi|27545332|ref|NP_003425.2|
0	gi|27734833|ref|NP_775845.1|
0	gi|27734903|ref|NP_775819.1|
0	gi|27734907|ref|NP_775927.1|
0	gi|27734919|ref|NP_775810.1|
0	gi|27734941|ref|NP_775801.1|
0	gi|27734945|ref|NP_775802.1|
0	gi|27883846|ref|NP_776193.1|
0	gi|27885011|ref|NP_777560.1|
0	gi|27894293|ref|NP_006709.2|
0	gi|28212278|ref|NP_775929.1|
0	gi|28274682|ref|NP_008905.1|
0	gi|28274686|ref|NP_597723.1|
0	gi|28274709|ref|NP_009087.1|
0	gi|28315873|ref|NP_775751.1|
0	gi|28372567|ref|NP_777605.1|
0	gi|28395039|ref|NP_775951.1|
0	gi|28416427|ref|NP_612503.1|
0	gi|28603846|ref|NP_776192.1|
0	gi|29570785|ref|NP_542185.2|
0	gi|29733771|ref|XP_291208.1|
0	gi|29789002|ref|NP_005232.1|
0	gi|29789112|ref|NP_065765.1|
0	gi|30425366|ref|NP_848543.1|
0	gi|30425504|ref|NP_848639.1|
0	gi|30425514|ref|NP_848644.1|
0	gi|30425536|ref|NP_848653.1|
0	gi|30794504|ref|NP_055409.1|
0	gi|31088936|ref|NP_068735.1|
0	gi|31340735|ref|NP_852466.1|
0	gi|31377579|ref|NP_689671.2|
0	gi|31377695|ref|NP_078896.2|
0	gi|31377839|ref|NP_079303.2|
0	gi|31542772|ref|NP_689569.2|
0	gi|31542777|ref|NP_689668.2|
0	gi|31543142|ref|NP_085057.2|
0	gi|31543980|ref|NP_005732.2|
0	gi|31543987|ref|NP_067645.2|
0	gi|31563521|ref|NP_077301.4|
0	gi|31657109|ref|NP_003566.1|
0	gi|31657121|ref|NP_055909.1|
0	gi|31742528|ref|NP_065127.2|
0	gi|31982909|ref|NP_115540.2|
0	gi|31982919|ref|NP_079465.2|
0	gi|32129212|ref|NP_060280.2|
0	gi|32129303|ref|NP_065950.1|
0	gi|32261316|ref|NP_079009.2|
0	gi|32308169|ref|NP_861421.1|
0	gi|32401441|ref|NP_861451.1|
0	gi|32469511|ref|NP_862827.1|
0	gi|32490587|ref|NP_870992.1|
0	gi|32698678|ref|NP_004211.1|
0	gi|32698738|ref|NP_065864.1|
0	gi|32698748|ref|NP_066383.1|
0	gi|32698775|ref|NP_597730.1|
0	gi|32698786|ref|NP_872296.1|
0	gi|32698886|ref|NP_872330.1|
0	gi|32698892|ref|NP_872337.1|
0	gi|32699015|ref|NP_872400.1|
0	gi|32813445|ref|NP_862829.1|
0	gi|33239440|ref|NP_003402.2|
0	gi|33354273|ref|NP_056178.3|
0	gi|33354285|ref|NP_006201.1|
0	gi|33438575|ref|NP_066575.1|
0	gi|33438586|ref|NP_067040.1|
0	gi|33438598|ref|NP_872415.1|
0	gi|33438600|ref|NP_872439.1|
0	gi|33667025|ref|NP_066966.1|
0	gi|33859678|ref|NP_060349.1|
0	gi|33859845|ref|NP_037493.2|
0	gi|33946274|ref|NP_878911.1|
0	gi|34147544|ref|NP_612456.1|
0	gi|34222391|ref|NP_899061.1|
0	gi|34303941|ref|NP_689816.2|
0	gi|34419633|ref|NP_003427.2|
0	gi|34916046|ref|NP_919290.1|
0	gi|34932235|ref|NP_037512.2|
0	gi|34996521|ref|NP_919306.1|
0	gi|34996525|ref|NP_919300.1|
0	gi|34996535|ref|NP_919301.1|
0	gi|35038162|ref|NP_002946.3|
0	gi|35249736|ref|NP_057003.2|
0	gi|36054194|ref|NP_597733.2|
0	gi|37221180|ref|NP_055685.2|
0	gi|37537516|ref|NP_006515.1|
0	gi|37537684|ref|NP_009070.2|
0	gi|37537687|ref|NP_060807.2|
0	gi|37537689|ref|NP_005640.2|
0	gi|37540450|ref|XP_098940.2|
0	gi|37540972|ref|XP_292384.2|
0	gi|37550046|ref|XP_171060.2|
0	gi|37551889|ref|XP_292740.2|
0	gi|37552027|ref|XP_292723.3|
0	gi|37552520|ref|XP_292813.2|
0	gi|37574601|ref|NP_055334.2|
0	gi|37574603|ref|NP_005764.2|
0	gi|37574608|ref|NP_932094.1|
0	gi|37594442|ref|NP_003431.2|
0	gi|37622341|ref|NP_932172.1|
0	gi|37622343|ref|NP_932175.1|
0	gi|37622345|ref|NP_003413.2|
0	gi|37622349|ref|NP_006622.2|
0	gi|37622890|ref|NP_002647.2|
0	gi|37655171|ref|NP_003436.2|
0	gi|37655173|ref|NP_932355.1|
0	gi|37655175|ref|NP_062537.2|
0	gi|37655177|ref|NP_060825.2|
0	gi|37675268|ref|NP_932353.1|
0	gi|37675270|ref|NP_932354.1|
0	gi|37675273|ref|NP_003445.2|
0	gi|37693525|ref|NP_003443.2|
0	gi|38044286|ref|NP_775902.2|
0	gi|38045952|ref|NP_066358.2|
0	gi|38045954|ref|NP_008889.2|
0	gi|38045956|ref|NP_008892.2|
0	gi|38348236|ref|NP_940860.1|
0	gi|38348284|ref|NP_940886.1|
0	gi|38348300|ref|NP_940896.1|
0	gi|38505215|ref|NP_079316.2|
0	gi|38524600|ref|NP_071386.2|
0	gi|38524614|ref|NP_940944.1|
0	gi|38564322|ref|NP_003435.1|
0	gi|38566702|ref|NP_689567.2|
0	gi|38569445|ref|NP_006376.2|
0	gi|38569447|ref|NP_942152.1|
0	gi|38570115|ref|NP_689706.2|
0	gi|38570117|ref|NP_689697.2|
0	gi|38570119|ref|NP_787068.2|
0	gi|38678534|ref|NP_689586.2|
0	gi|38708324|ref|NP_112495.2|
0	gi|38788288|ref|NP_150630.2|
0	gi|38788302|ref|NP_942596.1|
0	gi|39204784|ref|NP_112234.2|
0	gi|39725944|ref|NP_945322.1|
0	gi|39725948|ref|NP_056332.2|
0	gi|39841071|ref|NP_945356.1|
0	gi|39930585|ref|NP_940859.1|
0	gi|39930587|ref|NP_940941.1|
0	gi|40217792|ref|NP_954577.1|
0	gi|40254480|ref|NP_004179.2|
0	gi|40254877|ref|NP_057620.2|
0	gi|40254940|ref|NP_065931.2|
0	gi|40254945|ref|NP_065778.2|
0	gi|40255096|ref|NP_660334.2|
0	gi|40255145|ref|NP_690004.3|
0	gi|40255151|ref|NP_694963.2|
0	gi|40255188|ref|NP_775903.2|
0	gi|40255232|ref|NP_787106.3|
0	gi|40255266|ref|NP_872378.2|
0	gi|40538738|ref|NP_066971.1|
0	gi|40548366|ref|NP_078915.2|
0	gi|40789270|ref|NP_689573.2|
0	gi|40806223|ref|NP_060667.2|
0	gi|40806225|ref|NP_071371.3|
0	gi|40806227|ref|NP_955458.1|
0	gi|40806229|ref|NP_955459.1|
0	gi|40807457|ref|NP_060572.3|
0	gi|40807459|ref|NP_955473.1|
0	gi|40807465|ref|NP_116208.3|
0	gi|41146586|ref|XP_172341.3|
0	gi|41148020|ref|XP_374496.1|
0	gi|41149394|ref|XP_035863.4|
0	gi|41150294|ref|XP_370995.1|
0	gi|41151008|ref|XP_092019.4|
0	gi|41151067|ref|XP_371132.1|
0	gi|41151085|ref|XP_371138.1|
0	gi|41151087|ref|XP_371139.1|
0	gi|41151132|ref|XP_371152.1|
0	gi|41151491|ref|XP_092995.4|
0	gi|41152070|ref|NP_009062.2|
0	gi|41206121|ref|XP_292504.3|
0	gi|41208857|ref|XP_371200.1|
0	gi|41281441|ref|NP_055514.2|
0	gi|41281489|ref|NP_055576.2|
0	gi|41281749|ref|NP_665916.1|
0	gi|41281778|ref|NP_694422.1|
0	gi|41349458|ref|NP_064613.2|
0	gi|41349460|ref|NP_955469.1|
0	gi|41349462|ref|NP_955470.1|
0	gi|41349464|ref|NP_955471.1|
0	gi|41349466|ref|NP_064614.2|
0	gi|41349470|ref|NP_071397.2|
0	gi|41349472|ref|NP_955533.1|
0	gi|41349474|ref|NP_036538.3|
0	gi|41349476|ref|NP_061169.2|
0	gi|41349478|ref|NP_443722.2|
0	gi|42476272|ref|NP_653232.3|
0	gi|42543994|ref|NP_975011.1|
0	gi|42657253|ref|XP_376436.1|
0	gi|42657443|ref|XP_376525.1|
0	gi|42658395|ref|XP_379850.1|
0	gi|42659066|ref|XP_376841.1|
0	gi|42659073|ref|XP_376846.1|
0	gi|42659229|ref|XP_376895.1|
0	gi|42659963|ref|XP_374985.1|
0	gi|42660869|ref|XP_085507.3|
0	gi|42661594|ref|XP_375604.1|
0	gi|42661615|ref|XP_375609.1|
0	gi|42661699|ref|XP_064856.7|
0	gi|42661705|ref|XP_375646.1|
0	gi|42661729|ref|XP_375660.1|
0	gi|42661732|ref|XP_375663.1|
0	gi|42661978|ref|XP_375575.1|
0	gi|42662017|ref|XP_375590.1|
0	gi|42662025|ref|XP_047550.3|
0	gi|42714596|ref|NP_008894.2|
0	gi|42733608|ref|NP_003422.2|
0	gi|42733610|ref|NP_003424.2|
0	gi|42734302|ref|NP_008890.1|
0	gi|42734395|ref|NP_940928.1|
0	gi|42794622|ref|NP_976308.1|
0	gi|42822889|ref|NP_149350.2|
0	gi|44921603|ref|NP_060553.2|
0	gi|4505855|ref|NP_002646.1|
0	gi|4505859|ref|NP_002648.1|
0	gi|4507955|ref|NP_003394.1|
0	gi|4507963|ref|NP_003399.1|
0	gi|4507965|ref|NP_003401.1|
0	gi|4507975|ref|NP_003410.1|
0	gi|4507983|ref|NP_003426.1|
0	gi|4507987|ref|NP_003428.1|
0	gi|4507989|ref|NP_003429.1|
0	gi|4507993|ref|NP_003432.1|
0	gi|4507997|ref|NP_003434.1|
0	gi|4507999|ref|NP_003437.1|
0	gi|4508001|ref|NP_003438.1|
0	gi|4508007|ref|NP_003441.1|
0	gi|4508009|ref|NP_003442.1|
0	gi|4508015|ref|NP_003447.1|
0	gi|4508027|ref|NP_003414.1|
0	gi|4508029|ref|NP_003416.1|
0	gi|4508031|ref|NP_003417.1|
0	gi|4508035|ref|NP_003407.1|
0	gi|4508037|ref|NP_003419.1|
0	gi|4508039|ref|NP_003420.1|
0	gi|4508041|ref|NP_003421.1|
0	gi|45331217|ref|NP_597701.1|
0	gi|45387947|ref|NP_066405.1|
0	gi|4557363|ref|NP_001189.1|
0	gi|46047455|ref|NP_996777.1|
0	gi|46048068|ref|NP_071398.2|
0	gi|46048458|ref|NP_996806.1|
0	gi|46049073|ref|NP_710158.2|
0	gi|46094068|ref|NP_689818.2|
0	gi|46094072|ref|NP_054825.2|
0	gi|46195705|ref|NP_008900.1|
0	gi|46358072|ref|NP_079200.2|
0	gi|46358076|ref|NP_079038.2|
0	gi|46358360|ref|NP_689690.2|
0	gi|46358366|ref|NP_689770.3|
0	gi|46359075|ref|NP_055884.2|
0	gi|46361970|ref|NP_996998.1|
0	gi|46361972|ref|NP_006626.2|
0	gi|46371195|ref|NP_694989.2|
0	gi|46409310|ref|NP_997219.1|
0	gi|46409422|ref|NP_997278.1|
0	gi|46410933|ref|NP_115799.2|
0	gi|46430491|ref|NP_149120.1|
0	gi|46487911|ref|NP_065914.2|
0	gi|46559735|ref|NP_009068.1|
0	gi|46559737|ref|NP_997216.1|
0	gi|46559763|ref|NP_997287.2|
0	gi|47106063|ref|NP_998763.1|
0	gi|47106071|ref|NP_998768.1|
0	gi|47106075|ref|NP_998770.1|
0	gi|47271360|ref|NP_065838.1|
0	gi|47271376|ref|NP_940882.2|
0	gi|47271457|ref|NP_085116.2|
0	gi|47271464|ref|NP_116078.3|
0	gi|47271487|ref|NP_073589.3|
0	gi|4753159|ref|NP_002088.1|
0	gi|4758228|ref|NP_004415.1|
0	gi|4758514|ref|NP_004867.1|
0	gi|47716687|ref|NP_061121.2|
0	gi|47777335|ref|NP_001001411.1|
0	gi|47777340|ref|NP_001001415.1|
0	gi|4885267|ref|NP_005254.1|
0	gi|4885419|ref|NP_005332.1|
0	gi|5032239|ref|NP_005806.1|
0	gi|5032245|ref|NP_005665.1|
0	gi|51458050|ref|XP_371286.2|
0	gi|51459002|ref|XP_060880.10|
0	gi|51459080|ref|XP_377630.2|
0	gi|51459154|ref|XP_496451.1|
0	gi|51460745|ref|XP_292895.3|
0	gi|51460824|ref|XP_372958.2|
0	gi|51460826|ref|XP_497879.1|
0	gi|51460949|ref|XP_376172.2|
0	gi|51463872|ref|XP_496648.1|
0	gi|51463934|ref|XP_496634.1|
0	gi|51463967|ref|XP_209579.3|
0	gi|51463969|ref|XP_496638.1|
0	gi|51464267|ref|XP_497976.1|
0	gi|51464398|ref|XP_496680.1|
0	gi|51464401|ref|XP_496681.1|
0	gi|51464469|ref|XP_496684.1|
0	gi|51464596|ref|XP_293828.4|
0	gi|51465529|ref|XP_496801.1|
0	gi|51465537|ref|XP_212581.4|
0	gi|51465539|ref|XP_294093.3|
0	gi|51465618|ref|XP_294077.3|
0	gi|51465626|ref|XP_498062.1|
0	gi|51465816|ref|XP_496879.1|
0	gi|51465822|ref|XP_498206.1|
0	gi|51465869|ref|XP_498202.1|
0	gi|51465967|ref|XP_498210.1|
0	gi|51465971|ref|XP_498211.1|
0	gi|51465977|ref|XP_498214.1|
0	gi|51465979|ref|XP_498215.1|
0	gi|51466036|ref|XP_374713.3|
0	gi|51466040|ref|XP_499257.1|
0	gi|51466051|ref|XP_499261.1|
0	gi|51466191|ref|XP_291202.2|
0	gi|51466195|ref|XP_499298.1|
0	gi|51466243|ref|XP_499432.1|
0	gi|51466247|ref|XP_499435.1|
0	gi|51466325|ref|XP_499440.1|
0	gi|51466329|ref|XP_499441.1|
0	gi|51466335|ref|XP_499444.1|
0	gi|51466337|ref|XP_499445.1|
0	gi|51466484|ref|XP_374517.2|
0	gi|51466593|ref|XP_088140.2|
0	gi|51466606|ref|XP_376722.2|
0	gi|51466745|ref|XP_498281.1|
0	gi|51466751|ref|XP_376800.2|
0	gi|51466806|ref|XP_208563.3|
0	gi|51466846|ref|XP_496968.1|
0	gi|51466919|ref|XP_496959.1|
0	gi|51466947|ref|XP_496966.1|
0	gi|51467055|ref|XP_498290.1|
0	gi|51467345|ref|XP_498325.1|
0	gi|51467351|ref|XP_498326.1|
0	gi|51467395|ref|XP_498328.1|
0	gi|51467597|ref|XP_095965.4|
0	gi|51468053|ref|XP_497218.1|
0	gi|51468055|ref|XP_497219.1|
0	gi|51468828|ref|XP_495883.1|
0	gi|51470813|ref|XP_495864.1|
0	gi|51471029|ref|XP_495940.1|
0	gi|51471034|ref|XP_495920.1|
0	gi|51471064|ref|XP_374982.2|
0	gi|51471168|ref|XP_495906.1|
0	gi|51472556|ref|XP_497467.1|
0	gi|51472892|ref|XP_496144.1|
0	gi|51472894|ref|XP_370967.3|
0	gi|51472956|ref|XP_034819.3|
0	gi|51473022|ref|XP_496165.1|
0	gi|51473137|ref|XP_497507.1|
0	gi|51474136|ref|XP_290737.4|
0	gi|51474344|ref|XP_375471.2|
0	gi|51474581|ref|XP_113971.3|
0	gi|51474656|ref|XP_375594.2|
0	gi|51474669|ref|XP_290835.3|
0	gi|51474671|ref|XP_086046.2|
0	gi|51474685|ref|XP_290838.4|
0	gi|51474688|ref|XP_375606.2|
0	gi|51474691|ref|XP_058997.5|
0	gi|51474694|ref|XP_030378.5|
0	gi|51474696|ref|XP_372726.2|
0	gi|51474714|ref|XP_209140.3|
0	gi|51474726|ref|XP_371174.2|
0	gi|51474728|ref|XP_292765.4|
0	gi|51474730|ref|XP_496317.1|
0	gi|51474733|ref|XP_371175.2|
0	gi|51474776|ref|XP_209155.4|
0	gi|51474781|ref|XP_091886.10|
0	gi|51474786|ref|XP_496320.1|
0	gi|51474788|ref|XP_496321.1|
0	gi|51474790|ref|XP_375639.2|
0	gi|51474792|ref|XP_030958.7|
0	gi|51474794|ref|XP_496322.1|
0	gi|51474797|ref|XP_372745.3|
0	gi|51474799|ref|XP_039908.4|
0	gi|51474804|ref|XP_371192.2|
0	gi|51474806|ref|XP_064903.10|
0	gi|51474823|ref|XP_058964.6|
0	gi|51474827|ref|XP_371197.2|
0	gi|51474831|ref|XP_058999.4|
0	gi|51474833|ref|XP_292724.4|
0	gi|51474837|ref|XP_371198.3|
0	gi|51474841|ref|XP_032059.3|
0	gi|51474845|ref|XP_375664.2|
0	gi|51474850|ref|XP_375665.2|
0	gi|51474854|ref|XP_497622.1|
0	gi|51474856|ref|XP_497623.1|
0	gi|51474858|ref|XP_497624.1|
0	gi|51474863|ref|XP_377529.2|
0	gi|51474896|ref|XP_497638.1|
0	gi|51474898|ref|XP_497639.1|
0	gi|51474903|ref|XP_372753.2|
0	gi|51474905|ref|XP_497644.1|
0	gi|51474959|ref|XP_292824.5|
0	gi|51474961|ref|XP_091914.3|
0	gi|51474974|ref|XP_292810.4|
0	gi|51474977|ref|XP_375568.2|
0	gi|51474979|ref|XP_375569.2|
0	gi|51474981|ref|XP_371140.3|
0	gi|51474984|ref|XP_371142.2|
0	gi|51475282|ref|XP_497773.1|
0	gi|51475761|ref|XP_374202.3|
0	gi|51475765|ref|XP_496849.1|
0	gi|51475772|ref|XP_496852.1|
0	gi|51475876|ref|XP_498167.1|
0	gi|51477162|ref|XP_372226.2|
0	gi|51477311|ref|XP_372267.3|
0	gi|51477546|ref|XP_066859.3|
0	gi|51477790|ref|XP_498416.1|
0	gi|51477792|ref|XP_498417.1|
0	gi|51492607|ref|XP_371661.2|
0	gi|51492785|ref|XP_374579.2|
0	gi|51492798|ref|XP_499391.1|
0	gi|51492944|ref|XP_371948.2|
0	gi|51493094|ref|XP_293177.5|
0	gi|51493209|ref|XP_497386.1|
0	gi|51493353|ref|XP_497580.1|
0	gi|51493356|ref|XP_496298.1|
0	gi|51493362|ref|XP_290865.4|
0	gi|51493364|ref|XP_292832.6|
0	gi|51493366|ref|XP_496299.1|
0	gi|51493368|ref|XP_496300.1|
0	gi|51493371|ref|XP_496301.1|
0	gi|51493373|ref|XP_047554.7|
0	gi|51493380|ref|XP_372719.2|
0	gi|51493382|ref|XP_065124.7|
0	gi|51493384|ref|XP_496303.1|
0	gi|51493401|ref|XP_377514.2|
0	gi|51493422|ref|XP_497613.1|
0	gi|51493424|ref|XP_497614.1|
0	gi|51493428|ref|XP_497615.1|
0	gi|51493430|ref|XP_497617.1|
0	gi|51493432|ref|XP_497618.1|
0	gi|51493434|ref|XP_497619.1|
0	gi|5174589|ref|NP_005946.1|
0	gi|5454178|ref|NP_006289.1|
0	gi|5454180|ref|NP_006290.1|
0	gi|5454182|ref|NP_006291.1|
0	gi|5729790|ref|NP_006556.1|
0	gi|5729871|ref|NP_006488.1|
0	gi|5730124|ref|NP_006517.1|
0	gi|5803229|ref|NP_006768.1|
0	gi|5902162|ref|NP_008896.1|
0	gi|6005966|ref|NP_009076.1|
0	gi|6005968|ref|NP_009077.1|
0	gi|6005970|ref|NP_009078.1|
0	gi|6005974|ref|NP_009083.1|
0	gi|6005976|ref|NP_009084.1|
0	gi|6005982|ref|NP_009067.1|
0	gi|6912752|ref|NP_036614.1|
0	gi|7019517|ref|NP_037532.1|
0	gi|7019579|ref|NP_037388.1|
0	gi|7019583|ref|NP_037382.1|
0	gi|7019585|ref|NP_037491.1|
0	gi|7019587|ref|NP_037492.1|
0	gi|7019591|ref|NP_037530.1|
0	gi|7019593|ref|NP_037494.1|
0	gi|7656871|ref|NP_055295.1|
0	gi|7656890|ref|NP_055189.1|
0	gi|7657665|ref|NP_055198.1|
0	gi|7657693|ref|NP_055162.1|
0	gi|7657703|ref|NP_055230.1|
0	gi|7661652|ref|NP_056457.1|
0	gi|7662110|ref|NP_055539.1|
0	gi|7662314|ref|NP_055465.1|
0	gi|7705375|ref|NP_056982.1|
0	gi|7705389|ref|NP_056936.1|
0	gi|7705495|ref|NP_057619.1|
0	gi|7705664|ref|NP_056956.1|
0	gi|7705692|ref|NP_056995.1|
0	gi|7705881|ref|NP_057286.1|
0	gi|7705935|ref|NP_057415.1|
0	gi|7706192|ref|NP_057727.1|
0	gi|7706463|ref|NP_057348.1|
0	gi|7706465|ref|NP_057349.1|
0	gi|7706507|ref|NP_057409.1|
0	gi|7706727|ref|NP_057173.1|
0	gi|7706775|ref|NP_057304.1|
0	gi|7706781|ref|NP_057528.1|
0	gi|8922744|ref|NP_060730.1|
0	gi|8923077|ref|NP_060122.1|
0	gi|8923086|ref|NP_060126.1|
0	gi|8923204|ref|NP_060185.1|
0	gi|8923289|ref|NP_060227.1|
0	gi|8923322|ref|NP_060246.1|
0	gi|8923553|ref|NP_060364.1|
0	gi|8923851|ref|NP_060913.1|
0	gi|8923885|ref|NP_061127.1|
0	gi|9910510|ref|NP_064612.1|
1	gi|10092669|ref|NP_063950.1|
1	gi|11386153|ref|NP_003545.1|
1	gi|11415032|ref|NP_003543.1|
1	gi|11415034|ref|NP_003546.1|
1	gi|11496275|ref|NP_003544.1|
1	gi|13540539|ref|NP_110401.1|
1	gi|13562104|ref|NP_036505.1|
1	gi|13624325|ref|NP_036509.1|
1	gi|13624329|ref|NP_112165.1|
1	gi|13624331|ref|NP_112167.1|
1	gi|13624335|ref|NP_112221.1|
1	gi|13775162|ref|NP_112163.1|
1	gi|13929212|ref|NP_112170.1|
1	gi|14780900|ref|NP_149046.1|
1	gi|15042965|ref|NP_149419.1|
1	gi|15042967|ref|NP_149420.1|
1	gi|17437015|ref|XP_060307.1|
1	gi|17437032|ref|XP_060310.1|
1	gi|17437059|ref|XP_060315.1|
1	gi|17456753|ref|XP_061614.1|
1	gi|17456789|ref|XP_061624.1|
1	gi|17457609|ref|XP_064177.1|
1	gi|17461544|ref|XP_062263.1|
1	gi|17470105|ref|XP_071150.1|
1	gi|17476688|ref|XP_063310.1|
1	gi|17482452|ref|XP_064884.1|
1	gi|17483459|ref|XP_065153.1|
1	gi|18549713|ref|XP_060957.2|
1	gi|18549723|ref|XP_060953.2|
1	gi|18605327|ref|XP_062286.2|
1	gi|18605334|ref|XP_090203.1|
1	gi|20481992|ref|XP_166878.1|
1	gi|20481996|ref|XP_166879.1|
1	gi|20482070|ref|XP_166825.1|
1	gi|20482091|ref|XP_166831.1|
1	gi|20482132|ref|XP_166845.1|
1	gi|20482338|ref|XP_166912.1|
1	gi|20482351|ref|XP_166917.1|
1	gi|20482353|ref|XP_166918.1|
1	gi|20486038|ref|XP_115092.1|
1	gi|20558729|ref|XP_166757.1|
1	gi|20558764|ref|XP_166777.1|
1	gi|20558776|ref|XP_166781.1|
1	gi|21450850|ref|NP_039224.2|
1	gi|21687050|ref|NP_660285.1|
1	gi|22061831|ref|XP_171424.1|
1	gi|22061837|ref|XP_061627.2|
1	gi|22063016|ref|XP_166780.2|
1	gi|22063728|ref|XP_166834.2|
1	gi|22066627|ref|XP_171528.1|
1	gi|22748911|ref|NP_689643.1|
1	gi|23308559|ref|NP_694569.1|
1	gi|23592222|ref|NP_703145.1|
1	gi|23592230|ref|NP_703146.1|
1	gi|27485410|ref|XP_210382.1|
1	gi|28557751|ref|NP_787107.1|
1	gi|28570170|ref|NP_036510.1|
1	gi|28626523|ref|NP_112145.1|
1	gi|29728999|ref|XP_291436.1|
1	gi|29729003|ref|XP_291438.1|
1	gi|29729005|ref|XP_291439.1|
1	gi|29743489|ref|XP_061611.2|
1	gi|29743495|ref|XP_061610.2|
1	gi|29746587|ref|XP_291981.1|
1	gi|30039688|ref|NP_835462.1|
1	gi|30156122|ref|XP_061676.2|
1	gi|30156507|ref|XP_208543.2|
1	gi|30156513|ref|XP_208541.2|
1	gi|34330162|ref|NP_009091.2|
1	gi|34330168|ref|NP_003687.2|
1	gi|37538530|ref|XP_065555.3|
1	gi|37538534|ref|XP_069623.4|
1	gi|37538541|ref|XP_294316.3|
1	gi|37540516|ref|XP_071098.2|
1	gi|37540520|ref|XP_071096.3|
1	gi|37540554|ref|XP_071151.2|
1	gi|37540788|ref|XP_291838.3|
1	gi|37540790|ref|XP_166782.4|
1	gi|37541063|ref|XP_166868.3|
1	gi|37541069|ref|XP_166872.5|
1	gi|37541073|ref|XP_166877.6|
1	gi|37541116|ref|XP_166910.3|
1	gi|37541120|ref|XP_166914.3|
1	gi|37541122|ref|XP_166915.3|
1	gi|37541142|ref|XP_166899.3|
1	gi|37541146|ref|XP_166900.3|
1	gi|37541154|ref|XP_166903.3|
1	gi|37541351|ref|XP_061656.8|
1	gi|37541658|ref|XP_089858.6|
1	gi|37541676|ref|XP_061619.2|
1	gi|37541684|ref|XP_210181.4|
1	gi|37541690|ref|XP_291806.2|
1	gi|37541716|ref|XP_291980.3|
1	gi|37541789|ref|XP_210169.2|
1	gi|37542950|ref|XP_292136.2|
1	gi|37546436|ref|XP_293366.3|
1	gi|37546801|ref|XP_060303.6|
1	gi|37546803|ref|XP_060305.2|
1	gi|37549794|ref|XP_060458.4|
1	gi|37552620|ref|XP_210787.2|
1	gi|38679898|ref|NP_002542.2|
1	gi|39812355|ref|NP_945182.1|
1	gi|41104565|ref|XP_371358.1|
1	gi|41104589|ref|XP_372823.1|
1	gi|41104602|ref|XP_372826.1|
1	gi|41147584|ref|XP_373210.1|
1	gi|41148365|ref|XP_374684.1|
1	gi|41149023|ref|XP_373289.1|
1	gi|41149454|ref|XP_370662.1|
1	gi|41149486|ref|XP_372434.1|
1	gi|41149490|ref|XP_372436.1|
1	gi|41149492|ref|XP_372437.1|
1	gi|41149498|ref|XP_166767.6|
1	gi|41149665|ref|XP_370605.1|
1	gi|41150148|ref|XP_372548.1|
1	gi|41150322|ref|XP_370931.1|
1	gi|41151155|ref|XP_372708.1|
1	gi|41151169|ref|XP_372712.1|
1	gi|41188824|ref|XP_372799.1|
1	gi|41200392|ref|XP_372387.1|
1	gi|41200400|ref|XP_291859.3|
1	gi|41200408|ref|XP_372390.1|
1	gi|41200410|ref|XP_372391.1|
1	gi|41200417|ref|XP_372393.1|
1	gi|41200419|ref|XP_372394.1|
1	gi|41200422|ref|XP_166823.3|
1	gi|41200432|ref|XP_372397.1|
1	gi|41200444|ref|XP_372400.1|
1	gi|41200447|ref|XP_372401.1|
1	gi|41200453|ref|XP_372403.1|
1	gi|41200478|ref|XP_372409.1|
1	gi|41200481|ref|XP_166926.2|
1	gi|41200490|ref|XP_372411.1|
1	gi|41200498|ref|XP_372413.1|
1	gi|41200940|ref|XP_372347.1|
1	gi|41200963|ref|XP_372353.1|
1	gi|41200968|ref|XP_372355.1|
1	gi|41200970|ref|XP_372356.1|
1	gi|41200973|ref|XP_372357.1|
1	gi|41200977|ref|XP_372359.1|
1	gi|41200984|ref|XP_372361.1|
1	gi|41200993|ref|XP_372365.1|
1	gi|41201000|ref|XP_372368.1|
1	gi|41201002|ref|XP_372369.1|
1	gi|41201005|ref|XP_372370.1|
1	gi|41201007|ref|XP_372371.1|
1	gi|41201019|ref|XP_372373.1|
1	gi|41201763|ref|XP_372459.1|
1	gi|41201766|ref|XP_171581.4|
1	gi|41201775|ref|XP_372463.1|
1	gi|41203865|ref|XP_372500.1|
1	gi|41203881|ref|XP_372505.1|
1	gi|41203886|ref|XP_372507.1|
1	gi|41222700|ref|XP_373313.1|
1	gi|41222702|ref|XP_294533.3|
1	gi|41222717|ref|XP_373317.1|
1	gi|42656032|ref|XP_377645.1|
1	gi|42657966|ref|XP_376713.1|
1	gi|42658718|ref|XP_380048.1|
1	gi|42658728|ref|XP_380063.1|
1	gi|42659296|ref|XP_294531.4|
1	gi|42659866|ref|XP_377156.1|
1	gi|42659872|ref|XP_377159.1|
1	gi|42661955|ref|XP_375563.1|
1	gi|4505517|ref|NP_002539.1|
1	gi|4505519|ref|NP_002541.1|
1	gi|45504346|ref|NP_995581.1|
1	gi|45504386|ref|NP_036499.1|
1	gi|45594310|ref|NP_110503.3|
1	gi|46047429|ref|NP_996763.1|
1	gi|46048143|ref|NP_036495.1|
1	gi|46359853|ref|NP_932340.2|
1	gi|46395479|ref|NP_997069.1|
1	gi|46409272|ref|NP_997197.1|
1	gi|46409370|ref|NP_997257.1|
1	gi|51458903|ref|XP_060945.3|
1	gi|51458905|ref|XP_291548.3|
1	gi|51458907|ref|XP_060952.3|
1	gi|51458909|ref|XP_060956.2|
1	gi|51459158|ref|XP_060301.3|
1	gi|51459174|ref|XP_060580.5|
1	gi|51459177|ref|XP_377633.2|
1	gi|51459179|ref|XP_497748.1|
1	gi|51459181|ref|XP_291437.2|
1	gi|51459183|ref|XP_372820.3|
1	gi|51459185|ref|XP_372822.2|
1	gi|51459188|ref|XP_372824.2|
1	gi|51459190|ref|XP_372825.3|
1	gi|51459192|ref|XP_372827.2|
1	gi|51459194|ref|XP_060316.4|
1	gi|51459196|ref|XP_377644.2|
1	gi|51459198|ref|XP_372842.3|
1	gi|51459200|ref|XP_291645.4|
1	gi|51459202|ref|XP_060309.2|
1	gi|51459204|ref|XP_060318.11|
1	gi|51459206|ref|XP_377659.2|
1	gi|51461030|ref|XP_371606.2|
1	gi|51464497|ref|XP_497957.1|
1	gi|51464499|ref|XP_497958.1|
1	gi|51465624|ref|XP_498061.1|
1	gi|51465632|ref|XP_498068.1|
1	gi|51465634|ref|XP_498069.1|
1	gi|51465636|ref|XP_498070.1|
1	gi|51465638|ref|XP_498072.1|
1	gi|51465640|ref|XP_498075.1|
1	gi|51465642|ref|XP_498078.1|
1	gi|51465644|ref|XP_498081.1|
1	gi|51466441|ref|XP_499460.1|
1	gi|51466549|ref|XP_499386.1|
1	gi|51466586|ref|XP_496932.1|
1	gi|51466627|ref|XP_069609.6|
1	gi|51466629|ref|XP_069621.8|
1	gi|51466631|ref|XP_069619.7|
1	gi|51466633|ref|XP_498253.1|
1	gi|51466635|ref|XP_069616.5|
1	gi|51466637|ref|XP_377995.2|
1	gi|51467544|ref|XP_497067.1|
1	gi|51467617|ref|XP_088491.2|
1	gi|51467652|ref|XP_071099.6|
1	gi|51467654|ref|XP_071097.3|
1	gi|51467656|ref|XP_071093.7|
1	gi|51467658|ref|XP_373308.3|
1	gi|51467660|ref|XP_210752.4|
1	gi|51467662|ref|XP_210755.5|
1	gi|51467676|ref|XP_294534.2|
1	gi|51467678|ref|XP_373315.2|
1	gi|51467680|ref|XP_373316.2|
1	gi|51468041|ref|XP_166707.2|
1	gi|51468684|ref|XP_166776.4|
1	gi|51468686|ref|XP_372441.2|
1	gi|51468688|ref|XP_210186.2|
1	gi|51468690|ref|XP_372443.2|
1	gi|51468763|ref|XP_166869.4|
1	gi|51468765|ref|XP_166871.4|
1	gi|51468767|ref|XP_372386.2|
1	gi|51468771|ref|XP_166808.4|
1	gi|51468773|ref|XP_166813.4|
1	gi|51468775|ref|XP_166820.4|
1	gi|51468779|ref|XP_166805.5|
1	gi|51468781|ref|XP_497294.1|
1	gi|51468783|ref|XP_166916.2|
1	gi|51468785|ref|XP_497297.1|
1	gi|51468787|ref|XP_497298.1|
1	gi|51468795|ref|XP_166898.2|
1	gi|51468797|ref|XP_372412.3|
1	gi|51470730|ref|XP_499553.1|
1	gi|51470893|ref|XP_061674.6|
1	gi|51470895|ref|XP_089863.6|
1	gi|51470897|ref|XP_372348.2|
1	gi|51470899|ref|XP_372349.2|
1	gi|51470901|ref|XP_061626.4|
1	gi|51470903|ref|XP_372352.2|
1	gi|51470905|ref|XP_372354.2|
1	gi|51470907|ref|XP_497266.1|
1	gi|51470909|ref|XP_372364.3|
1	gi|51470911|ref|XP_372366.2|
1	gi|51470913|ref|XP_372367.2|
1	gi|51470915|ref|XP_291977.3|
1	gi|51470917|ref|XP_062269.9|
1	gi|51470919|ref|XP_062285.2|
1	gi|51470921|ref|XP_291986.4|
1	gi|51470943|ref|XP_497275.1|
1	gi|51470945|ref|XP_061666.4|
1	gi|51470947|ref|XP_372376.2|
1	gi|51470949|ref|XP_171490.4|
1	gi|51470951|ref|XP_171489.5|
1	gi|51470967|ref|XP_210168.4|
1	gi|51471107|ref|XP_062553.2|
1	gi|51471113|ref|XP_497345.1|
1	gi|51471719|ref|XP_495967.1|
1	gi|51472653|ref|XP_496032.1|
1	gi|51474220|ref|XP_497524.1|
1	gi|51474304|ref|XP_292627.5|
1	gi|51492726|ref|XP_372997.3|
1	gi|51492858|ref|XP_380055.2|
1	gi|51492860|ref|XP_374682.2|
1	gi|51492862|ref|XP_374683.2|
1	gi|51492864|ref|XP_499490.1|
1	gi|51492866|ref|XP_380067.2|
1	gi|51493114|ref|XP_497371.1|
1	gi|51493215|ref|XP_497390.1|
1	gi|51493217|ref|XP_497391.1|
1	gi|51493219|ref|XP_063308.4|
1	gi|51493221|ref|XP_372504.2|
1	gi|51493223|ref|XP_063315.3|
1	gi|51493231|ref|XP_292227.3|
1	gi|51493233|ref|XP_372509.2|
1	gi|51493391|ref|XP_064883.10|
1	gi|51493393|ref|XP_372709.3|
1	gi|51493395|ref|XP_064879.7|
1	gi|51493414|ref|XP_065050.4|
1	gi|5729960|ref|NP_006628.1|
1	gi|6912550|ref|NP_036483.1|
1	gi|6912552|ref|NP_036484.1|
1	gi|6912554|ref|NP_036492.1|
1	gi|6912556|ref|NP_036500.1|
1	gi|6912558|ref|NP_036501.1|
1	gi|6912560|ref|NP_036507.1|
1	gi|7330337|ref|NP_039227.1|
1	gi|7330339|ref|NP_039226.1|
1	gi|7363439|ref|NP_039228.1|
1	gi|7363441|ref|NP_039225.1|
1	gi|7657421|ref|NP_055380.1|
1	gi|9506799|ref|NP_059976.1|
2	gi|11036654|ref|NP_061756.1|
2	gi|11036656|ref|NP_061763.1|
2	gi|11056024|ref|NP_061741.1|
2	gi|11056026|ref|NP_061740.1|
2	gi|11056030|ref|NP_061738.1|
2	gi|11056032|ref|NP_061735.1|
2	gi|11056063|ref|NP_061743.1|
2	gi|11056065|ref|NP_061742.1|
2	gi|11128023|ref|NP_061752.1|
2	gi|11128025|ref|NP_061751.1|
2	gi|11128027|ref|NP_061750.1|
2	gi|11128029|ref|NP_061749.1|
2	gi|11128031|ref|NP_061748.1|
2	gi|11128033|ref|NP_061747.1|
2	gi|11128035|ref|NP_061746.1|
2	gi|11128037|ref|NP_061745.1|
2	gi|11128039|ref|NP_061737.1|
2	gi|11128041|ref|NP_061736.1|
2	gi|11128043|ref|NP_061744.1|
2	gi|11276081|ref|NP_061993.1|
2	gi|12656655|ref|NP_066976.1|
2	gi|13325064|ref|NP_001399.1|
2	gi|13325066|ref|NP_001398.1|
2	gi|13470082|ref|NP_003727.1|
2	gi|13787217|ref|NP_001438.1|
2	gi|14165381|ref|NP_114065.1|
2	gi|14165383|ref|NP_114066.1|
2	gi|14165387|ref|NP_114067.1|
2	gi|14165390|ref|NP_114036.1|
2	gi|14165392|ref|NP_114070.1|
2	gi|14165394|ref|NP_114037.1|
2	gi|14165397|ref|NP_114071.1|
2	gi|14165400|ref|NP_113598.1|
2	gi|14165402|ref|NP_113599.1|
2	gi|14165405|ref|NP_113683.1|
2	gi|14165407|ref|NP_113684.1|
2	gi|14165410|ref|NP_113685.1|
2	gi|14165413|ref|NP_113688.1|
2	gi|14165416|ref|NP_113689.1|
2	gi|14165419|ref|NP_114040.1|
2	gi|14165422|ref|NP_114062.1|
2	gi|14165425|ref|NP_114063.1|
2	gi|14165431|ref|NP_114089.1|
2	gi|14195605|ref|NP_066008.1|
2	gi|14195607|ref|NP_037472.2|
2	gi|14195616|ref|NP_061992.2|
2	gi|14196448|ref|NP_114479.1|
2	gi|14196451|ref|NP_114480.1|
2	gi|14196455|ref|NP_114481.1|
2	gi|14196457|ref|NP_115265.1|
2	gi|14196459|ref|NP_114382.1|
2	gi|14196462|ref|NP_114398.1|
2	gi|14196465|ref|NP_114400.1|
2	gi|14196468|ref|NP_114442.1|
2	gi|14196471|ref|NP_114443.1|
2	gi|14196474|ref|NP_114475.1|
2	gi|14196477|ref|NP_114476.1|
2	gi|14270484|ref|NP_114477.1|
2	gi|14270487|ref|NP_114478.1|
2	gi|14270490|ref|NP_115266.1|
2	gi|14270493|ref|NP_115267.1|
2	gi|14270496|ref|NP_115268.1|
2	gi|14270499|ref|NP_115269.1|
2	gi|14270502|ref|NP_115271.1|
2	gi|14270505|ref|NP_115270.1|
2	gi|14270508|ref|NP_115272.1|
2	gi|14277675|ref|NP_002579.2|
2	gi|14277677|ref|NP_115778.1|
2	gi|14277679|ref|NP_115779.1|
2	gi|14277682|ref|NP_115782.1|
2	gi|14277685|ref|NP_115783.1|
2	gi|14589880|ref|NP_061739.2|
2	gi|14589914|ref|NP_065866.1|
2	gi|14589916|ref|NP_116586.1|
2	gi|14589918|ref|NP_116749.1|
2	gi|14589920|ref|NP_116750.1|
2	gi|14589922|ref|NP_116751.1|
2	gi|14589927|ref|NP_055274.2|
2	gi|14589929|ref|NP_061908.1|
2	gi|14589931|ref|NP_002580.2|
2	gi|14589933|ref|NP_115832.1|
2	gi|14589935|ref|NP_115833.1|
2	gi|14589937|ref|NP_116567.1|
2	gi|14589939|ref|NP_073754.1|
2	gi|14589942|ref|NP_116753.1|
2	gi|14589944|ref|NP_116754.1|
2	gi|14589946|ref|NP_116755.1|
2	gi|14717401|ref|NP_061721.2|
2	gi|14717403|ref|NP_114088.2|
2	gi|16306487|ref|NP_387450.1|
2	gi|16306489|ref|NP_004352.2|
2	gi|16306530|ref|NP_006718.2|
2	gi|16306532|ref|NP_001788.2|
2	gi|16306534|ref|NP_387513.1|
2	gi|16306537|ref|NP_114097.2|
2	gi|16306539|ref|NP_001787.2|
2	gi|16306541|ref|NP_057363.2|
2	gi|16445393|ref|NP_004052.2|
2	gi|16507962|ref|NP_071407.2|
2	gi|16507964|ref|NP_443068.1|
2	gi|16753221|ref|NP_067071.1|
2	gi|16933555|ref|NP_149045.2|
2	gi|16933557|ref|NP_003728.1|
2	gi|16933559|ref|NP_060145.2|
2	gi|16933565|ref|NP_149091.1|
2	gi|27754771|ref|NP_002578.2|
2	gi|27754773|ref|NP_115796.2|
2	gi|32880203|ref|NP_659422.2|
2	gi|32880206|ref|NP_071923.2|
2	gi|37546221|ref|XP_033173.5|
2	gi|40255133|ref|NP_689963.2|
2	gi|40786422|ref|NP_955380.1|
2	gi|41193260|ref|XP_371638.1|
2	gi|4502727|ref|NP_001786.1|
2	gi|45243534|ref|NP_982354.1|
2	gi|47059030|ref|NP_078858.2|
2	gi|47059046|ref|NP_060109.2|
2	gi|4757956|ref|NP_004053.1|
2	gi|4826671|ref|NP_004925.1|
2	gi|4826673|ref|NP_004923.1|
2	gi|4885229|ref|NP_005236.1|
2	gi|51464277|ref|XP_293656.2|
2	gi|51470747|ref|XP_061864.5|
2	gi|51470749|ref|XP_495895.1|
2	gi|51470751|ref|XP_061871.8|
2	gi|6631102|ref|NP_002581.2|
2	gi|7656967|ref|NP_055061.1|
2	gi|7657443|ref|NP_055337.1|
2	gi|7661662|ref|NP_056484.1|
2	gi|7662056|ref|NP_054723.1|
2	gi|7662068|ref|NP_054724.1|
2	gi|7706113|ref|NP_057664.1|
2	gi|8850232|ref|NP_003726.1|
2	gi|9256574|ref|NP_061724.1|
2	gi|9256576|ref|NP_061725.1|
2	gi|9256578|ref|NP_061726.1|
2	gi|9256580|ref|NP_061727.1|
2	gi|9256582|ref|NP_061723.1|
2	gi|9256584|ref|NP_061728.1|
2	gi|9256586|ref|NP_061729.1|
2	gi|9256588|ref|NP_061730.1|
2	gi|9256590|ref|NP_061731.1|
2	gi|9256592|ref|NP_061732.1|
2	gi|9256594|ref|NP_061733.1|
2	gi|9256596|ref|NP_061734.1|
2	gi|9256600|ref|NP_061722.1|
2	gi|9256602|ref|NP_061753.1|
2	gi|9256604|ref|NP_061754.1|
2	gi|9256606|ref|NP_061755.1|
2	gi|9256608|ref|NP_061757.1|
2	gi|9256610|ref|NP_061758.1|
2	gi|9256612|ref|NP_061759.1|
2	gi|9256614|ref|NP_061760.1|
2	gi|9256616|ref|NP_061761.1|
2	gi|9256618|ref|NP_061762.1|
2	gi|9966883|ref|NP_065136.1|
3	gi|10835065|ref|NP_002751.1|
3	gi|10864650|ref|NP_002735.2|
3	gi|13384594|ref|NP_002730.1|
3	gi|13569922|ref|NP_112214.1|
3	gi|14042947|ref|NP_114417.1|
3	gi|14042966|ref|NP_114426.1|
3	gi|14149671|ref|NP_055927.1|
3	gi|14150045|ref|NP_115670.1|
3	gi|15619015|ref|NP_002723.2|
3	gi|16418343|ref|NP_443073.1|
3	gi|18591448|ref|XP_059051.2|
3	gi|19923570|ref|NP_066958.2|
3	gi|20127450|ref|NP_002729.2|
3	gi|20127541|ref|NP_057360.2|
3	gi|20149547|ref|NP_002944.2|
3	gi|21166359|ref|NP_631948.1|
3	gi|21359873|ref|NP_005021.2|
3	gi|21361433|ref|NP_055079.2|
3	gi|21361643|ref|NP_060189.2|
3	gi|21389411|ref|NP_653211.1|
3	gi|22209009|ref|NP_665861.1|
3	gi|23199985|ref|NP_055498.2|
3	gi|24307971|ref|NP_055815.1|
3	gi|24308326|ref|NP_115806.1|
3	gi|25168261|ref|NP_733794.1|
3	gi|25168263|ref|NP_005618.2|
3	gi|25952114|ref|NP_057065.2|
3	gi|25952118|ref|NP_741960.1|
3	gi|26051204|ref|NP_001211.3|
3	gi|26051206|ref|NP_742075.1|
3	gi|26051208|ref|NP_742076.1|
3	gi|26051210|ref|NP_742077.1|
3	gi|26051212|ref|NP_742078.1|
3	gi|26051214|ref|NP_742079.1|
3	gi|26051216|ref|NP_742080.1|
3	gi|26051218|ref|NP_742081.1|
3	gi|26667180|ref|NP_001212.2|
3	gi|26667183|ref|NP_742113.1|
3	gi|26667186|ref|NP_742125.1|
3	gi|26667189|ref|NP_742126.1|
3	gi|26667191|ref|NP_001213.2|
3	gi|26667196|ref|NP_751909.1|
3	gi|26667199|ref|NP_751910.1|
3	gi|26667203|ref|NP_751911.1|
3	gi|26667206|ref|NP_751912.1|
3	gi|26667211|ref|NP_751913.1|
3	gi|27437011|ref|NP_757343.1|
3	gi|27437013|ref|NP_757344.1|
3	gi|27437015|ref|NP_006540.3|
3	gi|27437017|ref|NP_705719.2|
3	gi|27437019|ref|NP_705720.1|
3	gi|27437021|ref|NP_757363.1|
3	gi|27437023|ref|NP_757364.1|
3	gi|27437025|ref|NP_757365.1|
3	gi|27437027|ref|NP_757380.1|
3	gi|27501464|ref|NP_003948.1|
3	gi|27597094|ref|NP_775490.1|
3	gi|28557781|ref|NP_006246.2|
3	gi|31377782|ref|NP_006245.2|
3	gi|31543439|ref|NP_002731.2|
3	gi|31543663|ref|NP_443732.2|
3	gi|31563382|ref|NP_037389.4|
3	gi|31563383|ref|NP_733827.2|
3	gi|32307163|ref|NP_859029.1|
3	gi|32455269|ref|NP_775846.2|
3	gi|32528295|ref|NP_004746.2|
3	gi|32528297|ref|NP_872198.1|
3	gi|33589843|ref|NP_061120.2|
3	gi|33636738|ref|NP_891993.1|
3	gi|33636756|ref|NP_113605.2|
3	gi|33695161|ref|NP_892027.1|
3	gi|35038528|ref|NP_055963.2|
3	gi|38327562|ref|NP_003591.2|
3	gi|38327564|ref|NP_940835.1|
3	gi|38327566|ref|NP_940836.1|
3	gi|38327568|ref|NP_940837.1|
3	gi|38327570|ref|NP_940838.1|
3	gi|38327572|ref|NP_940839.1|
3	gi|38488767|ref|NP_942123.1|
3	gi|38569460|ref|NP_056006.1|
3	gi|38569491|ref|NP_079440.2|
3	gi|40254851|ref|NP_037487.2|
3	gi|41872374|ref|NP_004064.2|
3	gi|42659912|ref|XP_374996.1|
3	gi|42734401|ref|NP_777604.2|
3	gi|4501971|ref|NP_001610.1|
3	gi|4502023|ref|NP_001617.1|
3	gi|4502803|ref|NP_001265.1|
3	gi|4504101|ref|NP_002073.1|
3	gi|4506055|ref|NP_002721.1|
3	gi|4506057|ref|NP_002722.1|
3	gi|4506067|ref|NP_002728.1|
3	gi|4506529|ref|NP_002920.1|
3	gi|4506735|ref|NP_003933.1|
3	gi|4506737|ref|NP_003152.1|
3	gi|4506739|ref|NP_003943.1|
3	gi|4507273|ref|NP_003151.1|
3	gi|4507831|ref|NP_003556.1|
3	gi|45120119|ref|NP_055790.1|
3	gi|46852166|ref|NP_002367.4|
3	gi|46877068|ref|NP_006243.2|
3	gi|46909584|ref|NP_997401.1|
3	gi|46909587|ref|NP_997461.1|
3	gi|47132589|ref|NP_002732.3|
3	gi|47132591|ref|NP_998725.1|
3	gi|47157322|ref|NP_997700.1|
3	gi|47157325|ref|NP_997704.1|
3	gi|47458813|ref|NP_006242.4|
3	gi|47458815|ref|NP_996790.2|
3	gi|4759050|ref|NP_004577.1|
3	gi|4759178|ref|NP_004208.1|
3	gi|4826948|ref|NP_005035.1|
3	gi|4885055|ref|NP_005151.1|
3	gi|4885061|ref|NP_005154.1|
3	gi|4885347|ref|NP_005298.1|
3	gi|4885349|ref|NP_005299.1|
3	gi|4885549|ref|NP_005456.1|
3	gi|4885563|ref|NP_005391.1|
3	gi|51464991|ref|XP_291141.4|
3	gi|51467146|ref|XP_498286.1|
3	gi|51473097|ref|XP_497521.1|
3	gi|51473171|ref|XP_496112.1|
3	gi|51474316|ref|XP_496234.1|
3	gi|51475014|ref|XP_038150.4|
3	gi|51475443|ref|XP_497791.1|
3	gi|5453974|ref|NP_006247.1|
3	gi|5453976|ref|NP_006248.1|
3	gi|5453978|ref|NP_006250.1|
3	gi|5730055|ref|NP_006613.1|
3	gi|6005814|ref|NP_009202.1|
3	gi|7657214|ref|NP_055401.1|
3	gi|7657526|ref|NP_055311.1|
3	gi|7661974|ref|NP_055606.1|
3	gi|8923539|ref|NP_060356.1|
3	gi|8923754|ref|NP_060871.1|
3	gi|9845487|ref|NP_059672.1|
3	gi|9845489|ref|NP_004945.2|
4	gi|10047086|ref|NP_061821.1|
4	gi|10862701|ref|NP_065681.1|
4	gi|10862703|ref|NP_066124.1|
4	gi|11276087|ref|NP_000595.1|
4	gi|11321597|ref|NP_002244.1|
4	gi|11345456|ref|NP_068742.1|
4	gi|11863159|ref|NP_002949.1|
4	gi|13112048|ref|NP_075254.1|
4	gi|13186234|ref|NP_075593.1|
4	gi|13186236|ref|NP_075594.1|
4	gi|13186238|ref|NP_075595.1|
4	gi|13186241|ref|NP_075596.1|
4	gi|13186243|ref|NP_075418.1|
4	gi|13186245|ref|NP_075597.1|
4	gi|13186247|ref|NP_075598.1|
4	gi|13186249|ref|NP_075599.1|
4	gi|13186251|ref|NP_056934.2|
4	gi|13186253|ref|NP_075258.1|
4	gi|13186255|ref|NP_075259.1|
4	gi|13186257|ref|NP_075260.1|
4	gi|13186259|ref|NP_075261.1|
4	gi|13186261|ref|NP_075262.1|
4	gi|13186263|ref|NP_075263.1|
4	gi|13186267|ref|NP_075265.1|
4	gi|13186269|ref|NP_075417.1|
4	gi|13186271|ref|NP_075419.1|
4	gi|13186273|ref|NP_075420.1|
4	gi|14149916|ref|NP_115590.1|
4	gi|15718680|ref|NP_005537.3|
4	gi|18250298|ref|NP_543013.1|
4	gi|19526767|ref|NP_598407.1|
4	gi|19743898|ref|NP_004551.2|
4	gi|19924165|ref|NP_002935.2|
4	gi|20428652|ref|NP_005347.2|
4	gi|21361306|ref|NP_006171.2|
4	gi|21361553|ref|NP_003168.2|
4	gi|21450842|ref|NP_002369.2|
4	gi|21450844|ref|NP_647611.1|
4	gi|21450846|ref|NP_647612.1|
4	gi|21536466|ref|NP_068713.2|
4	gi|21536468|ref|NP_001690.2|
4	gi|21735550|ref|NP_002437.2|
4	gi|21735552|ref|NP_006292.2|
4	gi|22749323|ref|NP_689862.1|
4	gi|22902128|ref|NP_690620.1|
4	gi|23510362|ref|NP_694592.1|
4	gi|23510364|ref|NP_694593.1|
4	gi|24308330|ref|NP_115811.1|
4	gi|24476013|ref|NP_722560.1|
4	gi|27262659|ref|NP_005202.2|
4	gi|27597078|ref|NP_006284.2|
4	gi|27754769|ref|NP_075264.2|
4	gi|27886584|ref|NP_004094.3|
4	gi|27886586|ref|NP_775266.1|
4	gi|27886588|ref|NP_775267.1|
4	gi|27886590|ref|NP_775268.1|
4	gi|27886593|ref|NP_005598.3|
4	gi|28416424|ref|NP_778252.1|
4	gi|29029632|ref|NP_004295.2|
4	gi|30795229|ref|NP_002101.2|
4	gi|31455611|ref|NP_001070.2|
4	gi|31543838|ref|NP_003322.2|
4	gi|31657140|ref|NP_055030.1|
4	gi|33469982|ref|NP_001706.2|
4	gi|33667111|ref|NP_891555.1|
4	gi|38016937|ref|NP_055731.2|
4	gi|38202217|ref|NP_938033.1|
4	gi|38327632|ref|NP_001945.3|
4	gi|42544153|ref|NP_002335.2|
4	gi|42544182|ref|NP_975010.1|
4	gi|42741655|ref|NP_000236.2|
4	gi|4502435|ref|NP_001712.1|
4	gi|4503687|ref|NP_001996.1|
4	gi|4503709|ref|NP_000132.1|
4	gi|4503711|ref|NP_000133.1|
4	gi|4503749|ref|NP_002010.1|
4	gi|4503753|ref|NP_002011.1|
4	gi|4503787|ref|NP_002022.1|
4	gi|4503823|ref|NP_002028.1|
4	gi|4504803|ref|NP_002218.1|
4	gi|4505055|ref|NP_002341.1|
4	gi|4505195|ref|NP_002410.1|
4	gi|4505265|ref|NP_002438.1|
4	gi|4505475|ref|NP_002521.1|
4	gi|4505683|ref|NP_002600.1|
4	gi|4506539|ref|NP_003795.1|
4	gi|4507429|ref|NP_003206.1|
4	gi|4507611|ref|NP_003976.1|
4	gi|4507743|ref|NP_003319.1|
4	gi|4557377|ref|NP_000052.1|
4	gi|4557665|ref|NP_000866.1|
4	gi|4557695|ref|NP_000213.1|
4	gi|4557869|ref|NP_000450.1|
4	gi|4557884|ref|NP_000199.1|
4	gi|4585712|ref|NP_002520.2|
4	gi|46249416|ref|NP_996844.1|
4	gi|46488944|ref|NP_997402.1|
4	gi|47157315|ref|NP_000206.2|
4	gi|47524173|ref|NP_002002.3|
4	gi|47524175|ref|NP_998812.1|
4	gi|47524177|ref|NP_075252.2|
4	gi|4758078|ref|NP_004374.1|
4	gi|4758396|ref|NP_004110.1|
4	gi|4758696|ref|NP_004712.1|
4	gi|4826776|ref|NP_004963.1|
4	gi|4826868|ref|NP_005003.1|
4	gi|4885045|ref|NP_005148.1|
4	gi|4885231|ref|NP_005237.1|
4	gi|4885235|ref|NP_005239.1|
4	gi|4885609|ref|NP_005408.1|
4	gi|4885631|ref|NP_005415.1|
4	gi|4885661|ref|NP_005424.1|
4	gi|5031927|ref|NP_005583.1|
4	gi|51464024|ref|XP_497921.1|
4	gi|51471824|ref|XP_027237.4|
4	gi|51474757|ref|XP_055866.6|
4	gi|5174647|ref|NP_005966.1|
4	gi|5453738|ref|NP_006334.1|
4	gi|5453814|ref|NP_006173.1|
4	gi|5453870|ref|NP_006197.1|
4	gi|5803171|ref|NP_006739.1|
4	gi|6382058|ref|NP_009297.1|
4	gi|6382060|ref|NP_005149.2|
4	gi|6382062|ref|NP_009298.1|
4	gi|7669483|ref|NP_054699.1|
4	gi|7669485|ref|NP_054700.1|
4	gi|7706601|ref|NP_057737.1|
4	gi|8922075|ref|NP_005772.2|
4	gi|8922179|ref|NP_060893.1|
5	gi|10518503|ref|NP_062562.1|
5	gi|11321628|ref|NP_009203.1|
5	gi|11321636|ref|NP_036349.1|
5	gi|11342670|ref|NP_001691.1|
5	gi|11415040|ref|NP_068813.1|
5	gi|11496281|ref|NP_056411.1|
5	gi|11545747|ref|NP_071329.1|
5	gi|11545839|ref|NP_071402.1|
5	gi|13173471|ref|NP_076927.1|
5	gi|13346502|ref|NP_077818.1|
5	gi|13540535|ref|NP_110397.1|
5	gi|13775595|ref|NP_003285.2|
5	gi|13775597|ref|NP_077078.2|
5	gi|13994276|ref|NP_114154.1|
5	gi|14042984|ref|NP_114435.1|
5	gi|14602453|ref|NP_115777.1|
5	gi|14602455|ref|NP_115780.1|
5	gi|14602457|ref|NP_115781.1|
5	gi|14602459|ref|NP_005647.2|
5	gi|14702167|ref|NP_000922.2|
5	gi|14702169|ref|NP_127509.1|
5	gi|15451940|ref|NP_063947.1|
5	gi|15529990|ref|NP_219491.1|
5	gi|15529992|ref|NP_001962.2|
5	gi|15559207|ref|NP_254275.1|
5	gi|20302141|ref|NP_075382.1|
5	gi|20302143|ref|NP_059979.2|
5	gi|20302145|ref|NP_612630.1|
5	gi|20302147|ref|NP_612631.1|
5	gi|21264357|ref|NP_001870.3|
5	gi|21327705|ref|NP_644806.1|
5	gi|21361298|ref|NP_005738.2|
5	gi|21464127|ref|NP_653088.1|
5	gi|21464129|ref|NP_653089.1|
5	gi|21536452|ref|NP_002762.2|
5	gi|21614531|ref|NP_659205.1|
5	gi|21614533|ref|NP_659206.1|
5	gi|21618357|ref|NP_659196.1|
5	gi|22035663|ref|NP_663779.1|
5	gi|22208982|ref|NP_002767.2|
5	gi|22208984|ref|NP_665895.1|
5	gi|22208987|ref|NP_665901.1|
5	gi|22208989|ref|NP_665902.1|
5	gi|23097244|ref|NP_690851.1|
5	gi|23957702|ref|NP_705837.1|
5	gi|24234715|ref|NP_004908.2|
5	gi|27735117|ref|NP_775773.1|
5	gi|29366812|ref|NP_036447.1|
5	gi|29824430|ref|NP_694564.2|
5	gi|31543212|ref|NP_066278.2|
5	gi|32698841|ref|NP_872308.1|
5	gi|32698940|ref|NP_872365.1|
5	gi|33186882|ref|NP_874361.1|
5	gi|33667063|ref|NP_892018.1|
5	gi|33695155|ref|NP_892028.1|
5	gi|33859835|ref|NP_000592.3|
5	gi|34098976|ref|NP_898885.1|
5	gi|34304347|ref|NP_899070.1|
5	gi|34419639|ref|NP_899231.1|
5	gi|34419641|ref|NP_899234.1|
5	gi|34419643|ref|NP_899235.1|
5	gi|38044106|ref|NP_937828.1|
5	gi|38348248|ref|NP_940866.1|
5	gi|40254871|ref|NP_054777.2|
5	gi|40353239|ref|NP_954652.1|
5	gi|42544239|ref|NP_001919.2|
5	gi|42656245|ref|XP_376111.1|
5	gi|4501877|ref|NP_001088.1|
5	gi|4502173|ref|NP_001639.1|
5	gi|4502907|ref|NP_001827.1|
5	gi|4503135|ref|NP_001897.1|
5	gi|4503137|ref|NP_001898.1|
5	gi|4503149|ref|NP_001902.1|
5	gi|4503549|ref|NP_001963.1|
5	gi|4503625|ref|NP_000495.1|
5	gi|4503627|ref|NP_000119.1|
5	gi|4503629|ref|NP_000496.1|
5	gi|4503635|ref|NP_000497.1|
5	gi|4503645|ref|NP_000122.1|
5	gi|4503649|ref|NP_000124.1|
5	gi|4504235|ref|NP_002095.1|
5	gi|4504383|ref|NP_001519.1|
5	gi|4504481|ref|NP_002142.1|
5	gi|4504579|ref|NP_000195.1|
5	gi|4504875|ref|NP_002248.1|
5	gi|4504877|ref|NP_000883.1|
5	gi|4505861|ref|NP_000921.1|
5	gi|4505863|ref|NP_002649.1|
5	gi|4505881|ref|NP_000292.1|
5	gi|4505883|ref|NP_002656.1|
5	gi|4506115|ref|NP_000303.1|
5	gi|4506121|ref|NP_003882.1|
5	gi|4506145|ref|NP_002760.1|
5	gi|4506147|ref|NP_002761.1|
5	gi|4506151|ref|NP_002763.1|
5	gi|4506153|ref|NP_002764.1|
5	gi|4506155|ref|NP_002765.1|
5	gi|4507661|ref|NP_003284.1|
5	gi|46409446|ref|NP_997290.1|
5	gi|47271483|ref|NP_872412.2|
5	gi|47551347|ref|NP_999875.1|
5	gi|4758494|ref|NP_004122.1|
5	gi|4758502|ref|NP_004123.1|
5	gi|4758508|ref|NP_004253.1|
5	gi|4826950|ref|NP_005037.1|
5	gi|4885369|ref|NP_005308.1|
5	gi|5031829|ref|NP_005542.1|
5	gi|5031885|ref|NP_005568.1|
5	gi|51460423|ref|XP_208270.5|
5	gi|51460475|ref|XP_497874.1|
5	gi|51460477|ref|XP_497875.1|
5	gi|51464094|ref|XP_293599.5|
5	gi|51466952|ref|XP_498271.1|
5	gi|51467640|ref|XP_071013.5|
5	gi|51473039|ref|XP_496169.1|
5	gi|5453676|ref|NP_006135.1|
5	gi|5803197|ref|NP_006790.1|
5	gi|5803199|ref|NP_006844.1|
5	gi|6005844|ref|NP_009127.1|
5	gi|6679625|ref|NP_031378.1|
5	gi|6912644|ref|NP_036559.1|
5	gi|6912728|ref|NP_036599.1|
5	gi|7019563|ref|NP_037402.1|
5	gi|7382458|ref|NP_002768.2|
5	gi|7705648|ref|NP_056933.1|
5	gi|9665236|ref|NP_062544.1|
5	gi|9961353|ref|NP_062505.1|
6	gi|13929467|ref|NP_001287.2|
6	gi|14043042|ref|NP_112477.1|
6	gi|14043044|ref|NP_006632.2|
6	gi|14043062|ref|NP_004826.2|
6	gi|14043064|ref|NP_114038.1|
6	gi|14043066|ref|NP_114438.1|
6	gi|14210484|ref|NP_115892.1|
6	gi|14211847|ref|NP_115940.1|
6	gi|14211849|ref|NP_115942.1|
6	gi|14589869|ref|NP_116743.1|
6	gi|15029528|ref|NP_005283.1|
6	gi|18201870|ref|NP_543007.1|
6	gi|20544172|ref|NP_000701.2|
6	gi|23065566|ref|NP_005288.2|
6	gi|23238240|ref|NP_000677.2|
6	gi|23463303|ref|NP_002557.2|
6	gi|27734717|ref|NP_000902.2|
6	gi|30023826|ref|NP_835230.1|
6	gi|30581164|ref|NP_005277.2|
6	gi|30581170|ref|NP_847899.1|
6	gi|30795217|ref|NP_848540.1|
6	gi|31083344|ref|NP_064707.1|
6	gi|31542856|ref|NP_543008.2|
6	gi|33286424|ref|NP_872588.1|
6	gi|33695097|ref|NP_005292.2|
6	gi|33695104|ref|NP_003599.2|
6	gi|33695107|ref|NP_005674.2|
6	gi|33695113|ref|NP_005758.2|
6	gi|34577052|ref|NP_005233.3|
6	gi|36951012|ref|NP_005270.2|
6	gi|37187860|ref|NP_004358.2|
6	gi|37188165|ref|NP_113597.2|
6	gi|38194224|ref|NP_005289.2|
6	gi|38455413|ref|NP_002021.3|
6	gi|39725940|ref|NP_000903.2|
6	gi|40217829|ref|NP_003476.2|
6	gi|4501997|ref|NP_000676.1|
6	gi|4502415|ref|NP_001707.1|
6	gi|4502509|ref|NP_001727.1|
6	gi|4502631|ref|NP_001286.1|
6	gi|4502633|ref|NP_000638.1|
6	gi|4502637|ref|NP_001828.1|
6	gi|4502639|ref|NP_000570.1|
6	gi|4502641|ref|NP_001829.1|
6	gi|4503171|ref|NP_001328.1|
6	gi|4503175|ref|NP_003458.1|
6	gi|4503639|ref|NP_003941.1|
6	gi|4503779|ref|NP_002020.1|
6	gi|4503781|ref|NP_001453.1|
6	gi|4504091|ref|NP_001496.1|
6	gi|4504093|ref|NP_001497.1|
6	gi|4504099|ref|NP_001495.1|
6	gi|4504359|ref|NP_003956.1|
6	gi|4504681|ref|NP_000625.1|
6	gi|4504683|ref|NP_001548.1|
6	gi|4505513|ref|NP_000904.1|
6	gi|4505515|ref|NP_000905.1|
6	gi|4505557|ref|NP_002554.1|
6	gi|4505561|ref|NP_002556.1|
6	gi|4507681|ref|NP_003292.1|
6	gi|4557359|ref|NP_000614.1|
6	gi|4557857|ref|NP_001040.1|
6	gi|4557859|ref|NP_001041.1|
6	gi|4557861|ref|NP_001042.1|
6	gi|4557863|ref|NP_001043.1|
6	gi|4557865|ref|NP_001044.1|
6	gi|47271392|ref|NP_149039.2|
6	gi|4757888|ref|NP_004045.1|
6	gi|4757938|ref|NP_000639.1|
6	gi|4758014|ref|NP_004063.1|
6	gi|4758070|ref|NP_004769.1|
6	gi|4758326|ref|NP_004092.1|
6	gi|4826706|ref|NP_004942.1|
6	gi|4885057|ref|NP_005152.1|
6	gi|4885121|ref|NP_005192.1|
6	gi|4885299|ref|NP_005281.1|
6	gi|4885301|ref|NP_005282.1|
6	gi|4885305|ref|NP_005284.1|
6	gi|4885311|ref|NP_005287.1|
6	gi|4885319|ref|NP_005291.1|
6	gi|4885335|ref|NP_005273.1|
6	gi|4885339|ref|NP_005274.1|
6	gi|4885343|ref|NP_005276.1|
6	gi|5031627|ref|NP_005499.1|
6	gi|5729798|ref|NP_006630.1|
6	gi|5730106|ref|NP_006555.1|
6	gi|6005705|ref|NP_009195.1|
6	gi|6715583|ref|NP_033611.1|
6	gi|7019387|ref|NP_037477.1|
6	gi|7705316|ref|NP_057686.1|
6	gi|7706769|ref|NP_057641.1|
6	gi|8923873|ref|NP_060955.1|
6	gi|9966851|ref|NP_065110.1|
6	gi|9966879|ref|NP_065133.1|
7	gi|10835055|ref|NP_001778.1|
7	gi|11496279|ref|NP_005897.1|
7	gi|11995474|ref|NP_063937.1|
7	gi|14110387|ref|NP_003709.2|
7	gi|14110390|ref|NP_112557.1|
7	gi|15011926|ref|NP_148978.1|
7	gi|15011928|ref|NP_148979.1|
7	gi|16306492|ref|NP_203698.1|
7	gi|16332358|ref|NP_277021.1|
7	gi|16332360|ref|NP_277022.1|
7	gi|16332362|ref|NP_277023.1|
7	gi|16332364|ref|NP_277024.1|
7	gi|16332366|ref|NP_277025.1|
7	gi|16332370|ref|NP_277027.1|
7	gi|16332372|ref|NP_277028.1|
7	gi|16357480|ref|NP_277069.1|
7	gi|16357482|ref|NP_277070.1|
7	gi|16357484|ref|NP_277071.1|
7	gi|16357486|ref|NP_277073.1|
7	gi|16357488|ref|NP_277074.1|
7	gi|16357490|ref|NP_277076.1|
7	gi|16357492|ref|NP_284922.1|
7	gi|16357494|ref|NP_284923.1|
7	gi|16357498|ref|NP_076916.1|
7	gi|16936528|ref|NP_001789.2|
7	gi|16936530|ref|NP_439892.1|
7	gi|16950647|ref|NP_443713.1|
7	gi|20128774|ref|NP_002742.3|
7	gi|20502986|ref|NP_620590.1|
7	gi|20986497|ref|NP_002740.2|
7	gi|20986499|ref|NP_620601.1|
7	gi|20986501|ref|NP_620602.1|
7	gi|20986503|ref|NP_620603.1|
7	gi|20986506|ref|NP_620446.1|
7	gi|20986508|ref|NP_620447.1|
7	gi|20986510|ref|NP_620448.1|
7	gi|20986512|ref|NP_620581.1|
7	gi|20986514|ref|NP_620582.1|
7	gi|20986516|ref|NP_620583.1|
7	gi|20986519|ref|NP_620634.1|
7	gi|20986521|ref|NP_620635.1|
7	gi|20986523|ref|NP_620637.1|
7	gi|20986526|ref|NP_620478.1|
7	gi|20986529|ref|NP_002736.2|
7	gi|20986531|ref|NP_620407.1|
7	gi|21040235|ref|NP_631897.1|
7	gi|21237736|ref|NP_002743.3|
7	gi|21237739|ref|NP_620707.1|
7	gi|21237742|ref|NP_620708.1|
7	gi|21237745|ref|NP_620709.1|
7	gi|21361340|ref|NP_002084.2|
7	gi|27477122|ref|NP_057597.2|
7	gi|29570791|ref|NP_808227.1|
7	gi|29570793|ref|NP_808228.1|
7	gi|30387611|ref|NP_055891.1|
7	gi|30795215|ref|NP_036251.2|
7	gi|30795255|ref|NP_848519.1|
7	gi|32528263|ref|NP_003665.2|
7	gi|32528266|ref|NP_443714.2|
7	gi|37595545|ref|NP_002586.2|
7	gi|37596297|ref|NP_004187.2|
7	gi|38257141|ref|NP_002737.1|
7	gi|42734432|ref|NP_057315.2|
7	gi|4502709|ref|NP_001777.1|
7	gi|4502735|ref|NP_000066.1|
7	gi|4502741|ref|NP_001250.1|
7	gi|4502743|ref|NP_001790.1|
7	gi|4502745|ref|NP_001251.1|
7	gi|4502747|ref|NP_001252.1|
7	gi|4503069|ref|NP_001306.1|
7	gi|4503095|ref|NP_001886.1|
7	gi|4503097|ref|NP_001887.1|
7	gi|4505569|ref|NP_003939.1|
7	gi|4506081|ref|NP_002744.1|
7	gi|4506085|ref|NP_002745.1|
7	gi|4506089|ref|NP_002738.1|
7	gi|4506091|ref|NP_002739.1|
7	gi|4506095|ref|NP_002741.1|
7	gi|4506785|ref|NP_002960.1|
7	gi|4507281|ref|NP_003150.1|
7	gi|4557439|ref|NP_001249.1|
7	gi|47078229|ref|NP_002587.2|
7	gi|47078231|ref|NP_997667.1|
7	gi|47078233|ref|NP_997668.1|
7	gi|4826675|ref|NP_004926.1|
7	gi|51460568|ref|XP_293029.4|
7	gi|51467061|ref|XP_498294.1|
7	gi|5453860|ref|NP_006192.1|
7	gi|6912584|ref|NP_036527.1|
7	gi|7657498|ref|NP_055041.1|
7	gi|7662388|ref|NP_055735.1|
7	gi|7706059|ref|NP_057592.1|
7	gi|7706549|ref|NP_057591.1|
8	gi|10190714|ref|NP_065724.1|
8	gi|10880989|ref|NP_067075.1|
8	gi|11641237|ref|NP_071732.1|
8	gi|11967981|ref|NP_071894.1|
8	gi|13569962|ref|NP_112243.1|
8	gi|13786129|ref|NP_112586.1|
8	gi|16933567|ref|NP_005361.2|
8	gi|18373331|ref|NP_543155.1|
8	gi|18640748|ref|NP_570137.1|
8	gi|19923231|ref|NP_002860.2|
8	gi|19923260|ref|NP_004569.2|
8	gi|19923262|ref|NP_004153.2|
8	gi|19923264|ref|NP_004571.2|
8	gi|19923483|ref|NP_057406.2|
8	gi|19923750|ref|NP_002858.2|
8	gi|19923985|ref|NP_612462.1|
8	gi|21361418|ref|NP_055303.2|
8	gi|21361509|ref|NP_057238.2|
8	gi|21361884|ref|NP_116235.2|
8	gi|23821015|ref|NP_057628.1|
8	gi|25188193|ref|NP_741995.1|
8	gi|27486592|ref|XP_208443.1|
8	gi|28376635|ref|NP_783865.1|
8	gi|31543537|ref|NP_114140.2|
8	gi|31795535|ref|NP_004905.2|
8	gi|33589861|ref|NP_006859.2|
8	gi|33695095|ref|NP_057215.2|
8	gi|34147513|ref|NP_004628.4|
8	gi|34485706|ref|NP_899057.1|
8	gi|34485709|ref|NP_899058.1|
8	gi|34485711|ref|NP_899059.1|
8	gi|34485714|ref|NP_057361.3|
8	gi|34485716|ref|NP_899050.1|
8	gi|37545057|ref|XP_113967.2|
8	gi|37546274|ref|XP_293398.2|
8	gi|37550537|ref|XP_290714.2|
8	gi|38371739|ref|NP_941959.1|
8	gi|38679888|ref|NP_942599.1|
8	gi|39930371|ref|NP_059986.1|
8	gi|40255119|ref|NP_689786.2|
8	gi|41393545|ref|NP_004574.2|
8	gi|41393614|ref|NP_958842.1|
8	gi|42657950|ref|XP_376681.1|
8	gi|42658634|ref|XP_379935.1|
8	gi|4506363|ref|NP_002861.1|
8	gi|4506365|ref|NP_002856.1|
8	gi|4506367|ref|NP_002857.1|
8	gi|4506371|ref|NP_002859.1|
8	gi|4506375|ref|NP_003920.1|
8	gi|46195789|ref|NP_066991.2|
8	gi|46361978|ref|NP_055168.2|
8	gi|4758984|ref|NP_004654.1|
8	gi|4758986|ref|NP_004209.1|
8	gi|4758988|ref|NP_004152.1|
8	gi|4758994|ref|NP_004240.1|
8	gi|4758996|ref|NP_004785.1|
8	gi|4759000|ref|NP_004274.1|
8	gi|4759012|ref|NP_004242.1|
8	gi|51460386|ref|XP_499588.1|
8	gi|51466533|ref|XP_499367.1|
8	gi|51467489|ref|XP_497021.1|
8	gi|51472982|ref|XP_496163.1|
8	gi|5729997|ref|NP_004154.2|
8	gi|5803133|ref|NP_006825.1|
8	gi|5803135|ref|NP_006852.1|
8	gi|5803163|ref|NP_006813.1|
8	gi|7661922|ref|NP_055814.1|
8	gi|7705963|ref|NP_057454.1|
8	gi|7706563|ref|NP_057614.1|
8	gi|7706675|ref|NP_057661.1|
8	gi|9966861|ref|NP_065120.1|
9	gi|10863901|ref|NP_004750.1|
9	gi|13129008|ref|NP_076951.1|
9	gi|13376302|ref|NP_079144.1|
9	gi|13376862|ref|NP_079534.1|
9	gi|14196445|ref|NP_065172.1|
9	gi|14211895|ref|NP_115967.1|
9	gi|14670383|ref|NP_055141.2|
9	gi|14916455|ref|NP_149117.1|
9	gi|14993776|ref|NP_149109.1|
9	gi|18390319|ref|NP_056234.1|
9	gi|19747267|ref|NP_596869.1|
9	gi|19923468|ref|NP_057541.2|
9	gi|20143914|ref|NP_003310.2|
9	gi|20143916|ref|NP_596870.1|
9	gi|20143918|ref|NP_597676.1|
9	gi|20143922|ref|NP_597681.1|
9	gi|21237765|ref|NP_003659.2|
9	gi|21237768|ref|NP_620777.1|
9	gi|21361101|ref|NP_003675.2|
9	gi|21361585|ref|NP_057165.2|
9	gi|21735577|ref|NP_061937.2|
9	gi|23503303|ref|NP_699192.1|
9	gi|23943850|ref|NP_705718.1|
9	gi|23943882|ref|NP_112168.1|
9	gi|24308123|ref|NP_056505.1|
9	gi|27477059|ref|NP_073600.2|
9	gi|27734791|ref|NP_775859.1|
9	gi|27901803|ref|NP_006733.1|
9	gi|30172546|ref|NP_840059.1|
9	gi|31083306|ref|NP_114141.1|
9	gi|32481209|ref|NP_116584.2|
9	gi|32698826|ref|NP_872299.1|
9	gi|32880201|ref|NP_689957.2|
9	gi|37539895|ref|XP_351855.1|
9	gi|38348221|ref|NP_940854.1|
9	gi|38490688|ref|NP_849144.2|
9	gi|39752689|ref|NP_945324.1|
9	gi|39930341|ref|NP_055738.2|
9	gi|39930361|ref|NP_056333.1|
9	gi|40018627|ref|NP_951009.1|
9	gi|40018631|ref|NP_060042.2|
9	gi|40255106|ref|NP_689585.2|
9	gi|40255314|ref|NP_443075.1|
9	gi|40807475|ref|NP_115528.3|
9	gi|42657507|ref|XP_373109.2|
9	gi|4502553|ref|NP_003647.1|
9	gi|4502557|ref|NP_001735.1|
9	gi|4505315|ref|NP_003961.1|
9	gi|4505785|ref|NP_000285.1|
9	gi|4506075|ref|NP_002733.1|
9	gi|4557511|ref|NP_001339.1|
9	gi|46249364|ref|NP_003794.2|
9	gi|4758192|ref|NP_004751.1|
9	gi|4758194|ref|NP_004217.1|
9	gi|4758700|ref|NP_004626.1|
9	gi|4826684|ref|NP_004929.1|
9	gi|5031689|ref|NP_005804.1|
9	gi|51459045|ref|XP_290923.3|
9	gi|51460958|ref|XP_051017.4|
9	gi|51467273|ref|XP_497079.1|
9	gi|51467275|ref|XP_175125.5|
9	gi|51467682|ref|XP_373319.2|
9	gi|51470978|ref|XP_291991.3|
9	gi|51472626|ref|XP_375150.2|
9	gi|51477225|ref|XP_378124.2|
9	gi|5453882|ref|NP_006204.1|
9	gi|5803106|ref|NP_006781.1|
9	gi|6005850|ref|NP_009125.1|
9	gi|7427517|ref|NP_005520.2|
9	gi|9966875|ref|NP_065130.1|
10	gi|13376582|ref|NP_079328.1|
10	gi|13489054|ref|NP_109587.1|
10	gi|14589900|ref|NP_002749.2|
10	gi|14589902|ref|NP_114365.1|
10	gi|14589909|ref|NP_006566.2|
10	gi|15011880|ref|NP_057626.2|
10	gi|15451902|ref|NP_003609.2|
10	gi|19424132|ref|NP_598001.1|
10	gi|19923407|ref|NP_055212.2|
10	gi|19923464|ref|NP_057365.2|
10	gi|20070158|ref|NP_003567.2|
10	gi|21361358|ref|NP_006365.2|
10	gi|21618347|ref|NP_002747.2|
10	gi|21618349|ref|NP_659731.1|
10	gi|21618351|ref|NP_659732.1|
10	gi|21729895|ref|NP_660143.1|
10	gi|21729897|ref|NP_660144.1|
10	gi|21729899|ref|NP_660145.1|
10	gi|21735544|ref|NP_660186.1|
10	gi|21735556|ref|NP_006600.2|
10	gi|22035598|ref|NP_005195.2|
10	gi|22035600|ref|NP_004570.2|
10	gi|22035602|ref|NP_004825.2|
10	gi|22035604|ref|NP_663719.1|
10	gi|22035606|ref|NP_663720.1|
10	gi|22094143|ref|NP_079076.2|
10	gi|23510391|ref|NP_002489.1|
10	gi|23510393|ref|NP_689933.1|
10	gi|24308191|ref|NP_065074.1|
10	gi|24850117|ref|NP_733763.1|
10	gi|27436917|ref|NP_722549.2|
10	gi|29728547|ref|XP_039796.7|
10	gi|29826329|ref|NP_817127.1|
10	gi|30039692|ref|NP_835464.1|
10	gi|31543286|ref|NP_149107.3|
10	gi|32483399|ref|NP_002568.2|
10	gi|38348250|ref|NP_940867.1|
10	gi|38570135|ref|NP_942089.1|
10	gi|41281453|ref|NP_055535.2|
10	gi|41281753|ref|NP_665917.1|
10	gi|41872673|ref|NP_036356.1|
10	gi|42660183|ref|XP_292160.3|
10	gi|42794765|ref|NP_002392.2|
10	gi|42794767|ref|NP_976226.1|
10	gi|42794769|ref|NP_002567.3|
10	gi|44917615|ref|NP_689747.2|
10	gi|4505397|ref|NP_003945.1|
10	gi|4505601|ref|NP_002569.1|
10	gi|4506101|ref|NP_002748.1|
10	gi|4506889|ref|NP_003001.1|
10	gi|4507277|ref|NP_003148.1|
10	gi|45439370|ref|NP_065842.1|
10	gi|45505130|ref|NP_057235.2|
10	gi|45827809|ref|NP_004663.3|
10	gi|47271451|ref|NP_005981.2|
10	gi|4759208|ref|NP_004774.1|
10	gi|4826878|ref|NP_005100.1|
10	gi|5031975|ref|NP_005875.1|
10	gi|51464912|ref|XP_042066.8|
10	gi|51477347|ref|XP_372199.3|
10	gi|51477482|ref|XP_291344.4|
10	gi|5174547|ref|NP_005914.1|
10	gi|5454094|ref|NP_006272.1|
10	gi|5454096|ref|NP_006273.1|
10	gi|5579478|ref|NP_002746.1|
10	gi|6005810|ref|NP_009112.1|
10	gi|7019543|ref|NP_037365.1|
10	gi|7657335|ref|NP_056531.1|
10	gi|9910476|ref|NP_064553.1|
11	gi|11386149|ref|NP_002838.1|
11	gi|13677214|ref|NP_109592.1|
11	gi|13677216|ref|NP_109593.1|
11	gi|13677218|ref|NP_109594.1|
11	gi|13677220|ref|NP_109595.1|
11	gi|13677222|ref|NP_109596.1|
11	gi|15619018|ref|NP_036543.2|
11	gi|18104980|ref|NP_536347.1|
11	gi|18104982|ref|NP_536348.1|
11	gi|18104986|ref|NP_002820.2|
11	gi|18104989|ref|NP_002822.2|
11	gi|18104991|ref|NP_536858.1|
11	gi|18104993|ref|NP_536859.1|
11	gi|18375652|ref|NP_002826.2|
11	gi|18375655|ref|NP_055184.2|
11	gi|18375658|ref|NP_002823.2|
11	gi|18375660|ref|NP_542155.1|
11	gi|18375662|ref|NP_542156.1|
11	gi|18450369|ref|NP_543030.1|
11	gi|18450371|ref|NP_543031.1|
11	gi|18491010|ref|NP_002828.2|
11	gi|18641347|ref|NP_002829.2|
11	gi|18641362|ref|NP_563578.1|
11	gi|18641364|ref|NP_563579.1|
11	gi|18860859|ref|NP_569119.1|
11	gi|18860890|ref|NP_569075.1|
11	gi|18860892|ref|NP_569076.1|
11	gi|18860894|ref|NP_569077.1|
11	gi|18860896|ref|NP_569707.1|
11	gi|18860898|ref|NP_002832.2|
11	gi|18860900|ref|NP_002834.2|
11	gi|18860902|ref|NP_002835.2|
11	gi|18860904|ref|NP_002836.2|
11	gi|19743912|ref|NP_570857.1|
11	gi|19743914|ref|NP_570858.1|
11	gi|19743917|ref|NP_570897.1|
11	gi|19743919|ref|NP_002841.2|
11	gi|19743921|ref|NP_570923.1|
11	gi|19743923|ref|NP_570924.1|
11	gi|19743925|ref|NP_570925.1|
11	gi|19882241|ref|NP_066013.1|
11	gi|22095375|ref|NP_116170.2|
11	gi|24308073|ref|NP_056281.1|
11	gi|33356177|ref|NP_002825.3|
11	gi|34328899|ref|NP_005392.2|
11	gi|4506289|ref|NP_002818.1|
11	gi|4506291|ref|NP_002819.1|
11	gi|4506295|ref|NP_002821.1|
11	gi|4506301|ref|NP_002824.1|
11	gi|4506303|ref|NP_002827.1|
11	gi|4506309|ref|NP_002830.1|
11	gi|4506311|ref|NP_002831.1|
11	gi|4506313|ref|NP_002833.1|
11	gi|4506321|ref|NP_002837.1|
11	gi|4506323|ref|NP_002839.1|
11	gi|4506325|ref|NP_002840.1|
11	gi|4506329|ref|NP_002842.1|
11	gi|51458868|ref|XP_086287.2|
11	gi|51459432|ref|XP_497647.1|
11	gi|51467548|ref|XP_372128.2|
11	gi|5729993|ref|NP_006495.1|
11	gi|5902032|ref|NP_008970.1|
11	gi|7706280|ref|NP_057051.1|
12	gi|10835119|ref|NP_000250.1|
12	gi|11024712|ref|NP_060003.1|
12	gi|11037057|ref|NP_036466.1|
12	gi|11321579|ref|NP_003793.1|
12	gi|11342672|ref|NP_002461.1|
12	gi|12667788|ref|NP_002464.1|
12	gi|13124875|ref|NP_074035.1|
12	gi|13124879|ref|NP_002465.1|
12	gi|16262452|ref|NP_065821.1|
12	gi|19923615|ref|NP_079385.2|
12	gi|20373153|ref|NP_115997.4|
12	gi|20428779|ref|NP_620482.1|
[truncated: 25,960 more rows]
