# Supplementary material for: C-terminal motif prediction in eukaryotic proteomes using comparative genomics and statistical over-representation across protein families
Source: BMC Genomics. 2007 Jun 26;8:191. doi: 10.1186/1471-2164-8-191 (PMC1929074; doi:10.1186/1471-2164-8-191)
Supplement: Additional File 5 — famMCL generated protein families in all species [file 1471-2164-8-191-S5.zip › protein_families/README]

This directory contains protein family cluster results as generated
by famMCL for each proteome.  (also see directory blast)
Each proteome was blasted BLASTP, parsed and fed to the MCL algorithm. 

Results are in the format of :
Cluster#	geneAGI
