# Supplementary material for: C-terminal motif prediction in eukaryotic proteomes using comparative genomics and statistical over-representation across protein families
Source: BMC Genomics. 2007 Jun 26;8:191. doi: 10.1186/1471-2164-8-191 (PMC1929074; doi:10.1186/1471-2164-8-191)
Supplement: Additional File 5 — famMCL generated protein families in all species [file 1471-2164-8-191-S5.zip › protein_families/C_elegans.fmcl]

0	gi|17532201|ref|NP_493874.1|
0	gi|17535801|ref|NP_494021.1|
0	gi|17535635|ref|NP_494186.1|
0	gi|17537177|ref|NP_494338.1|
0	gi|17535799|ref|NP_494453.1|
0	gi|32565341|ref|NP_494484.2|
0	gi|17535795|ref|NP_494588.1|
0	gi|17535797|ref|NP_494589.1|
0	gi|17535793|ref|NP_494590.1|
0	gi|17535805|ref|NP_494591.1|
0	gi|17532473|ref|NP_494681.1|
0	gi|17531557|ref|NP_495632.1|
0	gi|32565583|ref|NP_496206.2|
0	gi|17531309|ref|NP_496460.1|
0	gi|17536365|ref|NP_496668.1|
0	gi|17536367|ref|NP_496669.1|
0	gi|17536369|ref|NP_496671.1|
0	gi|17536373|ref|NP_496673.1|
0	gi|17537569|ref|NP_496974.1|
0	gi|17554856|ref|NP_498459.1|
0	gi|17542464|ref|NP_499894.1|
0	gi|17540468|ref|NP_500451.1|
0	gi|17540476|ref|NP_500452.1|
0	gi|17540464|ref|NP_500453.1|
0	gi|17539062|ref|NP_502946.1|
0	gi|17539064|ref|NP_502947.1|
0	gi|17563380|ref|NP_503144.1|
0	gi|17563374|ref|NP_503156.1|
0	gi|17563378|ref|NP_503157.1|
0	gi|17563372|ref|NP_503158.1|
0	gi|17563368|ref|NP_503190.1|
0	gi|17563410|ref|NP_503281.1|
0	gi|17563412|ref|NP_503282.1|
0	gi|17563416|ref|NP_503285.1|
0	gi|17566908|ref|NP_503497.1|
0	gi|17565014|ref|NP_503718.1|
0	gi|17563366|ref|NP_503755.1|
0	gi|17563418|ref|NP_503775.1|
0	gi|17563420|ref|NP_503776.1|
0	gi|32567320|ref|NP_503777.2|
0	gi|17563406|ref|NP_503778.1|
0	gi|17563408|ref|NP_503779.1|
0	gi|17563394|ref|NP_503786.1|
0	gi|17563414|ref|NP_503796.1|
0	gi|17563384|ref|NP_503800.1|
0	gi|17561854|ref|NP_503803.1|
0	gi|17563386|ref|NP_503807.1|
0	gi|17563398|ref|NP_503836.1|
0	gi|17564552|ref|NP_504010.1|
0	gi|17564554|ref|NP_504011.1|
0	gi|17558056|ref|NP_504079.1|
0	gi|17563396|ref|NP_504131.1|
0	gi|17559126|ref|NP_504135.1|
0	gi|17559128|ref|NP_504137.1|
0	gi|17559220|ref|NP_504171.1|
0	gi|17561126|ref|NP_504183.1|
0	gi|17561128|ref|NP_504184.1|
0	gi|17566570|ref|NP_504190.1|
0	gi|17559668|ref|NP_504376.1|
0	gi|17559656|ref|NP_504379.1|
0	gi|17563370|ref|NP_504524.1|
0	gi|17563382|ref|NP_504819.1|
0	gi|17563400|ref|NP_504869.1|
0	gi|17557562|ref|NP_504872.1|
0	gi|17557566|ref|NP_504875.1|
0	gi|17557558|ref|NP_504876.1|
0	gi|17557580|ref|NP_504882.1|
0	gi|17563392|ref|NP_504922.1|
0	gi|17563376|ref|NP_504930.1|
0	gi|17563402|ref|NP_504931.1|
0	gi|17558934|ref|NP_504942.1|
0	gi|17559346|ref|NP_504982.1|
0	gi|17559344|ref|NP_504983.1|
0	gi|17566778|ref|NP_504995.1|
0	gi|17562870|ref|NP_505331.1|
0	gi|17559114|ref|NP_505760.1|
0	gi|17558630|ref|NP_505813.1|
0	gi|17563816|ref|NP_505814.1|
0	gi|17563806|ref|NP_505870.1|
0	gi|17563804|ref|NP_505871.1|
0	gi|17563802|ref|NP_505872.1|
0	gi|32567220|ref|NP_506119.2|
0	gi|17563074|ref|NP_506466.1|
0	gi|17561648|ref|NP_506481.1|
0	gi|17564158|ref|NP_506739.1|
0	gi|17564160|ref|NP_506740.1|
0	gi|17564164|ref|NP_506743.1|
0	gi|17558568|ref|NP_506761.1|
0	gi|17566974|ref|NP_506801.1|
0	gi|17563002|ref|NP_506816.1|
0	gi|17562996|ref|NP_506819.1|
0	gi|32567269|ref|NP_506823.2|
0	gi|17564018|ref|NP_506830.1|
0	gi|17564016|ref|NP_506831.1|
0	gi|17564020|ref|NP_506833.1|
0	gi|17564022|ref|NP_506834.1|
0	gi|17564028|ref|NP_506836.1|
0	gi|17564752|ref|NP_506841.1|
0	gi|17564756|ref|NP_506842.1|
0	gi|17564622|ref|NP_506845.1|
0	gi|17557694|ref|NP_506858.1|
0	gi|17559972|ref|NP_506863.1|
0	gi|17558982|ref|NP_506889.1|
0	gi|17565236|ref|NP_506913.1|
0	gi|17562378|ref|NP_506958.1|
0	gi|17562380|ref|NP_506959.1|
0	gi|17562382|ref|NP_506960.1|
0	gi|17562386|ref|NP_506962.1|
0	gi|17560646|ref|NP_506998.1|
0	gi|17562206|ref|NP_507079.1|
0	gi|17562208|ref|NP_507080.1|
0	gi|17559530|ref|NP_507081.1|
0	gi|17559532|ref|NP_507082.1|
0	gi|17561594|ref|NP_507123.1|
0	gi|17561598|ref|NP_507128.1|
0	gi|17560202|ref|NP_507147.1|
0	gi|17560204|ref|NP_507148.1|
0	gi|17564100|ref|NP_507159.1|
0	gi|17564096|ref|NP_507163.1|
0	gi|17561562|ref|NP_507171.1|
0	gi|32567283|ref|NP_507177.2|
0	gi|17563794|ref|NP_507198.1|
0	gi|17566220|ref|NP_507229.1|
0	gi|17564466|ref|NP_507246.1|
0	gi|17564464|ref|NP_507247.1|
0	gi|17564462|ref|NP_507248.1|
0	gi|17566386|ref|NP_507287.1|
0	gi|17566414|ref|NP_507302.1|
0	gi|17563906|ref|NP_507328.1|
0	gi|17560762|ref|NP_507348.1|
0	gi|17560764|ref|NP_507349.1|
0	gi|17560766|ref|NP_507350.1|
0	gi|17560768|ref|NP_507351.1|
0	gi|17566160|ref|NP_507352.1|
0	gi|17566172|ref|NP_507358.1|
0	gi|17564426|ref|NP_507362.1|
0	gi|17562498|ref|NP_507376.1|
0	gi|17564794|ref|NP_507404.1|
0	gi|17559956|ref|NP_507411.1|
0	gi|17559958|ref|NP_507412.1|
0	gi|17559960|ref|NP_507413.1|
0	gi|17559940|ref|NP_507414.1|
0	gi|17559950|ref|NP_507415.1|
0	gi|17559952|ref|NP_507416.1|
0	gi|17559954|ref|NP_507417.1|
0	gi|17559364|ref|NP_507423.1|
0	gi|32567299|ref|NP_507427.2|
0	gi|17562138|ref|NP_507434.1|
0	gi|17558666|ref|NP_507488.1|
0	gi|17558668|ref|NP_507489.1|
0	gi|17566298|ref|NP_507494.1|
0	gi|17566300|ref|NP_507495.1|
0	gi|17566304|ref|NP_507497.1|
0	gi|17566306|ref|NP_507498.1|
0	gi|17566308|ref|NP_507499.1|
0	gi|32567302|ref|NP_507500.2|
0	gi|17566314|ref|NP_507501.1|
0	gi|17566310|ref|NP_507502.1|
0	gi|17566058|ref|NP_507503.1|
0	gi|17566056|ref|NP_507504.1|
0	gi|17566054|ref|NP_507505.1|
0	gi|17566064|ref|NP_507522.1|
0	gi|17566066|ref|NP_507523.1|
0	gi|17566068|ref|NP_507524.1|
0	gi|17566842|ref|NP_507600.1|
0	gi|17566822|ref|NP_507601.1|
0	gi|17566814|ref|NP_507616.1|
0	gi|17566816|ref|NP_507617.1|
0	gi|17566818|ref|NP_507618.1|
0	gi|17566820|ref|NP_507619.1|
0	gi|17566108|ref|NP_507864.1|
0	gi|17566106|ref|NP_507865.1|
0	gi|17566104|ref|NP_507866.1|
0	gi|17566102|ref|NP_507867.1|
0	gi|17566434|ref|NP_507872.1|
0	gi|17566464|ref|NP_507894.1|
0	gi|17562078|ref|NP_507925.1|
0	gi|17565474|ref|NP_507955.1|
1	gi|17507053|ref|NP_493595.1|
1	gi|17535865|ref|NP_493898.1|
1	gi|17534203|ref|NP_496681.1|
1	gi|17555520|ref|NP_499425.1|
1	gi|17555522|ref|NP_499426.1|
1	gi|17542108|ref|NP_500472.1|
1	gi|17542118|ref|NP_500561.1|
1	gi|17542976|ref|NP_500659.1|
1	gi|17542984|ref|NP_500660.1|
1	gi|17542986|ref|NP_500661.1|
1	gi|17542988|ref|NP_500662.1|
1	gi|17542116|ref|NP_500663.1|
1	gi|17542114|ref|NP_500664.1|
1	gi|17542110|ref|NP_500668.1|
1	gi|17542286|ref|NP_500670.1|
1	gi|17542938|ref|NP_500671.1|
1	gi|17542936|ref|NP_500672.1|
1	gi|17542924|ref|NP_500673.1|
1	gi|17542922|ref|NP_500674.1|
1	gi|17542920|ref|NP_500675.1|
1	gi|17542916|ref|NP_500677.1|
1	gi|17542914|ref|NP_500679.1|
1	gi|17542912|ref|NP_500680.1|
1	gi|17542910|ref|NP_500681.1|
1	gi|17542908|ref|NP_500682.1|
1	gi|17542906|ref|NP_500683.1|
1	gi|17542112|ref|NP_500696.1|
1	gi|17542120|ref|NP_501129.1|
1	gi|17539146|ref|NP_501130.1|
1	gi|17541558|ref|NP_502071.1|
1	gi|17543240|ref|NP_502828.1|
1	gi|17544474|ref|NP_503040.1|
1	gi|17540004|ref|NP_503063.1|
1	gi|17563568|ref|NP_503164.1|
1	gi|17563606|ref|NP_503220.1|
1	gi|17563648|ref|NP_503223.1|
1	gi|17563576|ref|NP_503312.1|
1	gi|17563652|ref|NP_503314.1|
1	gi|17563634|ref|NP_503319.1|
1	gi|17563620|ref|NP_503369.1|
1	gi|17563640|ref|NP_503436.1|
1	gi|17563642|ref|NP_503437.1|
1	gi|17563632|ref|NP_503438.1|
1	gi|17563618|ref|NP_503464.1|
1	gi|17563616|ref|NP_503465.1|
1	gi|17563598|ref|NP_503493.1|
1	gi|17558658|ref|NP_503587.1|
1	gi|17563646|ref|NP_503619.1|
1	gi|17565276|ref|NP_503659.1|
1	gi|17565274|ref|NP_503662.1|
1	gi|17563564|ref|NP_503666.1|
1	gi|17563566|ref|NP_503667.1|
1	gi|17561492|ref|NP_503672.1|
1	gi|17557426|ref|NP_503686.1|
1	gi|17557422|ref|NP_503689.1|
1	gi|17565784|ref|NP_503693.1|
1	gi|17565776|ref|NP_503694.1|
1	gi|17563596|ref|NP_503699.1|
1	gi|17563644|ref|NP_503833.1|
1	gi|17562360|ref|NP_503886.1|
1	gi|17563622|ref|NP_503979.1|
1	gi|17563628|ref|NP_503980.1|
1	gi|17563624|ref|NP_503981.1|
1	gi|17563626|ref|NP_503982.1|
1	gi|17563650|ref|NP_503985.1|
1	gi|17563562|ref|NP_504023.1|
1	gi|17563560|ref|NP_504025.1|
1	gi|17563630|ref|NP_504078.1|
1	gi|17557252|ref|NP_504098.1|
1	gi|17563610|ref|NP_504326.1|
1	gi|17563614|ref|NP_504329.1|
1	gi|17560270|ref|NP_504331.1|
1	gi|17560268|ref|NP_504332.1|
1	gi|17560266|ref|NP_504334.1|
1	gi|17563612|ref|NP_504594.1|
1	gi|17563602|ref|NP_504690.1|
1	gi|17563558|ref|NP_504809.1|
1	gi|17563608|ref|NP_504817.1|
1	gi|17563604|ref|NP_504923.1|
1	gi|17563584|ref|NP_505077.1|
1	gi|17563582|ref|NP_505078.1|
1	gi|17563586|ref|NP_505080.1|
1	gi|17563588|ref|NP_505081.1|
1	gi|17563590|ref|NP_505082.1|
1	gi|17563574|ref|NP_505084.1|
1	gi|17563572|ref|NP_505087.1|
1	gi|17563570|ref|NP_505088.1|
1	gi|17563594|ref|NP_505089.1|
1	gi|17563592|ref|NP_505090.1|
1	gi|17563552|ref|NP_505092.1|
1	gi|17563580|ref|NP_505137.1|
1	gi|17563578|ref|NP_505138.1|
1	gi|17563544|ref|NP_505319.1|
1	gi|17563548|ref|NP_505320.1|
1	gi|17563546|ref|NP_505321.1|
1	gi|17563550|ref|NP_505322.1|
1	gi|17563600|ref|NP_505383.1|
1	gi|17563556|ref|NP_505395.1|
1	gi|17560794|ref|NP_505504.1|
1	gi|17560810|ref|NP_505505.1|
1	gi|17558758|ref|NP_505536.1|
1	gi|25155188|ref|NP_741602.1|
1	gi|17561520|ref|NP_505581.1|
1	gi|17557836|ref|NP_505631.1|
1	gi|17559310|ref|NP_505860.1|
1	gi|17559312|ref|NP_505861.1|
1	gi|17561132|ref|NP_505878.1|
1	gi|17563110|ref|NP_506176.1|
1	gi|17563112|ref|NP_506177.1|
1	gi|17557346|ref|NP_506268.1|
1	gi|17561428|ref|NP_506425.1|
1	gi|17557664|ref|NP_506447.1|
1	gi|17557676|ref|NP_506453.1|
1	gi|17557678|ref|NP_506454.1|
1	gi|17564338|ref|NP_506518.1|
1	gi|17563720|ref|NP_506732.1|
1	gi|17564226|ref|NP_506789.1|
1	gi|17562992|ref|NP_506821.1|
1	gi|17563014|ref|NP_506822.1|
1	gi|17557690|ref|NP_506857.1|
1	gi|32567271|ref|NP_506882.2|
1	gi|17557356|ref|NP_506883.1|
1	gi|17557354|ref|NP_506884.1|
1	gi|17558964|ref|NP_506885.1|
1	gi|17558968|ref|NP_506888.1|
1	gi|17565226|ref|NP_506907.1|
1	gi|17565228|ref|NP_506908.1|
1	gi|17563978|ref|NP_506973.1|
1	gi|17557702|ref|NP_507017.1|
1	gi|17557700|ref|NP_507018.1|
1	gi|17557698|ref|NP_507019.1|
1	gi|17564194|ref|NP_507020.1|
1	gi|17564192|ref|NP_507021.1|
1	gi|17566844|ref|NP_507035.1|
1	gi|17560972|ref|NP_507058.1|
1	gi|17559476|ref|NP_507067.1|
1	gi|17559474|ref|NP_507068.1|
1	gi|17559472|ref|NP_507069.1|
1	gi|17559470|ref|NP_507070.1|
1	gi|17559468|ref|NP_507071.1|
1	gi|17559480|ref|NP_507073.1|
1	gi|17559482|ref|NP_507074.1|
1	gi|17559484|ref|NP_507075.1|
1	gi|17562200|ref|NP_507077.1|
1	gi|17564290|ref|NP_507108.1|
1	gi|17558346|ref|NP_507122.1|
1	gi|17560606|ref|NP_507183.1|
1	gi|17565356|ref|NP_507192.1|
1	gi|17563786|ref|NP_507193.1|
1	gi|17563788|ref|NP_507195.1|
1	gi|17563792|ref|NP_507196.1|
1	gi|17566410|ref|NP_507300.1|
1	gi|17563894|ref|NP_507323.1|
1	gi|17566164|ref|NP_507353.1|
1	gi|17559942|ref|NP_507418.1|
1	gi|17561686|ref|NP_507472.1|
1	gi|17561684|ref|NP_507473.1|
1	gi|17565096|ref|NP_507481.1|
1	gi|17563096|ref|NP_507571.1|
1	gi|17565422|ref|NP_507575.1|
1	gi|17564746|ref|NP_507737.1|
1	gi|17569503|ref|NP_508363.1|
1	gi|17569125|ref|NP_509157.1|
1	gi|17569971|ref|NP_510134.1|
1	gi|17569973|ref|NP_510135.1|
1	gi|17550730|ref|NP_510330.1|
2	gi|17508735|ref|NP_490680.1|
2	gi|25150323|ref|NP_490866.2|
2	gi|17506773|ref|NP_490975.1|
2	gi|17509999|ref|NP_491175.1|
2	gi|32563679|ref|NP_871806.1|
2	gi|25144005|ref|NP_740841.1|
2	gi|25144008|ref|NP_740842.1|
2	gi|25141286|ref|NP_491620.2|
2	gi|17511023|ref|NP_491913.1|
2	gi|32563677|ref|NP_491966.2|
2	gi|17508233|ref|NP_492004.1|
2	gi|32563673|ref|NP_492594.2|
2	gi|17505883|ref|NP_492826.1|
2	gi|17505885|ref|NP_492827.1|
2	gi|17509593|ref|NP_492969.1|
2	gi|17508237|ref|NP_492970.1|
2	gi|17508235|ref|NP_493502.1|
2	gi|17534145|ref|NP_493812.1|
2	gi|17532317|ref|NP_494971.1|
2	gi|17537903|ref|NP_494994.1|
2	gi|17531243|ref|NP_495419.1|
2	gi|25146697|ref|NP_495962.2|
2	gi|25146659|ref|NP_741033.1|
2	gi|17532597|ref|NP_495981.1|
2	gi|25146692|ref|NP_741034.1|
2	gi|25146689|ref|NP_741035.1|
2	gi|17535101|ref|NP_496017.1|
2	gi|17535589|ref|NP_496022.1|
2	gi|17535587|ref|NP_496025.1|
2	gi|17535347|ref|NP_496123.1|
2	gi|17531687|ref|NP_496124.1|
2	gi|17535345|ref|NP_496130.1|
2	gi|17535461|ref|NP_496201.1|
2	gi|32563950|ref|NP_871923.1|
2	gi|25144024|ref|NP_497158.2|
2	gi|32564384|ref|NP_497162.2|
2	gi|25150787|ref|NP_497650.2|
2	gi|32564597|ref|NP_498153.2|
2	gi|17553726|ref|NP_498511.1|
2	gi|32564575|ref|NP_498912.3|
2	gi|17538708|ref|NP_499953.1|
2	gi|17541902|ref|NP_500644.1|
2	gi|17542782|ref|NP_500739.1|
2	gi|17542868|ref|NP_500812.1|
2	gi|17543562|ref|NP_500813.1|
2	gi|17539452|ref|NP_500846.1|
2	gi|17538768|ref|NP_501081.1|
2	gi|17542230|ref|NP_501307.1|
2	gi|17541456|ref|NP_501309.1|
2	gi|17541452|ref|NP_501758.1|
2	gi|17541454|ref|NP_501761.1|
2	gi|17541450|ref|NP_501793.1|
2	gi|17540892|ref|NP_501818.1|
2	gi|17542722|ref|NP_501826.1|
2	gi|17543398|ref|NP_501907.1|
2	gi|17539630|ref|NP_501934.1|
2	gi|17542550|ref|NP_501993.1|
2	gi|17542548|ref|NP_501994.1|
2	gi|17544596|ref|NP_502037.1|
2	gi|17544060|ref|NP_502040.1|
2	gi|32566413|ref|NP_502160.2|
2	gi|17538188|ref|NP_502418.1|
2	gi|17542736|ref|NP_502563.1|
2	gi|17541406|ref|NP_502591.1|
2	gi|17544448|ref|NP_503024.1|
2	gi|17544472|ref|NP_503039.1|
2	gi|17539772|ref|NP_503111.1|
2	gi|17565898|ref|NP_503375.1|
2	gi|17558176|ref|NP_504458.1|
2	gi|17558178|ref|NP_504459.1|
2	gi|17563252|ref|NP_504685.1|
2	gi|25145913|ref|NP_504827.2|
2	gi|17564116|ref|NP_506484.1|
2	gi|17563712|ref|NP_506728.1|
2	gi|17562610|ref|NP_506771.1|
2	gi|17565490|ref|NP_507962.1|
2	gi|17551608|ref|NP_508572.1|
2	gi|17551610|ref|NP_508573.1|
2	gi|25146853|ref|NP_508684.2|
2	gi|17550630|ref|NP_508926.1|
2	gi|25146843|ref|NP_741858.1|
2	gi|25146840|ref|NP_741859.1|
2	gi|25147108|ref|NP_509777.2|
2	gi|25147104|ref|NP_509778.2|
2	gi|25147111|ref|NP_509779.2|
2	gi|17568311|ref|NP_509835.1|
2	gi|17568305|ref|NP_509836.1|
2	gi|25153127|ref|NP_509842.2|
2	gi|17551512|ref|NP_510182.1|
3	gi|32563824|ref|NP_871816.1|
3	gi|25143608|ref|NP_490965.2|
3	gi|25141379|ref|NP_491435.2|
3	gi|17505560|ref|NP_491436.1|
3	gi|17505558|ref|NP_491437.1|
3	gi|17505556|ref|NP_491438.1|
3	gi|25146907|ref|NP_496059.2|
3	gi|17554280|ref|NP_497918.1|
3	gi|17552264|ref|NP_498344.1|
3	gi|17552088|ref|NP_499139.1|
3	gi|17540718|ref|NP_499988.1|
3	gi|17543106|ref|NP_500410.1|
3	gi|17541286|ref|NP_500912.1|
3	gi|17541288|ref|NP_500913.1|
3	gi|17539300|ref|NP_500931.1|
3	gi|17538950|ref|NP_501680.1|
3	gi|17541890|ref|NP_501911.1|
3	gi|17539626|ref|NP_501932.1|
3	gi|17539628|ref|NP_501933.1|
3	gi|32565963|ref|NP_501996.2|
3	gi|17538576|ref|NP_502633.1|
3	gi|17543404|ref|NP_502984.1|
3	gi|17560410|ref|NP_503278.1|
3	gi|17565872|ref|NP_503298.1|
3	gi|32566770|ref|NP_872148.1|
3	gi|17563766|ref|NP_503771.1|
3	gi|17561874|ref|NP_504059.1|
3	gi|25153554|ref|NP_504060.2|
3	gi|25146058|ref|NP_504274.2|
3	gi|17564452|ref|NP_504309.1|
3	gi|17564454|ref|NP_504311.1|
3	gi|17564442|ref|NP_504312.1|
3	gi|17564456|ref|NP_504313.1|
3	gi|17561928|ref|NP_504314.1|
3	gi|17561926|ref|NP_504315.1|
3	gi|17561924|ref|NP_504316.1|
3	gi|17561922|ref|NP_504317.1|
3	gi|17557894|ref|NP_504343.1|
3	gi|32566768|ref|NP_504388.2|
3	gi|17557530|ref|NP_504389.1|
3	gi|17557532|ref|NP_504392.1|
3	gi|17558096|ref|NP_504464.1|
3	gi|17562170|ref|NP_504670.1|
3	gi|17559002|ref|NP_504744.1|
3	gi|17559500|ref|NP_504810.1|
3	gi|25149673|ref|NP_504811.2|
3	gi|17559504|ref|NP_504812.1|
3	gi|25155288|ref|NP_741564.1|
3	gi|25149676|ref|NP_504813.2|
3	gi|17559496|ref|NP_504816.1|
3	gi|32566750|ref|NP_872144.1|
3	gi|17559510|ref|NP_504818.1|
3	gi|17559456|ref|NP_504820.1|
3	gi|17562884|ref|NP_505595.1|
3	gi|25146066|ref|NP_505597.2|
3	gi|17557166|ref|NP_505666.1|
3	gi|17557176|ref|NP_505671.1|
3	gi|17557178|ref|NP_505672.1|
3	gi|25150397|ref|NP_505692.2|
3	gi|17560352|ref|NP_505728.1|
3	gi|32566764|ref|NP_506073.2|
3	gi|32566762|ref|NP_506074.2|
3	gi|17566712|ref|NP_506200.1|
3	gi|32566760|ref|NP_872146.1|
3	gi|17566710|ref|NP_506201.1|
3	gi|17566708|ref|NP_506202.1|
3	gi|17566706|ref|NP_506203.1|
3	gi|25146076|ref|NP_506209.2|
3	gi|17566702|ref|NP_506210.1|
3	gi|17558608|ref|NP_506211.1|
3	gi|17563714|ref|NP_506729.1|
3	gi|17549952|ref|NP_508112.1|
3	gi|17551394|ref|NP_509182.1|
3	gi|17550502|ref|NP_509666.1|
3	gi|25152411|ref|NP_741913.1|
3	gi|17569647|ref|NP_510117.1|
3	gi|17569645|ref|NP_510118.1|
4	gi|17536139|ref|NP_494084.1|
4	gi|17534375|ref|NP_494659.1|
4	gi|32564758|ref|NP_494660.2|
4	gi|17552766|ref|NP_497124.1|
4	gi|17552408|ref|NP_497142.1|
4	gi|17552410|ref|NP_497143.1|
4	gi|17555034|ref|NP_497297.1|
4	gi|32565379|ref|NP_497298.2|
4	gi|32565381|ref|NP_497299.2|
4	gi|17555038|ref|NP_497300.1|
4	gi|17555044|ref|NP_497301.1|
4	gi|17555040|ref|NP_497302.1|
4	gi|17555028|ref|NP_497303.1|
4	gi|17555026|ref|NP_497304.1|
4	gi|17555024|ref|NP_497305.1|
4	gi|17555022|ref|NP_497307.1|
4	gi|17556737|ref|NP_497352.1|
4	gi|32565389|ref|NP_497353.2|
4	gi|17556733|ref|NP_497354.1|
4	gi|17556775|ref|NP_497363.1|
4	gi|17556773|ref|NP_497364.1|
4	gi|17556767|ref|NP_497365.1|
4	gi|17556769|ref|NP_497366.1|
4	gi|17556771|ref|NP_497367.1|
4	gi|17556779|ref|NP_497368.1|
4	gi|17556781|ref|NP_497369.1|
4	gi|17556787|ref|NP_497370.1|
4	gi|17556785|ref|NP_497371.1|
4	gi|17556783|ref|NP_497372.1|
4	gi|17556721|ref|NP_497373.1|
4	gi|17556719|ref|NP_497375.1|
4	gi|17556717|ref|NP_497376.1|
4	gi|17556715|ref|NP_497377.1|
4	gi|17556600|ref|NP_497380.1|
4	gi|32565209|ref|NP_497381.2|
4	gi|17556598|ref|NP_497382.1|
4	gi|17556590|ref|NP_497383.1|
4	gi|17556588|ref|NP_497384.1|
4	gi|17556586|ref|NP_497385.1|
4	gi|17556584|ref|NP_497386.1|
4	gi|17556602|ref|NP_497387.1|
4	gi|17556578|ref|NP_497390.1|
4	gi|17556626|ref|NP_497399.1|
4	gi|17555602|ref|NP_497448.1|
4	gi|17552578|ref|NP_497512.1|
4	gi|17552576|ref|NP_497513.1|
4	gi|17552570|ref|NP_497515.1|
4	gi|17552568|ref|NP_497516.1|
4	gi|17552580|ref|NP_497517.1|
4	gi|17555196|ref|NP_497523.1|
4	gi|17555204|ref|NP_497524.1|
4	gi|17555202|ref|NP_497525.1|
4	gi|17555200|ref|NP_497526.1|
4	gi|17555198|ref|NP_497527.1|
4	gi|17556194|ref|NP_497529.1|
4	gi|32565204|ref|NP_497530.2|
4	gi|17556192|ref|NP_497531.1|
4	gi|17556202|ref|NP_497534.1|
4	gi|17556204|ref|NP_497535.1|
4	gi|17560420|ref|NP_503290.1|
4	gi|32567140|ref|NP_503905.2|
4	gi|17558050|ref|NP_503929.1|
4	gi|17561360|ref|NP_506948.1|
4	gi|17564298|ref|NP_507106.1|
4	gi|17559410|ref|NP_507267.1|
4	gi|17559414|ref|NP_507270.1|
4	gi|17551458|ref|NP_508314.1|
4	gi|17551460|ref|NP_508315.1|
4	gi|32566510|ref|NP_508355.2|
4	gi|17567983|ref|NP_508358.1|
4	gi|17567995|ref|NP_508366.1|
5	gi|17510391|ref|NP_490767.1|
5	gi|17510011|ref|NP_491162.1|
5	gi|17509635|ref|NP_491433.1|
5	gi|17509541|ref|NP_491490.1|
5	gi|17505522|ref|NP_491610.1|
5	gi|17507113|ref|NP_491697.1|
5	gi|17505308|ref|NP_491716.1|
5	gi|17508981|ref|NP_491776.1|
5	gi|32564980|ref|NP_491873.2|
5	gi|17511017|ref|NP_491912.1|
5	gi|17507911|ref|NP_492198.1|
5	gi|17506575|ref|NP_492648.1|
5	gi|17510861|ref|NP_492694.1|
5	gi|17505825|ref|NP_492794.1|
5	gi|17534269|ref|NP_494695.1|
5	gi|17535985|ref|NP_494824.1|
5	gi|17534553|ref|NP_494922.1|
5	gi|17531907|ref|NP_495064.1|
5	gi|17534577|ref|NP_495099.1|
5	gi|17532057|ref|NP_495117.1|
5	gi|17532569|ref|NP_495333.1|
5	gi|17534405|ref|NP_495347.1|
5	gi|17536327|ref|NP_495349.1|
5	gi|17533901|ref|NP_495378.1|
5	gi|17536023|ref|NP_495715.1|
5	gi|17533701|ref|NP_495737.1|
5	gi|17535171|ref|NP_495788.1|
5	gi|17537925|ref|NP_496261.1|
5	gi|17531773|ref|NP_496292.1|
5	gi|17537091|ref|NP_496946.1|
5	gi|17551964|ref|NP_497818.1|
5	gi|17551966|ref|NP_497820.1|
5	gi|17553168|ref|NP_497995.1|
5	gi|17552616|ref|NP_498080.1|
5	gi|17555064|ref|NP_498132.1|
5	gi|17556390|ref|NP_498639.1|
5	gi|17554090|ref|NP_498768.1|
5	gi|17552818|ref|NP_499308.1|
5	gi|17554808|ref|NP_499482.1|
5	gi|17554222|ref|NP_499835.1|
5	gi|17538598|ref|NP_500708.1|
5	gi|17541944|ref|NP_500715.1|
5	gi|17541946|ref|NP_500716.1|
5	gi|17540212|ref|NP_500758.1|
5	gi|17540210|ref|NP_500759.1|
5	gi|17544556|ref|NP_500772.1|
5	gi|25144991|ref|NP_741394.1|
5	gi|25144988|ref|NP_741395.1|
5	gi|32565897|ref|NP_500816.2|
5	gi|17539102|ref|NP_500837.1|
5	gi|17539510|ref|NP_501151.1|
5	gi|17538256|ref|NP_501367.1|
5	gi|17540116|ref|NP_501778.1|
5	gi|17542716|ref|NP_501824.1|
5	gi|17538434|ref|NP_501832.1|
5	gi|17544600|ref|NP_502028.1|
5	gi|17541548|ref|NP_502068.1|
5	gi|17538560|ref|NP_502093.1|
5	gi|17538450|ref|NP_502112.1|
5	gi|17538814|ref|NP_502428.1|
5	gi|17543206|ref|NP_502596.1|
5	gi|17539304|ref|NP_503078.1|
5	gi|17562500|ref|NP_504751.1|
5	gi|17560712|ref|NP_505159.1|
5	gi|17558800|ref|NP_505456.1|
5	gi|17563208|ref|NP_506224.1|
5	gi|17563072|ref|NP_506465.1|
5	gi|17558886|ref|NP_506600.1|
5	gi|32566316|ref|NP_510533.2|
5	gi|32566320|ref|NP_872247.1|
6	gi|25148514|ref|NP_503207.2|
6	gi|32566250|ref|NP_503208.2|
6	gi|17562638|ref|NP_503209.1|
6	gi|17562636|ref|NP_503210.1|
6	gi|17562634|ref|NP_503211.1|
6	gi|17562630|ref|NP_503214.1|
6	gi|17562750|ref|NP_503215.1|
6	gi|17563736|ref|NP_503216.1|
6	gi|17563734|ref|NP_503217.1|
6	gi|17563732|ref|NP_503218.1|
6	gi|17563730|ref|NP_503219.1|
6	gi|17563728|ref|NP_503221.1|
6	gi|17563140|ref|NP_503231.1|
6	gi|17562756|ref|NP_503236.1|
6	gi|32566240|ref|NP_503237.2|
6	gi|17566868|ref|NP_503263.1|
6	gi|17566866|ref|NP_503264.1|
6	gi|17561182|ref|NP_503276.1|
6	gi|17560414|ref|NP_503286.1|
6	gi|17559768|ref|NP_503454.1|
6	gi|17559752|ref|NP_503455.1|
6	gi|17559772|ref|NP_503457.1|
6	gi|25148710|ref|NP_741511.1|
6	gi|25148715|ref|NP_741512.1|
6	gi|17565816|ref|NP_503459.1|
6	gi|17560950|ref|NP_503602.1|
6	gi|17560952|ref|NP_503603.1|
6	gi|32566606|ref|NP_503605.2|
6	gi|32566242|ref|NP_503606.2|
6	gi|17560944|ref|NP_503607.1|
6	gi|25154152|ref|NP_503608.2|
6	gi|25155115|ref|NP_503609.2|
6	gi|17560940|ref|NP_503610.1|
6	gi|32566252|ref|NP_503611.2|
6	gi|17560846|ref|NP_503620.1|
6	gi|17560848|ref|NP_503621.1|
6	gi|17565212|ref|NP_503622.1|
6	gi|25154162|ref|NP_503624.2|
6	gi|17564778|ref|NP_503626.1|
6	gi|17564776|ref|NP_503627.1|
6	gi|17564770|ref|NP_503628.1|
6	gi|17564774|ref|NP_503629.1|
6	gi|17564772|ref|NP_503630.1|
6	gi|17558054|ref|NP_504080.1|
6	gi|25146505|ref|NP_504194.2|
6	gi|17564450|ref|NP_504307.1|
6	gi|17564138|ref|NP_504427.1|
6	gi|25149401|ref|NP_741544.1|
6	gi|25149398|ref|NP_504518.2|
6	gi|17562736|ref|NP_505313.1|
6	gi|17564384|ref|NP_505314.1|
6	gi|17561762|ref|NP_505315.1|
6	gi|17561764|ref|NP_505316.1|
6	gi|17561766|ref|NP_505317.1|
6	gi|17565322|ref|NP_505639.1|
6	gi|17563970|ref|NP_506967.1|
6	gi|17562772|ref|NP_506968.1|
6	gi|17563982|ref|NP_506974.1|
6	gi|17564292|ref|NP_507103.1|
6	gi|17564294|ref|NP_507104.1|
6	gi|17561604|ref|NP_507131.1|
6	gi|32566608|ref|NP_507179.2|
6	gi|17565962|ref|NP_507595.1|
6	gi|17565256|ref|NP_507672.1|
6	gi|17558930|ref|NP_507673.1|
6	gi|17562762|ref|NP_507680.1|
6	gi|17565252|ref|NP_507682.1|
6	gi|17566286|ref|NP_507686.1|
6	gi|32566256|ref|NP_741680.2|
7	gi|17510715|ref|NP_490793.1|
7	gi|17505687|ref|NP_491294.1|
7	gi|17506679|ref|NP_492271.1|
7	gi|17506467|ref|NP_493144.1|
7	gi|17511197|ref|NP_493315.1|
7	gi|17535143|ref|NP_493892.1|
7	gi|17536205|ref|NP_494412.1|
7	gi|17533817|ref|NP_494502.1|
7	gi|17531839|ref|NP_494549.1|
7	gi|17537281|ref|NP_494592.1|
7	gi|17537893|ref|NP_494899.1|
7	gi|17534023|ref|NP_496347.1|
7	gi|17536065|ref|NP_496401.1|
7	gi|17537561|ref|NP_496980.1|
7	gi|17537495|ref|NP_497120.1|
7	gi|17552280|ref|NP_497241.1|
7	gi|17555032|ref|NP_497296.1|
7	gi|17556404|ref|NP_497337.1|
7	gi|17556723|ref|NP_497374.1|
7	gi|17555746|ref|NP_497494.1|
7	gi|17552526|ref|NP_497781.1|
7	gi|17554546|ref|NP_497862.1|
7	gi|17553216|ref|NP_498450.1|
7	gi|17553880|ref|NP_498644.1|
7	gi|17552424|ref|NP_498791.1|
7	gi|17540100|ref|NP_500515.1|
7	gi|17541780|ref|NP_501218.1|
7	gi|17540746|ref|NP_501661.1|
7	gi|17538948|ref|NP_501681.1|
7	gi|17541816|ref|NP_502102.1|
7	gi|17538870|ref|NP_502250.1|
7	gi|17541416|ref|NP_502346.1|
7	gi|17538334|ref|NP_502525.1|
7	gi|17543466|ref|NP_502642.1|
7	gi|17538304|ref|NP_502666.1|
7	gi|17543034|ref|NP_502677.1|
7	gi|17543060|ref|NP_502686.1|
7	gi|17541018|ref|NP_502706.1|
7	gi|17543894|ref|NP_502735.1|
7	gi|17542588|ref|NP_502765.1|
7	gi|17544206|ref|NP_502864.1|
7	gi|17544368|ref|NP_502911.1|
7	gi|17541064|ref|NP_502926.1|
7	gi|17543524|ref|NP_502965.1|
7	gi|17544400|ref|NP_503054.1|
7	gi|17558638|ref|NP_503590.1|
7	gi|17559726|ref|NP_503648.1|
7	gi|17561494|ref|NP_503674.1|
7	gi|17565788|ref|NP_503700.1|
7	gi|17562986|ref|NP_504049.1|
7	gi|17562328|ref|NP_504083.1|
7	gi|17566558|ref|NP_504191.1|
7	gi|17561138|ref|NP_505877.1|
7	gi|17564768|ref|NP_506792.1|
7	gi|17557692|ref|NP_506856.1|
7	gi|17558332|ref|NP_507115.1|
7	gi|17557922|ref|NP_507546.1|
7	gi|17559572|ref|NP_507657.1|
7	gi|17570507|ref|NP_508079.1|
7	gi|17570577|ref|NP_508354.1|
7	gi|17570409|ref|NP_508357.1|
7	gi|17567987|ref|NP_508360.1|
7	gi|17570695|ref|NP_508582.1|
7	gi|17551182|ref|NP_508966.1|
7	gi|17570311|ref|NP_510596.1|
7	gi|17567457|ref|NP_510748.1|
7	gi|17567465|ref|NP_510752.1|
7	gi|17550718|ref|NP_510757.1|
8	gi|17508363|ref|NP_493061.1|
8	gi|17508349|ref|NP_493065.1|
8	gi|17535035|ref|NP_493665.1|
8	gi|17536659|ref|NP_497070.1|
8	gi|17555096|ref|NP_499242.1|
8	gi|17555092|ref|NP_499243.1|
8	gi|17538716|ref|NP_499955.1|
8	gi|17543712|ref|NP_499976.1|
8	gi|17543700|ref|NP_499979.1|
8	gi|17543794|ref|NP_502806.1|
8	gi|17543348|ref|NP_502819.1|
8	gi|17543354|ref|NP_502821.1|
8	gi|17543352|ref|NP_502822.1|
8	gi|17541608|ref|NP_502823.1|
8	gi|17565442|ref|NP_503129.1|
8	gi|17562632|ref|NP_503213.1|
8	gi|17561172|ref|NP_503268.1|
8	gi|17560682|ref|NP_503506.1|
8	gi|17565790|ref|NP_503509.1|
8	gi|17565224|ref|NP_503600.1|
8	gi|17557858|ref|NP_503668.1|
8	gi|17565774|ref|NP_503695.1|
8	gi|17558324|ref|NP_503705.1|
8	gi|17558322|ref|NP_503706.1|
8	gi|17558158|ref|NP_503735.1|
8	gi|17558154|ref|NP_503736.1|
8	gi|17558160|ref|NP_503737.1|
8	gi|17558162|ref|NP_503738.1|
8	gi|17561398|ref|NP_503763.1|
8	gi|17558834|ref|NP_503834.1|
8	gi|17558836|ref|NP_503835.1|
8	gi|17558830|ref|NP_503839.1|
8	gi|17558828|ref|NP_503840.1|
8	gi|17558840|ref|NP_503841.1|
8	gi|17558826|ref|NP_503842.1|
8	gi|17558824|ref|NP_503843.1|
8	gi|17558822|ref|NP_503844.1|
8	gi|17566244|ref|NP_503856.1|
8	gi|17558452|ref|NP_503865.1|
8	gi|17562978|ref|NP_504050.1|
8	gi|17559222|ref|NP_504172.1|
8	gi|17566576|ref|NP_504173.1|
8	gi|17566578|ref|NP_504174.1|
8	gi|17561114|ref|NP_504175.1|
8	gi|17561116|ref|NP_504176.1|
8	gi|17561118|ref|NP_504177.1|
8	gi|17561120|ref|NP_504178.1|
8	gi|17561122|ref|NP_504180.1|
8	gi|17561124|ref|NP_504181.1|
8	gi|17561110|ref|NP_504182.1|
8	gi|17563172|ref|NP_504897.1|
8	gi|17566354|ref|NP_505042.1|
8	gi|17558026|ref|NP_505127.1|
8	gi|17562862|ref|NP_505332.1|
8	gi|17565038|ref|NP_506129.1|
8	gi|17559838|ref|NP_506194.1|
8	gi|17560826|ref|NP_506535.1|
8	gi|17558896|ref|NP_506606.1|
8	gi|17566964|ref|NP_506796.1|
8	gi|17562690|ref|NP_507833.1|
8	gi|17562688|ref|NP_507834.1|
9	gi|17510519|ref|NP_491036.1|
9	gi|17508247|ref|NP_491440.1|
9	gi|17505246|ref|NP_491714.1|
9	gi|32563675|ref|NP_492204.2|
9	gi|17508707|ref|NP_492319.1|
9	gi|17508705|ref|NP_492320.1|
9	gi|17510827|ref|NP_492629.1|
9	gi|17509105|ref|NP_492699.1|
9	gi|25141300|ref|NP_740954.1|
9	gi|25141304|ref|NP_740955.1|
9	gi|25141298|ref|NP_740956.1|
9	gi|25141302|ref|NP_740957.1|
9	gi|17508227|ref|NP_493605.1|
9	gi|17508225|ref|NP_493606.1|
9	gi|25141296|ref|NP_740958.1|
9	gi|25141306|ref|NP_740959.1|
9	gi|25141308|ref|NP_740960.1|
9	gi|25141294|ref|NP_740961.1|
9	gi|25141310|ref|NP_740962.1|
9	gi|25141292|ref|NP_740963.1|
9	gi|25141290|ref|NP_740964.1|
9	gi|17533011|ref|NP_495011.1|
9	gi|32564603|ref|NP_497235.2|
9	gi|17555466|ref|NP_497551.1|
9	gi|25144846|ref|NP_741243.1|
9	gi|25144850|ref|NP_741244.1|
9	gi|17554256|ref|NP_499294.1|
9	gi|17555946|ref|NP_499447.1|
9	gi|25144034|ref|NP_499571.2|
9	gi|17542632|ref|NP_499860.1|
9	gi|17542634|ref|NP_499861.1|
9	gi|17541716|ref|NP_501196.1|
9	gi|25145007|ref|NP_741467.1|
9	gi|25144999|ref|NP_741468.1|
9	gi|25145004|ref|NP_741469.1|
9	gi|32565893|ref|NP_501458.2|
9	gi|17541448|ref|NP_502161.1|
9	gi|25145908|ref|NP_504599.2|
9	gi|17557832|ref|NP_505637.1|
9	gi|25145932|ref|NP_741614.1|
9	gi|17562588|ref|NP_506014.1|
9	gi|17564910|ref|NP_507869.1|
9	gi|17569713|ref|NP_508060.1|
9	gi|17569233|ref|NP_508095.1|
9	gi|17567363|ref|NP_508114.1|
9	gi|17568521|ref|NP_508242.1|
9	gi|17568523|ref|NP_508243.1|
9	gi|32566202|ref|NP_508627.3|
9	gi|17567857|ref|NP_508671.1|
9	gi|25151367|ref|NP_741759.1|
9	gi|17567859|ref|NP_508672.1|
9	gi|17569669|ref|NP_508833.1|
9	gi|25146870|ref|NP_741871.1|
9	gi|32566197|ref|NP_741872.2|
9	gi|17567137|ref|NP_509676.1|
9	gi|25146933|ref|NP_509742.2|
9	gi|17570029|ref|NP_510105.1|
9	gi|25146791|ref|NP_510357.2|
9	gi|17570293|ref|NP_510647.1|
10	gi|17538430|ref|NP_500344.1|
10	gi|17542106|ref|NP_501116.1|
10	gi|17542104|ref|NP_501131.1|
10	gi|17563506|ref|NP_503316.1|
10	gi|17563532|ref|NP_503371.1|
10	gi|17558652|ref|NP_503579.1|
10	gi|17565298|ref|NP_503660.1|
10	gi|17563538|ref|NP_503687.1|
10	gi|17563502|ref|NP_503740.1|
10	gi|17563516|ref|NP_503741.1|
10	gi|17563518|ref|NP_503782.1|
10	gi|17563524|ref|NP_503788.1|
10	gi|17563520|ref|NP_503837.1|
10	gi|17563530|ref|NP_503849.1|
10	gi|17563536|ref|NP_503850.1|
10	gi|17563534|ref|NP_503851.1|
10	gi|17563504|ref|NP_503887.1|
10	gi|17563528|ref|NP_503907.1|
10	gi|17563526|ref|NP_503931.1|
10	gi|17563510|ref|NP_504034.1|
10	gi|17563514|ref|NP_504306.1|
10	gi|17563522|ref|NP_504899.1|
10	gi|17563508|ref|NP_504921.1|
10	gi|17563512|ref|NP_504932.1|
10	gi|17559328|ref|NP_504980.1|
10	gi|17558738|ref|NP_506304.1|
10	gi|17558734|ref|NP_506307.1|
10	gi|17563722|ref|NP_506727.1|
10	gi|17564156|ref|NP_506742.1|
10	gi|17566278|ref|NP_506755.1|
10	gi|17558574|ref|NP_506756.1|
10	gi|17564624|ref|NP_506846.1|
10	gi|17564626|ref|NP_506847.1|
10	gi|32567358|ref|NP_872211.1|
10	gi|17558972|ref|NP_506891.1|
10	gi|32566981|ref|NP_506916.2|
10	gi|17564602|ref|NP_506918.1|
10	gi|17564608|ref|NP_506919.1|
10	gi|17564610|ref|NP_506920.1|
10	gi|17564612|ref|NP_506921.1|
10	gi|17564616|ref|NP_506922.1|
10	gi|17564614|ref|NP_506923.1|
10	gi|17564620|ref|NP_506924.1|
10	gi|17564618|ref|NP_506925.1|
10	gi|17561530|ref|NP_506926.1|
10	gi|17563962|ref|NP_506965.1|
10	gi|17563964|ref|NP_506966.1|
10	gi|17563960|ref|NP_506975.1|
10	gi|17560050|ref|NP_507050.1|
10	gi|17560054|ref|NP_507052.1|
10	gi|17560988|ref|NP_507057.1|
10	gi|17560206|ref|NP_507149.1|
10	gi|17560198|ref|NP_507153.1|
10	gi|17564094|ref|NP_507161.1|
10	gi|17564092|ref|NP_507162.1|
10	gi|17559638|ref|NP_507218.1|
10	gi|17550422|ref|NP_509720.1|
10	gi|17569223|ref|NP_510171.1|
11	gi|17535835|ref|NP_493782.1|
11	gi|17534969|ref|NP_493785.1|
11	gi|17535859|ref|NP_494299.1|
11	gi|17535821|ref|NP_494300.1|
11	gi|17535827|ref|NP_494301.1|
11	gi|17535861|ref|NP_494304.1|
11	gi|17535825|ref|NP_494305.1|
11	gi|17535857|ref|NP_494310.1|
11	gi|17535823|ref|NP_494311.1|
11	gi|17533431|ref|NP_494313.1|
11	gi|17533439|ref|NP_494321.1|
11	gi|17533421|ref|NP_494322.1|
11	gi|17533419|ref|NP_494323.1|
11	gi|17533441|ref|NP_494326.1|
11	gi|17533447|ref|NP_494327.1|
11	gi|17533443|ref|NP_494328.1|
11	gi|17535853|ref|NP_494335.1|
11	gi|17535851|ref|NP_494336.1|
11	gi|17535849|ref|NP_494337.1|
11	gi|17535809|ref|NP_494431.1|
11	gi|17535811|ref|NP_494432.1|
11	gi|17535807|ref|NP_494433.1|
11	gi|17535813|ref|NP_494434.1|
11	gi|17535847|ref|NP_494456.1|
11	gi|17535831|ref|NP_494457.1|
11	gi|17535833|ref|NP_494458.1|
11	gi|17535815|ref|NP_494461.1|
11	gi|17535817|ref|NP_494462.1|
11	gi|17535819|ref|NP_494463.1|
11	gi|17535829|ref|NP_494465.1|
11	gi|17536987|ref|NP_494467.1|
11	gi|17535843|ref|NP_494469.1|
11	gi|17535839|ref|NP_494470.1|
11	gi|17535845|ref|NP_494471.1|
11	gi|32565751|ref|NP_494472.2|
11	gi|17535855|ref|NP_494498.1|
11	gi|17544066|ref|NP_502043.1|
11	gi|17563428|ref|NP_503247.1|
11	gi|17563426|ref|NP_503490.1|
11	gi|17563424|ref|NP_503994.1|
11	gi|17544717|ref|NP_505665.1|
11	gi|17558572|ref|NP_506758.1|
11	gi|17558578|ref|NP_506759.1|
11	gi|17558570|ref|NP_506760.1|
11	gi|17559550|ref|NP_507091.1|
11	gi|17559602|ref|NP_507139.1|
11	gi|17559606|ref|NP_507140.1|
11	gi|17566416|ref|NP_507303.1|
11	gi|17566156|ref|NP_507380.1|
11	gi|17564796|ref|NP_507405.1|
11	gi|17557380|ref|NP_507587.1|
12	gi|17507697|ref|NP_492908.1|
12	gi|17509169|ref|NP_492983.1|
12	gi|17507167|ref|NP_492984.1|
12	gi|17507169|ref|NP_492985.1|
12	gi|17506633|ref|NP_493089.1|
12	gi|17507283|ref|NP_493091.1|
12	gi|17507287|ref|NP_493093.1|
12	gi|17507289|ref|NP_493094.1|
12	gi|17507299|ref|NP_493098.1|
12	gi|17507733|ref|NP_493111.1|
12	gi|17507735|ref|NP_493112.1|
12	gi|17509001|ref|NP_493127.1|
12	gi|17508997|ref|NP_493128.1|
12	gi|17508995|ref|NP_493129.1|
12	gi|17506479|ref|NP_493150.1|
12	gi|17506687|ref|NP_493309.1|
12	gi|17534175|ref|NP_493935.1|
12	gi|17531875|ref|NP_494665.1|
12	gi|17532479|ref|NP_494673.1|
12	gi|17532481|ref|NP_494674.1|
12	gi|17532477|ref|NP_494677.1|
12	gi|17544012|ref|NP_500226.1|
12	gi|17540232|ref|NP_500431.1|
12	gi|25145390|ref|NP_500432.2|
12	gi|17540228|ref|NP_500433.1|
12	gi|17542760|ref|NP_500544.1|
12	gi|17542758|ref|NP_500545.1|
12	gi|17542762|ref|NP_500546.1|
12	gi|17539118|ref|NP_502342.1|
12	gi|17541412|ref|NP_502344.1|
12	gi|17541414|ref|NP_502345.1|
12	gi|17538568|ref|NP_502627.1|
12	gi|17542538|ref|NP_502643.1|
12	gi|17541010|ref|NP_502710.1|
12	gi|17541012|ref|NP_502711.1|
12	gi|17541014|ref|NP_502712.1|
12	gi|17541016|ref|NP_502713.1|
12	gi|17543924|ref|NP_502742.1|
12	gi|17557474|ref|NP_503969.1|
12	gi|17559158|ref|NP_504196.1|
12	gi|32567150|ref|NP_504267.2|
12	gi|17560876|ref|NP_505228.1|
12	gi|17562856|ref|NP_505333.1|
12	gi|17562864|ref|NP_505334.1|
12	gi|17562866|ref|NP_505335.1|
12	gi|17563972|ref|NP_506969.1|
12	gi|17559544|ref|NP_507088.1|
12	gi|17564748|ref|NP_507736.1|
12	gi|17557376|ref|NP_507799.1|
13	gi|25141276|ref|NP_490783.2|
13	gi|32563683|ref|NP_871808.1|
13	gi|25145738|ref|NP_490952.2|
13	gi|17508033|ref|NP_491157.1|
13	gi|32563681|ref|NP_871807.1|
13	gi|17506723|ref|NP_491474.1|
13	gi|17507501|ref|NP_492259.1|
13	gi|32563668|ref|NP_492357.2|
13	gi|17505909|ref|NP_492367.1|
13	gi|17508383|ref|NP_492493.1|
13	gi|17510843|ref|NP_492668.1|
13	gi|17510851|ref|NP_492689.1|
13	gi|17505290|ref|NP_492811.1|
13	gi|17507941|ref|NP_492906.1|
13	gi|17507939|ref|NP_492907.1|
13	gi|17509723|ref|NP_493243.1|
13	gi|25141338|ref|NP_494946.2|
13	gi|32563948|ref|NP_494947.2|
13	gi|32565867|ref|NP_872069.1|
13	gi|17531375|ref|NP_495617.1|
13	gi|17535411|ref|NP_496356.1|
13	gi|32564569|ref|NP_497847.2|
13	gi|32564571|ref|NP_497846.3|
13	gi|25143958|ref|NP_497873.2|
13	gi|25143964|ref|NP_741165.1|
13	gi|25143969|ref|NP_741166.1|
13	gi|25143966|ref|NP_741167.1|
13	gi|17554940|ref|NP_499153.1|
13	gi|25143990|ref|NP_741266.1|
13	gi|17552716|ref|NP_499783.1|
13	gi|17555504|ref|NP_499829.1|
13	gi|25152933|ref|NP_499831.2|
13	gi|17542238|ref|NP_499922.1|
13	gi|17544502|ref|NP_500384.1|
13	gi|25145064|ref|NP_741434.1|
13	gi|17541726|ref|NP_501363.1|
13	gi|25144910|ref|NP_741457.1|
13	gi|25144913|ref|NP_741458.1|
13	gi|17541722|ref|NP_501365.1|
13	gi|17538538|ref|NP_501372.1|
13	gi|17540440|ref|NP_501815.1|
13	gi|17540938|ref|NP_502232.1|
13	gi|17565634|ref|NP_505823.1|
13	gi|17570621|ref|NP_509746.1|
13	gi|25146947|ref|NP_741908.1|
13	gi|25146944|ref|NP_741909.1|
13	gi|17551220|ref|NP_510256.1|
13	gi|17551028|ref|NP_510429.1|
14	gi|17507279|ref|NP_491019.1|
14	gi|17509507|ref|NP_491049.1|
14	gi|17508827|ref|NP_491237.1|
14	gi|17509643|ref|NP_491429.1|
14	gi|17506861|ref|NP_491821.1|
14	gi|32564581|ref|NP_871869.1|
14	gi|17506745|ref|NP_492012.1|
14	gi|17537989|ref|NP_496117.1|
14	gi|17534263|ref|NP_496167.1|
14	gi|17531539|ref|NP_496276.1|
14	gi|17535413|ref|NP_496359.1|
14	gi|17534535|ref|NP_496754.1|
14	gi|25144079|ref|NP_741091.1|
14	gi|25144073|ref|NP_497714.2|
14	gi|17552256|ref|NP_498351.1|
14	gi|17552258|ref|NP_498352.1|
14	gi|17554610|ref|NP_498666.1|
14	gi|17553438|ref|NP_498751.1|
14	gi|17552420|ref|NP_498797.1|
14	gi|17555076|ref|NP_499229.1|
14	gi|17552282|ref|NP_499527.1|
14	gi|17552284|ref|NP_499528.1|
14	gi|17554396|ref|NP_499603.1|
14	gi|17554398|ref|NP_499611.1|
14	gi|17543612|ref|NP_500275.1|
14	gi|17541838|ref|NP_500563.1|
14	gi|17544562|ref|NP_500776.1|
14	gi|32566360|ref|NP_501110.2|
14	gi|17544506|ref|NP_501111.1|
14	gi|17539022|ref|NP_501125.1|
14	gi|17540410|ref|NP_501356.1|
14	gi|17538810|ref|NP_501547.1|
14	gi|17538410|ref|NP_501939.1|
14	gi|17542544|ref|NP_501992.1|
14	gi|17544062|ref|NP_502041.1|
14	gi|17540308|ref|NP_502247.1|
14	gi|17540536|ref|NP_502500.1|
14	gi|17539256|ref|NP_502650.1|
14	gi|32566882|ref|NP_504432.2|
14	gi|17557772|ref|NP_505086.1|
14	gi|17559926|ref|NP_505103.1|
14	gi|17560112|ref|NP_505470.1|
14	gi|17560358|ref|NP_505733.1|
14	gi|17557640|ref|NP_505734.1|
14	gi|17560080|ref|NP_506574.1|
14	gi|17565626|ref|NP_506609.1|
14	gi|17562960|ref|NP_506632.1|
14	gi|25146002|ref|NP_741697.1|
15	gi|25145875|ref|NP_490946.2|
15	gi|17507873|ref|NP_491470.1|
15	gi|25145571|ref|NP_491724.2|
15	gi|32562843|ref|NP_491723.3|
15	gi|17536539|ref|NP_493752.1|
15	gi|17536867|ref|NP_494579.1|
15	gi|17534647|ref|NP_494951.1|
15	gi|32564040|ref|NP_495229.2|
15	gi|32564038|ref|NP_495489.2|
15	gi|17534645|ref|NP_496306.1|
15	gi|25150883|ref|NP_496731.2|
15	gi|25145061|ref|NP_497338.2|
15	gi|17555756|ref|NP_497489.1|
15	gi|25149114|ref|NP_498532.2|
15	gi|32564665|ref|NP_498637.2|
15	gi|17555216|ref|NP_499319.1|
15	gi|25152035|ref|NP_499323.2|
15	gi|17555210|ref|NP_499321.1|
15	gi|17555214|ref|NP_499322.1|
15	gi|25152023|ref|NP_499318.2|
15	gi|32564355|ref|NP_499320.2|
15	gi|17556841|ref|NP_499661.1|
15	gi|17556849|ref|NP_499662.1|
15	gi|17555322|ref|NP_499789.1|
15	gi|17539428|ref|NP_501567.1|
15	gi|17540850|ref|NP_501715.1|
15	gi|17544158|ref|NP_502839.1|
15	gi|17561822|ref|NP_504441.1|
15	gi|25154582|ref|NP_504741.2|
15	gi|25149685|ref|NP_504821.2|
15	gi|25154135|ref|NP_741580.1|
15	gi|17562474|ref|NP_505841.1|
15	gi|17564406|ref|NP_505858.1|
15	gi|32566693|ref|NP_505954.2|
15	gi|17558736|ref|NP_506308.1|
15	gi|32566069|ref|NP_506350.2|
15	gi|25155357|ref|NP_506349.2|
15	gi|17559548|ref|NP_507090.1|
15	gi|32566687|ref|NP_507870.2|
15	gi|25151135|ref|NP_508428.2|
15	gi|17568177|ref|NP_508810.1|
15	gi|25149893|ref|NP_509014.2|
15	gi|25152182|ref|NP_741878.1|
15	gi|25152179|ref|NP_741879.1|
15	gi|17550892|ref|NP_509753.1|
15	gi|25152826|ref|NP_741945.1|
15	gi|25152830|ref|NP_741946.1|
16	gi|17541938|ref|NP_501056.1|
16	gi|17542194|ref|NP_501057.1|
16	gi|17543376|ref|NP_501097.1|
16	gi|17560406|ref|NP_503291.1|
16	gi|17560404|ref|NP_503292.1|
16	gi|17560402|ref|NP_503293.1|
16	gi|17563188|ref|NP_503333.1|
16	gi|17560896|ref|NP_503334.1|
16	gi|17558174|ref|NP_503746.1|
16	gi|17562898|ref|NP_503747.1|
16	gi|17562914|ref|NP_503748.1|
16	gi|17562900|ref|NP_503749.1|
16	gi|17561732|ref|NP_504021.1|
16	gi|17564478|ref|NP_504081.1|
16	gi|17562326|ref|NP_504082.1|
16	gi|17562324|ref|NP_504084.1|
16	gi|17562322|ref|NP_504085.1|
16	gi|17562320|ref|NP_504086.1|
16	gi|17562330|ref|NP_504087.1|
16	gi|17562318|ref|NP_504089.1|
16	gi|17562316|ref|NP_504090.1|
16	gi|17562334|ref|NP_504091.1|
16	gi|17562430|ref|NP_504114.1|
16	gi|17557516|ref|NP_504380.1|
16	gi|17557518|ref|NP_504381.1|
16	gi|17564072|ref|NP_504761.1|
16	gi|17564068|ref|NP_504763.1|
16	gi|17563688|ref|NP_504803.1|
16	gi|17563690|ref|NP_504804.1|
16	gi|17563692|ref|NP_504805.1|
16	gi|17563694|ref|NP_504807.1|
16	gi|17557550|ref|NP_504885.1|
16	gi|17557548|ref|NP_504886.1|
16	gi|17563166|ref|NP_504895.1|
16	gi|17559196|ref|NP_505422.1|
16	gi|17559194|ref|NP_505423.1|
16	gi|17561432|ref|NP_506427.1|
16	gi|17564240|ref|NP_506786.1|
16	gi|17564766|ref|NP_506791.1|
16	gi|17564764|ref|NP_506793.1|
16	gi|17558314|ref|NP_506809.1|
16	gi|17564010|ref|NP_506827.1|
16	gi|17562234|ref|NP_506904.1|
16	gi|17566398|ref|NP_507293.1|
16	gi|17566402|ref|NP_507295.1|
16	gi|17564790|ref|NP_507402.1|
16	gi|17558676|ref|NP_507493.1|
17	gi|17505847|ref|NP_492267.1|
17	gi|17531287|ref|NP_494797.1|
17	gi|17540376|ref|NP_501470.1|
17	gi|17540374|ref|NP_501471.1|
17	gi|25145343|ref|NP_501480.2|
17	gi|17565874|ref|NP_503303.1|
17	gi|17558634|ref|NP_503592.1|
17	gi|17558662|ref|NP_503594.1|
17	gi|17565222|ref|NP_503599.1|
17	gi|17560938|ref|NP_503612.1|
17	gi|17560838|ref|NP_503615.1|
17	gi|17560836|ref|NP_503616.1|
17	gi|17560844|ref|NP_503617.1|
17	gi|17560834|ref|NP_503618.1|
17	gi|17558842|ref|NP_503846.1|
17	gi|17562980|ref|NP_504051.1|
17	gi|17562314|ref|NP_504092.1|
17	gi|17562312|ref|NP_504093.1|
17	gi|17562310|ref|NP_504094.1|
17	gi|17562308|ref|NP_504095.1|
17	gi|17564172|ref|NP_504097.1|
17	gi|17557254|ref|NP_504099.1|
17	gi|17557256|ref|NP_504100.1|
17	gi|17557258|ref|NP_504101.1|
17	gi|17557260|ref|NP_504102.1|
17	gi|25149050|ref|NP_504103.2|
17	gi|17557264|ref|NP_504104.1|
17	gi|17562424|ref|NP_504121.1|
17	gi|17558708|ref|NP_504124.1|
17	gi|17559386|ref|NP_504435.1|
17	gi|17557572|ref|NP_504879.1|
17	gi|17557574|ref|NP_504880.1|
17	gi|17557810|ref|NP_504988.1|
17	gi|17558212|ref|NP_505342.1|
17	gi|25146185|ref|NP_741638.1|
17	gi|17558554|ref|NP_506765.1|
17	gi|17564242|ref|NP_506787.1|
17	gi|17564244|ref|NP_506788.1|
17	gi|17559688|ref|NP_507044.1|
17	gi|17562204|ref|NP_507076.1|
17	gi|17565254|ref|NP_507679.1|
17	gi|25147214|ref|NP_741807.1|
17	gi|17568775|ref|NP_510203.1|
17	gi|17568777|ref|NP_510204.1|
17	gi|17568779|ref|NP_510205.1|
17	gi|17569243|ref|NP_510207.1|
18	gi|17509575|ref|NP_490737.1|
18	gi|17533877|ref|NP_494849.1|
18	gi|17536335|ref|NP_495353.1|
18	gi|17536337|ref|NP_495354.1|
18	gi|17532009|ref|NP_495362.1|
18	gi|17535905|ref|NP_495657.1|
18	gi|17537329|ref|NP_496005.1|
18	gi|17531977|ref|NP_496174.1|
18	gi|17536545|ref|NP_496529.1|
18	gi|25145142|ref|NP_500705.2|
18	gi|25149281|ref|NP_741396.1|
18	gi|25149284|ref|NP_741397.1|
18	gi|17542878|ref|NP_500783.1|
18	gi|17539506|ref|NP_501553.1|
18	gi|17541294|ref|NP_501967.1|
18	gi|32566049|ref|NP_502234.2|
18	gi|17563754|ref|NP_503350.1|
18	gi|32567116|ref|NP_503651.2|
18	gi|32567118|ref|NP_503653.2|
18	gi|32567120|ref|NP_503654.2|
18	gi|17565282|ref|NP_503656.1|
18	gi|17565280|ref|NP_503657.1|
18	gi|17561498|ref|NP_503677.1|
18	gi|17561500|ref|NP_503679.1|
18	gi|17561502|ref|NP_503680.1|
18	gi|17557432|ref|NP_503682.1|
18	gi|17557430|ref|NP_503683.1|
18	gi|17557428|ref|NP_503684.1|
18	gi|17564556|ref|NP_504012.1|
18	gi|17564558|ref|NP_504013.1|
18	gi|32567144|ref|NP_504014.2|
18	gi|17564562|ref|NP_504015.1|
18	gi|32566703|ref|NP_872136.1|
18	gi|17560966|ref|NP_504517.1|
18	gi|25145964|ref|NP_504695.2|
18	gi|17558414|ref|NP_505694.1|
18	gi|17559494|ref|NP_506020.1|
18	gi|17563832|ref|NP_506066.1|
18	gi|17563054|ref|NP_506456.1|
18	gi|17559546|ref|NP_507089.1|
18	gi|17561702|ref|NP_507475.1|
18	gi|17557918|ref|NP_507545.1|
18	gi|17562692|ref|NP_507831.1|
18	gi|25151055|ref|NP_508300.2|
18	gi|17570335|ref|NP_510539.1|
19	gi|17508559|ref|NP_490820.1|
19	gi|17508221|ref|NP_490840.1|
19	gi|17509911|ref|NP_490967.1|
19	gi|17505691|ref|NP_491292.1|
19	gi|17511015|ref|NP_491914.1|
19	gi|17511097|ref|NP_492097.1|
19	gi|17505366|ref|NP_492786.1|
19	gi|17509653|ref|NP_493390.1|
19	gi|17538163|ref|NP_495103.1|
19	gi|32563958|ref|NP_871924.1|
19	gi|17535673|ref|NP_496272.1|
19	gi|17536693|ref|NP_496450.1|
19	gi|17534199|ref|NP_496679.1|
19	gi|32564607|ref|NP_497181.2|
19	gi|25144959|ref|NP_741066.1|
19	gi|25152919|ref|NP_498213.2|
19	gi|17542804|ref|NP_499937.1|
19	gi|17539194|ref|NP_500005.1|
19	gi|17539192|ref|NP_500006.1|
19	gi|17539480|ref|NP_500139.1|
19	gi|17542676|ref|NP_501899.1|
19	gi|32565730|ref|NP_501900.3|
19	gi|32565732|ref|NP_501898.3|
19	gi|32565735|ref|NP_501897.3|
19	gi|32565737|ref|NP_501901.2|
19	gi|32565740|ref|NP_501902.2|
19	gi|25145098|ref|NP_501896.2|
19	gi|32565743|ref|NP_501903.3|
19	gi|32565886|ref|NP_502273.2|
19	gi|32565889|ref|NP_502274.2|
19	gi|17543208|ref|NP_502595.1|
19	gi|32566502|ref|NP_502910.2|
19	gi|17543412|ref|NP_502989.1|
19	gi|32566650|ref|NP_872128.1|
19	gi|17557200|ref|NP_505119.1|
19	gi|17560450|ref|NP_505770.1|
19	gi|17564674|ref|NP_507239.1|
19	gi|17564676|ref|NP_507240.1|
19	gi|17566118|ref|NP_507854.1|
19	gi|32566075|ref|NP_872115.1|
19	gi|17568289|ref|NP_508493.1|
19	gi|17570595|ref|NP_509689.1|
19	gi|17569429|ref|NP_510253.1|
19	gi|25152842|ref|NP_510710.2|
19	gi|25152839|ref|NP_510711.2|
20	gi|17508289|ref|NP_491101.1|
20	gi|17507583|ref|NP_491497.1|
20	gi|17508281|ref|NP_491625.1|
20	gi|17508371|ref|NP_492313.1|
20	gi|17508899|ref|NP_492565.1|
20	gi|17506149|ref|NP_493488.1|
20	gi|17534497|ref|NP_494047.1|
20	gi|17537835|ref|NP_494140.1|
20	gi|17531259|ref|NP_494233.1|
20	gi|17532469|ref|NP_494683.1|
20	gi|17534287|ref|NP_494684.1|
20	gi|17537405|ref|NP_494759.1|
20	gi|17535929|ref|NP_495457.1|
20	gi|17554026|ref|NP_498438.1|
20	gi|17554978|ref|NP_498506.1|
20	gi|17553738|ref|NP_499125.1|
20	gi|17553324|ref|NP_499199.1|
20	gi|17539182|ref|NP_500044.1|
20	gi|17544114|ref|NP_500971.1|
20	gi|17538272|ref|NP_501072.1|
20	gi|17539816|ref|NP_502021.1|
20	gi|17539968|ref|NP_502155.1|
20	gi|17543476|ref|NP_502662.1|
20	gi|17541756|ref|NP_502721.1|
20	gi|17543534|ref|NP_502969.1|
20	gi|17563022|ref|NP_503366.1|
20	gi|17558040|ref|NP_503924.1|
20	gi|17561112|ref|NP_504179.1|
20	gi|17557496|ref|NP_504330.1|
20	gi|17561754|ref|NP_505326.1|
20	gi|17564434|ref|NP_507366.1|
20	gi|17566482|ref|NP_507901.1|
20	gi|32566584|ref|NP_872262.1|
20	gi|17568159|ref|NP_508197.1|
20	gi|17567229|ref|NP_508246.1|
20	gi|17568437|ref|NP_508294.1|
20	gi|17550370|ref|NP_508605.1|
20	gi|17549964|ref|NP_509191.1|
20	gi|17569523|ref|NP_509792.1|
20	gi|17569217|ref|NP_510173.1|
20	gi|17567523|ref|NP_510671.1|
20	gi|17549941|ref|NP_510786.1|
20	gi|17568485|ref|NP_510847.1|
20	gi|17569995|ref|NP_510851.1|
21	gi|17509289|ref|NP_492837.1|
21	gi|17509469|ref|NP_493234.1|
21	gi|17509471|ref|NP_493235.1|
21	gi|17534087|ref|NP_493882.1|
21	gi|17536117|ref|NP_494004.1|
21	gi|32564811|ref|NP_494005.2|
21	gi|17536115|ref|NP_494006.1|
21	gi|17531627|ref|NP_494007.1|
21	gi|17534067|ref|NP_494049.1|
21	gi|17534237|ref|NP_494120.1|
21	gi|32564786|ref|NP_494121.2|
21	gi|17534241|ref|NP_494122.1|
21	gi|25152600|ref|NP_494123.2|
21	gi|17534245|ref|NP_494124.1|
21	gi|17534247|ref|NP_494125.1|
21	gi|17534227|ref|NP_494129.1|
21	gi|17534629|ref|NP_494155.1|
21	gi|17534631|ref|NP_494156.1|
21	gi|17534633|ref|NP_494157.1|
21	gi|17534635|ref|NP_494158.1|
21	gi|17534615|ref|NP_494160.1|
21	gi|17531215|ref|NP_494161.1|
21	gi|17531219|ref|NP_494163.1|
21	gi|17531221|ref|NP_494164.1|
21	gi|17531223|ref|NP_494165.1|
21	gi|17535641|ref|NP_494189.1|
21	gi|17535643|ref|NP_494190.1|
21	gi|17535623|ref|NP_494192.1|
21	gi|17534613|ref|NP_494286.1|
21	gi|17533825|ref|NP_494287.1|
21	gi|17533827|ref|NP_494288.1|
21	gi|32564766|ref|NP_871999.1|
21	gi|32564764|ref|NP_494512.2|
21	gi|32564762|ref|NP_494513.2|
21	gi|17533183|ref|NP_494518.1|
21	gi|17537313|ref|NP_494522.1|
21	gi|17537311|ref|NP_494523.1|
21	gi|17537309|ref|NP_494524.1|
21	gi|17537307|ref|NP_494525.1|
21	gi|17537305|ref|NP_494526.1|
21	gi|17533141|ref|NP_494635.1|
21	gi|17533573|ref|NP_496788.1|
21	gi|17552122|ref|NP_498694.1|
21	gi|17566270|ref|NP_506750.1|
22	gi|17507729|ref|NP_493109.1|
22	gi|17506483|ref|NP_493152.1|
22	gi|17506207|ref|NP_493162.1|
22	gi|17509297|ref|NP_493166.1|
22	gi|17508939|ref|NP_493195.1|
22	gi|17508937|ref|NP_493196.1|
22	gi|17507929|ref|NP_493197.1|
22	gi|17507931|ref|NP_493198.1|
22	gi|32564282|ref|NP_493725.2|
22	gi|17535547|ref|NP_493851.1|
22	gi|17535525|ref|NP_493859.1|
22	gi|17536121|ref|NP_494002.1|
22	gi|17536123|ref|NP_494003.1|
22	gi|17534971|ref|NP_494065.1|
22	gi|17533765|ref|NP_494066.1|
22	gi|17535629|ref|NP_494183.1|
22	gi|32565327|ref|NP_494426.2|
22	gi|17531345|ref|NP_494427.1|
22	gi|17535979|ref|NP_494826.1|
22	gi|17537003|ref|NP_496687.1|
22	gi|17537005|ref|NP_496688.1|
22	gi|17552508|ref|NP_498022.1|
22	gi|17552510|ref|NP_498023.1|
22	gi|17559516|ref|NP_504865.1|
22	gi|17557348|ref|NP_506270.1|
22	gi|17557350|ref|NP_506271.1|
22	gi|17566216|ref|NP_507227.1|
22	gi|17564688|ref|NP_507233.1|
22	gi|17564684|ref|NP_507234.1|
22	gi|32567058|ref|NP_507235.2|
22	gi|17564682|ref|NP_507236.1|
22	gi|17564476|ref|NP_507252.1|
22	gi|17564472|ref|NP_507253.1|
22	gi|17564474|ref|NP_507254.1|
22	gi|17566362|ref|NP_507255.1|
22	gi|17566360|ref|NP_507256.1|
22	gi|17566358|ref|NP_507257.1|
22	gi|17561188|ref|NP_507258.1|
22	gi|17561190|ref|NP_507259.1|
22	gi|17561192|ref|NP_507260.1|
22	gi|17561194|ref|NP_507261.1|
22	gi|17561198|ref|NP_507262.1|
22	gi|17559776|ref|NP_507557.1|
23	gi|17535285|ref|NP_494858.1|
23	gi|17535295|ref|NP_494865.1|
23	gi|17535293|ref|NP_494888.1|
23	gi|17535291|ref|NP_494891.1|
23	gi|17535289|ref|NP_494898.1|
23	gi|17535313|ref|NP_494901.1|
23	gi|17537885|ref|NP_494906.1|
23	gi|17535309|ref|NP_494949.1|
23	gi|17535299|ref|NP_494959.1|
23	gi|17534493|ref|NP_494960.1|
23	gi|17535301|ref|NP_494970.1|
23	gi|17535303|ref|NP_494972.1|
23	gi|17535305|ref|NP_495143.1|
23	gi|17535311|ref|NP_495144.1|
23	gi|17535307|ref|NP_495149.1|
23	gi|17538079|ref|NP_495154.1|
23	gi|17538101|ref|NP_495165.1|
23	gi|17541634|ref|NP_500711.1|
23	gi|17541638|ref|NP_500713.1|
23	gi|17541632|ref|NP_500714.1|
23	gi|17543828|ref|NP_500752.1|
23	gi|17543816|ref|NP_500755.1|
23	gi|17541626|ref|NP_500760.1|
23	gi|17541630|ref|NP_500771.1|
23	gi|17541652|ref|NP_500773.1|
23	gi|17541640|ref|NP_500778.1|
23	gi|17541642|ref|NP_500780.1|
23	gi|17543834|ref|NP_501464.1|
23	gi|17541644|ref|NP_501722.1|
23	gi|17541648|ref|NP_501740.1|
23	gi|17542416|ref|NP_501742.1|
23	gi|17541650|ref|NP_501759.1|
23	gi|17541624|ref|NP_501760.1|
23	gi|17541636|ref|NP_501762.1|
23	gi|17541646|ref|NP_501781.1|
23	gi|17541628|ref|NP_501834.1|
23	gi|17541380|ref|NP_501849.1|
23	gi|17541610|ref|NP_502824.1|
23	gi|17544364|ref|NP_502908.1|
23	gi|17544384|ref|NP_502992.1|
23	gi|17544392|ref|NP_502995.1|
23	gi|17560906|ref|NP_506617.1|
23	gi|17565914|ref|NP_506636.1|
24	gi|17544684|ref|NP_502270.1|
24	gi|17544160|ref|NP_502840.1|
24	gi|17563458|ref|NP_503275.1|
24	gi|17563430|ref|NP_503279.1|
24	gi|17563432|ref|NP_503280.1|
24	gi|32567322|ref|NP_503297.2|
24	gi|17563454|ref|NP_503308.1|
24	gi|17563452|ref|NP_503309.1|
24	gi|17563460|ref|NP_503349.1|
24	gi|17563450|ref|NP_503419.1|
24	gi|17563442|ref|NP_503537.1|
24	gi|17563440|ref|NP_503539.1|
24	gi|17563446|ref|NP_503703.1|
24	gi|17563448|ref|NP_503704.1|
24	gi|17563444|ref|NP_503756.1|
24	gi|17563472|ref|NP_503767.1|
24	gi|17563468|ref|NP_503768.1|
24	gi|17563466|ref|NP_503769.1|
24	gi|17563470|ref|NP_503770.1|
24	gi|17563478|ref|NP_503772.1|
24	gi|17565756|ref|NP_503773.1|
24	gi|17563476|ref|NP_503774.1|
24	gi|17564842|ref|NP_503888.1|
24	gi|17564838|ref|NP_503890.1|
24	gi|17564836|ref|NP_503891.1|
24	gi|17563434|ref|NP_503963.1|
24	gi|17563464|ref|NP_504140.1|
24	gi|17563462|ref|NP_504141.1|
24	gi|17563456|ref|NP_504856.1|
24	gi|17563438|ref|NP_504884.1|
24	gi|17563436|ref|NP_504896.1|
24	gi|25155337|ref|NP_505556.2|
24	gi|17564036|ref|NP_505557.1|
24	gi|17564042|ref|NP_505559.1|
24	gi|17560330|ref|NP_505739.1|
24	gi|17560348|ref|NP_505740.1|
24	gi|17558286|ref|NP_506051.1|
24	gi|17564942|ref|NP_506052.1|
24	gi|17563716|ref|NP_506730.1|
24	gi|17559670|ref|NP_507046.1|
24	gi|17560048|ref|NP_507048.1|
24	gi|17566840|ref|NP_507604.1|
25	gi|17507635|ref|NP_492180.1|
25	gi|17510449|ref|NP_493446.1|
25	gi|17532471|ref|NP_494682.1|
25	gi|17552414|ref|NP_497150.1|
25	gi|17554348|ref|NP_498550.1|
25	gi|17562730|ref|NP_503174.1|
25	gi|17566758|ref|NP_503187.1|
25	gi|17566756|ref|NP_503188.1|
25	gi|17566752|ref|NP_503191.1|
25	gi|17566750|ref|NP_503192.1|
25	gi|17564652|ref|NP_503990.1|
25	gi|17561096|ref|NP_504061.1|
25	gi|17561100|ref|NP_504063.1|
25	gi|17561106|ref|NP_504064.1|
25	gi|17561108|ref|NP_504065.1|
25	gi|17561102|ref|NP_504066.1|
25	gi|17558062|ref|NP_504067.1|
25	gi|17558064|ref|NP_504068.1|
25	gi|17558066|ref|NP_504069.1|
25	gi|25149039|ref|NP_504070.2|
25	gi|17558948|ref|NP_504933.1|
25	gi|17558946|ref|NP_504934.1|
25	gi|17560928|ref|NP_505405.1|
25	gi|17561524|ref|NP_505584.1|
25	gi|17562744|ref|NP_506898.1|
25	gi|17562746|ref|NP_506899.1|
25	gi|17562226|ref|NP_506900.1|
25	gi|17562230|ref|NP_506901.1|
25	gi|17562228|ref|NP_506902.1|
25	gi|17562232|ref|NP_506903.1|
25	gi|17564716|ref|NP_506938.1|
25	gi|17561358|ref|NP_506947.1|
25	gi|17565358|ref|NP_507191.1|
25	gi|17551088|ref|NP_510004.1|
25	gi|17569655|ref|NP_510119.1|
25	gi|17569653|ref|NP_510120.1|
25	gi|17569651|ref|NP_510121.1|
25	gi|17569649|ref|NP_510122.1|
25	gi|17567065|ref|NP_510123.1|
25	gi|17567051|ref|NP_510351.1|
25	gi|17570709|ref|NP_510590.1|
26	gi|17508355|ref|NP_493062.1|
26	gi|17508351|ref|NP_493064.1|
26	gi|17563134|ref|NP_503227.1|
26	gi|17563136|ref|NP_503229.1|
26	gi|17563138|ref|NP_503230.1|
26	gi|17563142|ref|NP_503232.1|
26	gi|17566878|ref|NP_503260.1|
26	gi|17566880|ref|NP_503261.1|
26	gi|17565802|ref|NP_503487.1|
26	gi|17565800|ref|NP_503488.1|
26	gi|17566900|ref|NP_503489.1|
26	gi|17561960|ref|NP_503797.1|
26	gi|17561962|ref|NP_503798.1|
26	gi|17561964|ref|NP_503799.1|
26	gi|17561958|ref|NP_503801.1|
26	gi|17561966|ref|NP_503802.1|
26	gi|17561856|ref|NP_503804.1|
26	gi|17561858|ref|NP_503805.1|
26	gi|32567138|ref|NP_503806.2|
26	gi|17558606|ref|NP_503808.1|
26	gi|17558596|ref|NP_503809.1|
26	gi|17558594|ref|NP_503810.1|
26	gi|17558600|ref|NP_503811.1|
26	gi|17558602|ref|NP_503812.1|
26	gi|17558604|ref|NP_503813.1|
26	gi|17562554|ref|NP_503814.1|
26	gi|17562556|ref|NP_503815.1|
26	gi|17562558|ref|NP_503816.1|
26	gi|17562560|ref|NP_503817.1|
26	gi|17562562|ref|NP_503818.1|
26	gi|17562564|ref|NP_503819.1|
26	gi|17562566|ref|NP_503820.1|
26	gi|17562568|ref|NP_503821.1|
26	gi|17562570|ref|NP_503822.1|
26	gi|17564658|ref|NP_503993.1|
26	gi|17563856|ref|NP_504142.1|
26	gi|17563860|ref|NP_504143.1|
26	gi|17563858|ref|NP_504144.1|
26	gi|17557512|ref|NP_504385.1|
26	gi|17558376|ref|NP_504776.1|
26	gi|17566976|ref|NP_506802.1|
27	gi|17565866|ref|NP_503300.1|
27	gi|17565864|ref|NP_503301.1|
27	gi|17565862|ref|NP_503302.1|
27	gi|17561950|ref|NP_503304.1|
27	gi|17562412|ref|NP_503340.1|
27	gi|17562410|ref|NP_503341.1|
27	gi|17559770|ref|NP_503456.1|
27	gi|17558650|ref|NP_503580.1|
27	gi|17558648|ref|NP_503582.1|
27	gi|17558646|ref|NP_503583.1|
27	gi|17558642|ref|NP_503584.1|
27	gi|17558644|ref|NP_503585.1|
27	gi|17558660|ref|NP_503588.1|
27	gi|17558640|ref|NP_503589.1|
27	gi|17558632|ref|NP_503593.1|
27	gi|17565218|ref|NP_503596.1|
27	gi|17559728|ref|NP_503647.1|
27	gi|17558440|ref|NP_503874.1|
27	gi|17564834|ref|NP_503896.1|
27	gi|17560584|ref|NP_503913.1|
27	gi|17560572|ref|NP_503915.1|
27	gi|17557614|ref|NP_503940.1|
27	gi|17557598|ref|NP_503942.1|
27	gi|17557476|ref|NP_503970.1|
27	gi|17557480|ref|NP_503973.1|
27	gi|17557482|ref|NP_503974.1|
27	gi|17557730|ref|NP_503975.1|
27	gi|17558088|ref|NP_504925.1|
27	gi|17558086|ref|NP_504926.1|
27	gi|17558084|ref|NP_504927.1|
27	gi|17558082|ref|NP_504928.1|
27	gi|17558080|ref|NP_504929.1|
27	gi|17566718|ref|NP_506198.1|
27	gi|17566716|ref|NP_506199.1|
27	gi|17566720|ref|NP_506204.1|
27	gi|17563896|ref|NP_507322.1|
27	gi|17560774|ref|NP_507345.1|
27	gi|17560772|ref|NP_507346.1|
27	gi|17566478|ref|NP_507900.1|
28	gi|32563666|ref|NP_490943.3|
28	gi|32562827|ref|NP_491379.2|
28	gi|17507861|ref|NP_493344.1|
28	gi|17534665|ref|NP_494324.1|
28	gi|17534661|ref|NP_494468.1|
28	gi|32563952|ref|NP_494491.2|
28	gi|17534659|ref|NP_494995.1|
28	gi|17534653|ref|NP_496037.1|
28	gi|17534651|ref|NP_496038.1|
28	gi|17534649|ref|NP_496039.1|
28	gi|17534655|ref|NP_496218.1|
28	gi|17534657|ref|NP_496219.1|
28	gi|32563954|ref|NP_497026.2|
28	gi|17552614|ref|NP_497765.1|
28	gi|17551720|ref|NP_497970.1|
28	gi|17540904|ref|NP_500171.1|
28	gi|17540898|ref|NP_500309.1|
28	gi|17540894|ref|NP_501324.1|
28	gi|17540896|ref|NP_502449.1|
28	gi|17540900|ref|NP_502891.1|
28	gi|17540902|ref|NP_503110.1|
28	gi|25151797|ref|NP_504486.2|
28	gi|17557192|ref|NP_504553.1|
28	gi|17561796|ref|NP_505166.1|
28	gi|17561794|ref|NP_505650.1|
28	gi|17559160|ref|NP_505960.1|
28	gi|17561808|ref|NP_506010.1|
28	gi|17561798|ref|NP_506097.1|
28	gi|17561810|ref|NP_506319.1|
28	gi|32566105|ref|NP_506452.3|
28	gi|17561800|ref|NP_506660.1|
28	gi|17561802|ref|NP_507101.1|
28	gi|17561804|ref|NP_508018.1|
28	gi|17568389|ref|NP_508443.1|
28	gi|17568383|ref|NP_509897.1|
28	gi|32566183|ref|NP_510266.2|
28	gi|32566352|ref|NP_510557.2|
28	gi|17568387|ref|NP_510755.1|
29	gi|17511137|ref|NP_491354.1|
29	gi|17509397|ref|NP_491472.1|
29	gi|25150568|ref|NP_491533.2|
29	gi|17505236|ref|NP_491906.1|
29	gi|17509393|ref|NP_492399.1|
29	gi|25145546|ref|NP_492429.2|
29	gi|17531181|ref|NP_495647.1|
29	gi|17531183|ref|NP_495716.1|
29	gi|17537185|ref|NP_496959.1|
29	gi|17535493|ref|NP_496990.1|
29	gi|17551716|ref|NP_498437.1|
29	gi|32565655|ref|NP_498452.2|
29	gi|17554600|ref|NP_498656.1|
29	gi|17540862|ref|NP_500015.1|
29	gi|17538420|ref|NP_500341.1|
29	gi|17544136|ref|NP_500985.1|
29	gi|17541476|ref|NP_502534.1|
29	gi|17543742|ref|NP_502777.1|
29	gi|17544208|ref|NP_502865.1|
29	gi|17557184|ref|NP_503715.1|
29	gi|17557188|ref|NP_504024.1|
29	gi|17557180|ref|NP_505206.1|
29	gi|17557182|ref|NP_505207.1|
29	gi|17559176|ref|NP_505897.1|
29	gi|17559178|ref|NP_505898.1|
29	gi|17559984|ref|NP_506861.1|
29	gi|17557186|ref|NP_506868.1|
29	gi|32566685|ref|NP_508037.2|
29	gi|17548197|ref|NP_508692.1|
29	gi|17548189|ref|NP_509128.1|
29	gi|17548191|ref|NP_509129.1|
29	gi|17548201|ref|NP_509270.1|
29	gi|25152142|ref|NP_509556.2|
29	gi|17548193|ref|NP_509745.1|
29	gi|17548199|ref|NP_509932.1|
29	gi|17569167|ref|NP_510262.1|
29	gi|17548195|ref|NP_510285.1|
29	gi|17551596|ref|NP_510824.1|
30	gi|17505350|ref|NP_491684.1|
30	gi|17537675|ref|NP_493940.1|
30	gi|17555116|ref|NP_497159.1|
30	gi|17552564|ref|NP_497520.1|
30	gi|17538418|ref|NP_500343.1|
30	gi|17540818|ref|NP_500350.1|
30	gi|17538630|ref|NP_500355.1|
30	gi|17538626|ref|NP_500357.1|
30	gi|17538624|ref|NP_500358.1|
30	gi|17538622|ref|NP_500359.1|
30	gi|17540758|ref|NP_500435.1|
30	gi|17540756|ref|NP_500436.1|
30	gi|17542930|ref|NP_500686.1|
30	gi|17542932|ref|NP_500687.1|
30	gi|17539586|ref|NP_500690.1|
30	gi|17538916|ref|NP_502464.1|
30	gi|17538578|ref|NP_502634.1|
30	gi|17541004|ref|NP_502707.1|
30	gi|17541006|ref|NP_502708.1|
30	gi|17541008|ref|NP_502709.1|
30	gi|17542900|ref|NP_502933.1|
30	gi|17541202|ref|NP_502945.1|
30	gi|17566400|ref|NP_507294.1|
30	gi|17566404|ref|NP_507296.1|
30	gi|17566406|ref|NP_507297.1|
30	gi|17560778|ref|NP_507342.1|
30	gi|17560780|ref|NP_507343.1|
30	gi|17566162|ref|NP_507354.1|
30	gi|17564792|ref|NP_507403.1|
30	gi|17559936|ref|NP_507419.1|
30	gi|17565244|ref|NP_507454.1|
30	gi|17566518|ref|NP_507843.1|
30	gi|17559864|ref|NP_507887.1|
30	gi|17559860|ref|NP_507889.1|
30	gi|17559872|ref|NP_507891.1|
30	gi|17561026|ref|NP_507981.1|
30	gi|17561028|ref|NP_507982.1|
31	gi|32564637|ref|NP_494882.2|
31	gi|17534685|ref|NP_494883.1|
31	gi|17534687|ref|NP_494884.1|
31	gi|17535437|ref|NP_494887.1|
31	gi|17535439|ref|NP_494889.1|
31	gi|17537895|ref|NP_494902.1|
31	gi|17536525|ref|NP_495967.1|
31	gi|17534681|ref|NP_496357.1|
31	gi|17537261|ref|NP_496858.1|
31	gi|17533775|ref|NP_496859.1|
31	gi|17533781|ref|NP_496860.1|
31	gi|17533779|ref|NP_496861.1|
31	gi|17533777|ref|NP_496862.1|
31	gi|17533783|ref|NP_496863.1|
31	gi|17533789|ref|NP_496864.1|
31	gi|17533785|ref|NP_496865.1|
31	gi|17533787|ref|NP_496866.1|
31	gi|17537485|ref|NP_497115.1|
31	gi|17537487|ref|NP_497116.1|
31	gi|17537489|ref|NP_497117.1|
31	gi|17537491|ref|NP_497118.1|
31	gi|17537493|ref|NP_497119.1|
31	gi|17537497|ref|NP_497121.1|
31	gi|32565684|ref|NP_497123.2|
31	gi|32565758|ref|NP_741060.2|
31	gi|32564842|ref|NP_741061.2|
31	gi|17540724|ref|NP_499981.1|
31	gi|17540934|ref|NP_501846.1|
31	gi|17540932|ref|NP_501847.1|
31	gi|17541378|ref|NP_501848.1|
31	gi|17566902|ref|NP_503492.1|
31	gi|17565374|ref|NP_503532.1|
31	gi|17557472|ref|NP_503968.1|
31	gi|17560538|ref|NP_506983.1|
31	gi|17560032|ref|NP_507095.1|
31	gi|17569381|ref|NP_508625.1|
31	gi|25152187|ref|NP_509652.2|
32	gi|17507415|ref|NP_491275.1|
32	gi|17507417|ref|NP_491276.1|
32	gi|17507407|ref|NP_491277.1|
32	gi|17507405|ref|NP_491278.1|
32	gi|17507651|ref|NP_491657.1|
32	gi|17505300|ref|NP_491722.1|
32	gi|17511089|ref|NP_491758.1|
32	gi|17509277|ref|NP_491761.1|
32	gi|17506237|ref|NP_491872.1|
32	gi|17509337|ref|NP_492100.1|
32	gi|17509155|ref|NP_492194.1|
32	gi|17506837|ref|NP_492454.1|
32	gi|17506573|ref|NP_492647.1|
32	gi|17535377|ref|NP_495184.1|
32	gi|17536251|ref|NP_495794.1|
32	gi|17534045|ref|NP_495925.1|
32	gi|25146572|ref|NP_741043.1|
32	gi|25146575|ref|NP_741044.1|
32	gi|17555752|ref|NP_497497.1|
32	gi|17556034|ref|NP_497499.1|
32	gi|25143920|ref|NP_498245.2|
32	gi|17553080|ref|NP_498458.1|
32	gi|17541540|ref|NP_499934.1|
32	gi|17543270|ref|NP_500128.1|
32	gi|17538406|ref|NP_500718.1|
32	gi|17540214|ref|NP_500756.1|
32	gi|17544560|ref|NP_500775.1|
32	gi|17544616|ref|NP_500806.1|
32	gi|17544618|ref|NP_500807.1|
32	gi|17538678|ref|NP_501041.1|
32	gi|17539010|ref|NP_501293.1|
32	gi|17544710|ref|NP_501721.1|
32	gi|17541250|ref|NP_501766.1|
32	gi|17541230|ref|NP_501863.1|
32	gi|17541854|ref|NP_501894.1|
32	gi|17540192|ref|NP_502058.1|
33	gi|32564817|ref|NP_493983.3|
33	gi|25148479|ref|NP_494086.2|
33	gi|17536131|ref|NP_494087.1|
33	gi|17536129|ref|NP_494088.1|
33	gi|17531809|ref|NP_494101.1|
33	gi|17531807|ref|NP_494102.1|
33	gi|17531829|ref|NP_494103.1|
33	gi|17531831|ref|NP_494104.1|
33	gi|17531805|ref|NP_494105.1|
33	gi|17531815|ref|NP_494106.1|
33	gi|17531817|ref|NP_494107.1|
33	gi|17531819|ref|NP_494108.1|
33	gi|17531821|ref|NP_494109.1|
33	gi|17531823|ref|NP_494110.1|
33	gi|17531825|ref|NP_494111.1|
33	gi|17531827|ref|NP_494112.1|
33	gi|32565229|ref|NP_494113.2|
33	gi|17532445|ref|NP_494115.1|
33	gi|17532443|ref|NP_494116.1|
33	gi|17532441|ref|NP_494117.1|
33	gi|32564788|ref|NP_494118.2|
33	gi|17534235|ref|NP_494119.1|
33	gi|17537845|ref|NP_494136.1|
33	gi|17537847|ref|NP_494138.1|
33	gi|17537849|ref|NP_494139.1|
33	gi|32565235|ref|NP_494144.2|
33	gi|17532361|ref|NP_494145.1|
33	gi|17532359|ref|NP_494146.1|
33	gi|17532357|ref|NP_494147.1|
33	gi|17534621|ref|NP_494150.1|
33	gi|17536299|ref|NP_494181.1|
33	gi|17535627|ref|NP_494182.1|
33	gi|17535637|ref|NP_494187.1|
33	gi|17535639|ref|NP_494188.1|
33	gi|17532337|ref|NP_494201.1|
33	gi|17570541|ref|NP_508373.1|
34	gi|17532193|ref|NP_496869.1|
34	gi|17555928|ref|NP_499435.1|
34	gi|17556518|ref|NP_499593.1|
34	gi|17542918|ref|NP_500676.1|
34	gi|17542926|ref|NP_500678.1|
34	gi|17538572|ref|NP_502631.1|
34	gi|17543462|ref|NP_502641.1|
34	gi|17543932|ref|NP_502738.1|
34	gi|17543930|ref|NP_502739.1|
34	gi|17557506|ref|NP_504892.1|
34	gi|17558196|ref|NP_506704.1|
34	gi|17564170|ref|NP_506746.1|
34	gi|17565394|ref|NP_506838.1|
34	gi|17560312|ref|NP_506871.1|
34	gi|17557360|ref|NP_506881.1|
34	gi|17560668|ref|NP_507008.1|
34	gi|17559682|ref|NP_507041.1|
34	gi|17560982|ref|NP_507061.1|
34	gi|17559464|ref|NP_507065.1|
34	gi|17566364|ref|NP_507275.1|
34	gi|17566392|ref|NP_507290.1|
34	gi|17561146|ref|NP_507388.1|
34	gi|17561148|ref|NP_507389.1|
34	gi|17561150|ref|NP_507390.1|
34	gi|17561152|ref|NP_507391.1|
34	gi|17561154|ref|NP_507392.1|
34	gi|17558540|ref|NP_507447.1|
34	gi|17558538|ref|NP_507448.1|
34	gi|17558528|ref|NP_507449.1|
34	gi|17561582|ref|NP_507460.1|
34	gi|17566080|ref|NP_507530.1|
34	gi|17565402|ref|NP_507537.1|
34	gi|17565404|ref|NP_507538.1|
34	gi|17565420|ref|NP_507573.1|
34	gi|17568223|ref|NP_508255.1|
34	gi|17570013|ref|NP_510419.1|
35	gi|17510385|ref|NP_490761.1|
35	gi|17510559|ref|NP_490891.1|
35	gi|17509811|ref|NP_490989.1|
35	gi|17510309|ref|NP_491113.1|
35	gi|17510307|ref|NP_491112.1|
35	gi|17507641|ref|NP_491652.1|
35	gi|32564046|ref|NP_871838.1|
35	gi|17507881|ref|NP_491681.1|
35	gi|17507121|ref|NP_491703.1|
35	gi|17507879|ref|NP_491876.1|
35	gi|17507945|ref|NP_491962.1|
35	gi|17507877|ref|NP_491963.1|
35	gi|17508543|ref|NP_492326.1|
[truncated: 19,124 more rows]
