# Supplementary material for: C-terminal motif prediction in eukaryotic proteomes using comparative genomics and statistical over-representation across protein families
Source: BMC Genomics. 2007 Jun 26;8:191. doi: 10.1186/1471-2164-8-191 (PMC1929074; doi:10.1186/1471-2164-8-191)
Supplement: Additional File 5 — famMCL generated protein families in all species [file 1471-2164-8-191-S5.zip › protein_families/D_melanogaster.fmcl]

0	gi|18543217|gnl|REF_FlyBase|CG11398-PA
0	gi|45549097|gnl|REF_FlyBase|CG2711-PA
0	gi|18543301|gnl|REF_FlyBase|CG2712-PA
0	gi|24639782|gnl|REF_FlyBase|CG32772-PA
0	gi|24640289|gnl|REF_FlyBase|CG3032-PA
0	gi|24640510|gnl|REF_FlyBase|CG2116-PA
0	gi|24640513|gnl|REF_FlyBase|CG2120-PA
0	gi|18858073|gnl|REF_FlyBase|CG2129-PA
0	gi|24640520|gnl|REF_FlyBase|CG15336-PA
0	gi|18857975|gnl|REF_FlyBase|CG10959-PA
0	gi|24640525|gnl|REF_FlyBase|CG18262-PA
0	gi|24641029|gnl|REF_FlyBase|CG2889-PA
0	gi|24641121|gnl|REF_FlyBase|CG2202-PA
0	gi|18859703|gnl|REF_FlyBase|CG11696-PA
0	gi|24641328|gnl|REF_FlyBase|CG11695-PA
0	gi|24642221|gnl|REF_FlyBase|CG9215-PA
0	gi|18859997|gnl|REF_FlyBase|CG9609-PA
0	gi|24643134|gnl|REF_FlyBase|CG7101-PA
0	gi|24644071|gnl|REF_FlyBase|CG14655-PA
0	gi|21357995|gnl|REF_FlyBase|CG10267-PA
0	gi|45550706|gnl|REF_FlyBase|CG32466-PA
0	gi|45553301|gnl|REF_FlyBase|CG32466-PB
0	gi|21355127|gnl|REF_FlyBase|CG2678-PA
0	gi|28571581|gnl|REF_FlyBase|CG7963-PA
0	gi|28571587|gnl|REF_FlyBase|CG8145-PA
0	gi|28571589|gnl|REF_FlyBase|CG11762-PA
0	gi|24645148|gnl|REF_FlyBase|CG8159-PA
0	gi|24645150|gnl|REF_FlyBase|CG9793-PA
0	gi|21355383|gnl|REF_FlyBase|CG9797-PA
0	gi|21355909|gnl|REF_FlyBase|CG8301-PA
0	gi|28571615|gnl|REF_FlyBase|CG8319-PA
0	gi|24645513|gnl|REF_FlyBase|CG8484-PA
0	gi|45550724|gnl|REF_FlyBase|CG6254-PA
0	gi|24645869|gnl|REF_FlyBase|CG4820-PA
0	gi|24645871|gnl|REF_FlyBase|CG6689-PA
0	gi|24645899|gnl|REF_FlyBase|CG31441-PA
0	gi|21356419|gnl|REF_FlyBase|CG31388-PA
0	gi|28571653|gnl|REF_FlyBase|CG14710-PA
0	gi|24646009|gnl|REF_FlyBase|CG6808-PA
0	gi|24646011|gnl|REF_FlyBase|CG14711-PA
0	gi|24646017|gnl|REF_FlyBase|CG18764-PA
0	gi|24646039|gnl|REF_FlyBase|CG18476-PA
0	gi|21356785|gnl|REF_FlyBase|CG3281-PA
0	gi|24646290|gnl|REF_FlyBase|CG5245-PA
0	gi|24646800|gnl|REF_FlyBase|CG8573-PB
0	gi|17737957|gnl|REF_FlyBase|CG8573-PA
0	gi|21357595|gnl|REF_FlyBase|CG6654-PA
0	gi|24647409|gnl|REF_FlyBase|CG10309-PA
0	gi|24647781|gnl|REF_FlyBase|CG17803-PA
0	gi|21357181|gnl|REF_FlyBase|CG17806-PA
0	gi|28572980|gnl|REF_FlyBase|CG17802-PA
0	gi|24647786|gnl|REF_FlyBase|CG17801-PA
0	gi|21357113|gnl|REF_FlyBase|CG7357-PA
0	gi|17136700|gnl|REF_FlyBase|CG7672-PA
0	gi|24647940|gnl|REF_FlyBase|CG7672-PB
0	gi|24648010|gnl|REF_FlyBase|CG31224-PA
0	gi|17738045|gnl|REF_FlyBase|CG5557-PA
0	gi|28572159|gnl|REF_FlyBase|CG4424-PA
0	gi|21356209|gnl|REF_FlyBase|CG4854-PA
0	gi|24648334|gnl|REF_FlyBase|CG4413-PA
0	gi|21356211|gnl|REF_FlyBase|CG4936-PA
0	gi|24648387|gnl|REF_FlyBase|CG4360-PA
0	gi|24649219|gnl|REF_FlyBase|CG31365-PA
0	gi|24650048|gnl|REF_FlyBase|CG10669-PA
0	gi|24650050|gnl|REF_FlyBase|CG11902-PA
0	gi|21356797|gnl|REF_FlyBase|CG4730-PA
0	gi|17136780|gnl|REF_FlyBase|CG1454-PA
0	gi|24651265|gnl|REF_FlyBase|CG7928-PA
0	gi|17864100|gnl|REF_FlyBase|CG7938-PA
0	gi|17864104|gnl|REF_FlyBase|CG17958-PA
0	gi|24651690|gnl|REF_FlyBase|CG1792-PA
0	gi|24585983|gnl|REF_FlyBase|CG30431-PA
0	gi|24586022|gnl|REF_FlyBase|CG30443-PA
0	gi|24586278|gnl|REF_FlyBase|CG1605-PA
0	gi|24586280|gnl|REF_FlyBase|CG1603-PA
0	gi|20129757|gnl|REF_FlyBase|CG1602-PA
0	gi|24586619|gnl|REF_FlyBase|CG8643-PA
0	gi|19921962|gnl|REF_FlyBase|CG18011-PA
0	gi|21686989|gnl|REF_FlyBase|CG12942-PA
0	gi|24653562|gnl|REF_FlyBase|CG8367-PB
0	gi|24653566|gnl|REF_FlyBase|CG8367-PD
0	gi|24653564|gnl|REF_FlyBase|CG8367-PA
0	gi|24653568|gnl|REF_FlyBase|CG8367-PC
0	gi|24653645|gnl|REF_FlyBase|CG17385-PA
0	gi|20130027|gnl|REF_FlyBase|CG8388-PA
0	gi|28573467|gnl|REF_FlyBase|CG4282-PA
0	gi|24655176|gnl|REF_FlyBase|CG15073-PA
0	gi|28573681|gnl|REF_FlyBase|CG33133-PA
0	gi|28573655|gnl|REF_FlyBase|CG3941-PA
0	gi|45551157|gnl|REF_FlyBase|CG3941-PB
0	gi|19922922|gnl|REF_FlyBase|CG4707-PA
0	gi|17647565|gnl|REF_FlyBase|CG3340-PA
0	gi|19920538|gnl|REF_FlyBase|CG31670-PA
0	gi|20129193|gnl|REF_FlyBase|CG18555-PA
0	gi|24581368|gnl|REF_FlyBase|CG3485-PA
0	gi|17136746|gnl|REF_FlyBase|CG3242-PA
0	gi|24581484|gnl|REF_FlyBase|CG3851-PA
0	gi|17136748|gnl|REF_FlyBase|CG10021-PC
0	gi|24581536|gnl|REF_FlyBase|CG10021-PB
0	gi|24581534|gnl|REF_FlyBase|CG10021-PA
0	gi|24581538|gnl|REF_FlyBase|CG10021-PD
0	gi|19920662|gnl|REF_FlyBase|CG3407-PA
0	gi|19920688|gnl|REF_FlyBase|CG15436-PA
0	gi|17137728|gnl|REF_FlyBase|CG18783-PB
0	gi|17137730|gnl|REF_FlyBase|CG18783-PA
0	gi|24582348|gnl|REF_FlyBase|CG31632-PA
0	gi|24582858|gnl|REF_FlyBase|CG9233-PA
0	gi|17137452|gnl|REF_FlyBase|CG3998-PA
0	gi|19921116|gnl|REF_FlyBase|CG12299-PA
0	gi|17137354|gnl|REF_FlyBase|CG14938-PC
0	gi|24583731|gnl|REF_FlyBase|CG14938-PD
0	gi|17137356|gnl|REF_FlyBase|CG14938-PB
0	gi|17137352|gnl|REF_FlyBase|CG14938-PA
0	gi|24583805|gnl|REF_FlyBase|CG6792-PA
0	gi|24584401|gnl|REF_FlyBase|CG15269-PA
0	gi|17933736|gnl|REF_FlyBase|CG4148-PA
0	gi|45550341|gnl|REF_FlyBase|CG17328-PA
0	gi|24584665|gnl|REF_FlyBase|CG31782-PA
0	gi|28574414|gnl|REF_FlyBase|CG31782-PB
0	gi|24585156|gnl|REF_FlyBase|CG17568-PA
0	gi|24585305|gnl|REF_FlyBase|CG10366-PA
0	gi|24585313|gnl|REF_FlyBase|CG10462-PA
0	gi|24585726|gnl|REF_FlyBase|CG31612-PA
0	gi|20129701|gnl|REF_FlyBase|CG1832-PA
0	gi|62471661|gnl|REF_FlyBase|CG1832-PB
0	gi|21358403|gnl|REF_FlyBase|CG5249-PA
0	gi|21356747|gnl|REF_FlyBase|CG8591-PA
0	gi|45550605|gnl|REF_FlyBase|CG10654-PA
0	gi|17864450|gnl|REF_FlyBase|CG32120-PA
0	gi|17647627|gnl|REF_FlyBase|CG8474-PA
0	gi|21357055|gnl|REF_FlyBase|CG17359-PA
0	gi|45550623|gnl|REF_FlyBase|CG7372-PA
0	gi|17737715|gnl|REF_FlyBase|CG5683-PB
0	gi|24668061|gnl|REF_FlyBase|CG5683-PA
0	gi|24668067|gnl|REF_FlyBase|CG5683-PC
0	gi|24668087|gnl|REF_FlyBase|CG7204-PA
0	gi|24668325|gnl|REF_FlyBase|CG11247-PB
0	gi|24668321|gnl|REF_FlyBase|CG11247-PA
0	gi|62472354|gnl|REF_FlyBase|CG11352-PD
0	gi|24668716|gnl|REF_FlyBase|CG11352-PB
0	gi|21356293|gnl|REF_FlyBase|CG11352-PC
1	gi|20128823|gnl|REF_FlyBase|CG11664-PA
1	gi|24639104|gnl|REF_FlyBase|CG14780-PA
1	gi|24640013|gnl|REF_FlyBase|CG6041-PA
1	gi|24640015|gnl|REF_FlyBase|CG32755-PA
1	gi|24640017|gnl|REF_FlyBase|CG6048-PA
1	gi|24642609|gnl|REF_FlyBase|CG9676-PA
1	gi|45549574|gnl|REF_FlyBase|CG9675-PA
1	gi|24642613|gnl|REF_FlyBase|CG9673-PA
1	gi|24642615|gnl|REF_FlyBase|CG4653-PA
1	gi|18860001|gnl|REF_FlyBase|CG9672-PA
1	gi|24643597|gnl|REF_FlyBase|CG2071-PA
1	gi|24643601|gnl|REF_FlyBase|CG1304-PA
1	gi|24643664|gnl|REF_FlyBase|CG32523-PA
1	gi|24646210|gnl|REF_FlyBase|CG17404-PA
1	gi|24646212|gnl|REF_FlyBase|CG12256-PA
1	gi|24646214|gnl|REF_FlyBase|CG3916-PA
1	gi|24646240|gnl|REF_FlyBase|CG10041-PA
1	gi|17136448|gnl|REF_FlyBase|CG4316-PA
1	gi|24647444|gnl|REF_FlyBase|CG10405-PA
1	gi|24647615|gnl|REF_FlyBase|CG17477-PA
1	gi|24647617|gnl|REF_FlyBase|CG31269-PA
1	gi|21356571|gnl|REF_FlyBase|CG31265-PA
1	gi|24647620|gnl|REF_FlyBase|CG17475-PA
1	gi|24647622|gnl|REF_FlyBase|CG4053-PA
1	gi|24647628|gnl|REF_FlyBase|CG31267-PA
1	gi|24647630|gnl|REF_FlyBase|CG5246-PA
1	gi|24647632|gnl|REF_FlyBase|CG5255-PA
1	gi|21355893|gnl|REF_FlyBase|CG15498-PA
1	gi|24649918|gnl|REF_FlyBase|CG11836-PB
1	gi|21356249|gnl|REF_FlyBase|CG11836-PA
1	gi|24650273|gnl|REF_FlyBase|CG6069-PA
1	gi|24650778|gnl|REF_FlyBase|CG4815-PA
1	gi|21358525|gnl|REF_FlyBase|CG7829-PA
1	gi|24651159|gnl|REF_FlyBase|CG7829-PB
1	gi|24586556|gnl|REF_FlyBase|CG30371-PA
1	gi|45550384|gnl|REF_FlyBase|CG8213-PA
1	gi|24651942|gnl|REF_FlyBase|CG11824-PA
1	gi|24651946|gnl|REF_FlyBase|CG8172-PA
1	gi|19922026|gnl|REF_FlyBase|CG12350-PA
1	gi|45550412|gnl|REF_FlyBase|CG12388-PA
1	gi|17648133|gnl|REF_FlyBase|CG12387-PA
1	gi|17986085|gnl|REF_FlyBase|CG12386-PA
1	gi|17986087|gnl|REF_FlyBase|CG12385-PA
1	gi|17136562|gnl|REF_FlyBase|CG18444-PA
1	gi|17933738|gnl|REF_FlyBase|CG18681-PA
1	gi|24652706|gnl|REF_FlyBase|CG18211-PA
1	gi|24652708|gnl|REF_FlyBase|CG30028-PA
1	gi|24652710|gnl|REF_FlyBase|CG30031-PA
1	gi|24652712|gnl|REF_FlyBase|CG30025-PA
1	gi|24652714|gnl|REF_FlyBase|CG12351-PA
1	gi|17986089|gnl|REF_FlyBase|CG7754-PA
1	gi|24653378|gnl|REF_FlyBase|CG4812-PA
1	gi|24653960|gnl|REF_FlyBase|CG8299-PA
1	gi|24654217|gnl|REF_FlyBase|CG5197-PA
1	gi|24656225|gnl|REF_FlyBase|CG11192-PA
1	gi|28573693|gnl|REF_FlyBase|CG33008-PA
1	gi|28573697|gnl|REF_FlyBase|CG33008-PC
1	gi|24657332|gnl|REF_FlyBase|CG18735-PA
1	gi|19922714|gnl|REF_FlyBase|CG4386-PA
1	gi|24657362|gnl|REF_FlyBase|CG9294-PA
1	gi|45552791|gnl|REF_FlyBase|CG9294-PB
1	gi|24658930|gnl|REF_FlyBase|CG32834-PA
1	gi|24658944|gnl|REF_FlyBase|CG32833-PA
1	gi|24658952|gnl|REF_FlyBase|CG9897-PA
1	gi|24762751|gnl|REF_FlyBase|CG3650-PA
1	gi|19920460|gnl|REF_FlyBase|CG11912-PA
1	gi|24580619|gnl|REF_FlyBase|CG11911-PA
1	gi|28573984|gnl|REF_FlyBase|CG33127-PA
1	gi|24581073|gnl|REF_FlyBase|CG17240-PA
1	gi|24581075|gnl|REF_FlyBase|CG17239-PA
1	gi|24581077|gnl|REF_FlyBase|CG17234-PA
1	gi|19920566|gnl|REF_FlyBase|CG17012-PA
1	gi|24581083|gnl|REF_FlyBase|CG17242-PA
1	gi|24581085|gnl|REF_FlyBase|CG4271-PA
1	gi|24581087|gnl|REF_FlyBase|CG31681-PA
1	gi|24581459|gnl|REF_FlyBase|CG31954-PA
1	gi|24581698|gnl|REF_FlyBase|CG3355-PA
1	gi|24582982|gnl|REF_FlyBase|CG9564-PA
1	gi|19921182|gnl|REF_FlyBase|CG16996-PA
1	gi|24583846|gnl|REF_FlyBase|CG16997-PA
1	gi|24584061|gnl|REF_FlyBase|CG31728-PA
1	gi|24584310|gnl|REF_FlyBase|CG18125-PA
1	gi|20129689|gnl|REF_FlyBase|CG17571-PA
1	gi|24656592|gnl|REF_FlyBase|CG32271-PA
1	gi|28574991|gnl|REF_FlyBase|CG33159-PA
1	gi|24656601|gnl|REF_FlyBase|CG32277-PA
1	gi|28574989|gnl|REF_FlyBase|CG33160-PA
1	gi|28574985|gnl|REF_FlyBase|CG33161-PB
1	gi|28574987|gnl|REF_FlyBase|CG33161-PA
1	gi|24659041|gnl|REF_FlyBase|CG10469-PA
1	gi|24660230|gnl|REF_FlyBase|CG16998-PA
1	gi|24660236|gnl|REF_FlyBase|CG32374-PA
1	gi|24660241|gnl|REF_FlyBase|CG32376-PA
1	gi|24664187|gnl|REF_FlyBase|CG4613-PA
1	gi|21357887|gnl|REF_FlyBase|CG4914-PA
1	gi|24666476|gnl|REF_FlyBase|CG6865-PA
1	gi|24667782|gnl|REF_FlyBase|CG10586-PA
1	gi|24667790|gnl|REF_FlyBase|CG11037-PA
1	gi|24667793|gnl|REF_FlyBase|CG10587-PA
2	gi|24639126|gnl|REF_FlyBase|CG11491-PF
2	gi|24639128|gnl|REF_FlyBase|CG11491-PA
2	gi|24639130|gnl|REF_FlyBase|CG11491-PD
2	gi|24639134|gnl|REF_FlyBase|CG11491-PC
2	gi|24639132|gnl|REF_FlyBase|CG11491-PB
2	gi|24639136|gnl|REF_FlyBase|CG11491-PE
2	gi|24639138|gnl|REF_FlyBase|CG11491-PG
2	gi|24640002|gnl|REF_FlyBase|CG12236-PA
2	gi|28571112|gnl|REF_FlyBase|CG12236-PB
2	gi|24640007|gnl|REF_FlyBase|CG3726-PA
2	gi|18859953|gnl|REF_FlyBase|CG8924-PB
2	gi|45555564|gnl|REF_FlyBase|CG8924-PA
2	gi|24647168|gnl|REF_FlyBase|CG6118-PA
2	gi|24649007|gnl|REF_FlyBase|CG31160-PA
2	gi|24651703|gnl|REF_FlyBase|CG1856-PA
2	gi|24651705|gnl|REF_FlyBase|CG1856-PB
2	gi|24651707|gnl|REF_FlyBase|CG1856-PE
2	gi|45549269|gnl|REF_FlyBase|CG1856-PC
2	gi|24651711|gnl|REF_FlyBase|CG1856-PF
2	gi|24651709|gnl|REF_FlyBase|CG1856-PD
2	gi|24652470|gnl|REF_FlyBase|CG12052-PG
2	gi|45552565|gnl|REF_FlyBase|CG12052-PX
2	gi|45552563|gnl|REF_FlyBase|CG12052-PY
2	gi|45552047|gnl|REF_FlyBase|CG12052-PN
2	gi|45552567|gnl|REF_FlyBase|CG12052-PW
2	gi|45552049|gnl|REF_FlyBase|CG12052-PO
2	gi|45552051|gnl|REF_FlyBase|CG12052-PJ
2	gi|45552053|gnl|REF_FlyBase|CG12052-PP
2	gi|24652480|gnl|REF_FlyBase|CG12052-PH
2	gi|24652482|gnl|REF_FlyBase|CG12052-PC
2	gi|28573899|gnl|REF_FlyBase|CG12052-PR
2	gi|28573885|gnl|REF_FlyBase|CG12052-PI
2	gi|28573887|gnl|REF_FlyBase|CG12052-PU
2	gi|28573903|gnl|REF_FlyBase|CG12052-PT
2	gi|28573883|gnl|REF_FlyBase|CG12052-PF
2	gi|45552057|gnl|REF_FlyBase|CG12052-PK
2	gi|45552569|gnl|REF_FlyBase|CG12052-PV
2	gi|24652490|gnl|REF_FlyBase|CG12052-PD
2	gi|24652492|gnl|REF_FlyBase|CG12052-PE
2	gi|24652488|gnl|REF_FlyBase|CG12052-PB
2	gi|28573901|gnl|REF_FlyBase|CG12052-PS
2	gi|28573881|gnl|REF_FlyBase|CG12052-PA
2	gi|28573889|gnl|REF_FlyBase|CG12052-PL
2	gi|28573897|gnl|REF_FlyBase|CG12052-PQ
2	gi|28573909|gnl|REF_FlyBase|CG12052-PM
2	gi|62471699|gnl|REF_FlyBase|CG2368-PL
2	gi|24654834|gnl|REF_FlyBase|CG5738-PD
2	gi|24654830|gnl|REF_FlyBase|CG5738-PC
2	gi|24654826|gnl|REF_FlyBase|CG5738-PB
2	gi|17865642|gnl|REF_FlyBase|CG5738-PA
2	gi|17985983|gnl|REF_FlyBase|CG7230-PA
2	gi|17136196|gnl|REF_FlyBase|CG4807-PA
2	gi|17136198|gnl|REF_FlyBase|CG4807-PB
2	gi|24654970|gnl|REF_FlyBase|CG9097-PB
2	gi|45552851|gnl|REF_FlyBase|CG9097-PA
2	gi|24654988|gnl|REF_FlyBase|CG9102-PA
2	gi|24656481|gnl|REF_FlyBase|CG11494-PA
2	gi|24656486|gnl|REF_FlyBase|CG11494-PB
3	gi|24638616|gnl|REF_FlyBase|CG1495-PC
3	gi|24638612|gnl|REF_FlyBase|CG1495-PA
3	gi|17975557|gnl|REF_FlyBase|CG1495-PG
3	gi|24638614|gnl|REF_FlyBase|CG1495-PB
3	gi|24638618|gnl|REF_FlyBase|CG1495-PE
3	gi|24638623|gnl|REF_FlyBase|CG1495-PH
3	gi|24638621|gnl|REF_FlyBase|CG1495-PD
3	gi|28558739|gnl|REF_FlyBase|CG32019-PA
3	gi|45552153|gnl|REF_FlyBase|CG32019-PD
3	gi|45552151|gnl|REF_FlyBase|CG32019-PC
3	gi|45552149|gnl|REF_FlyBase|CG32019-PE
3	gi|45549243|gnl|REF_FlyBase|CG18069-PC
3	gi|45551188|gnl|REF_FlyBase|CG18069-PA
3	gi|62484416|gnl|REF_FlyBase|CG18069-PE
3	gi|24638772|gnl|REF_FlyBase|CG18069-PB
3	gi|62473187|gnl|REF_FlyBase|CG18069-PG
3	gi|62484414|gnl|REF_FlyBase|CG18069-PD
3	gi|24639958|gnl|REF_FlyBase|CG3086-PC
3	gi|17864380|gnl|REF_FlyBase|CG3086-PB
3	gi|28571436|gnl|REF_FlyBase|CG3086-PD
3	gi|24641315|gnl|REF_FlyBase|CG32666-PB
3	gi|45554857|gnl|REF_FlyBase|CG32666-PA
3	gi|24641361|gnl|REF_FlyBase|CG1830-PB
3	gi|24641363|gnl|REF_FlyBase|CG1830-PA
3	gi|24641365|gnl|REF_FlyBase|CG1830-PC
3	gi|17137760|gnl|REF_FlyBase|CG6551-PA
3	gi|24643118|gnl|REF_FlyBase|CG7001-PA
3	gi|24643817|gnl|REF_FlyBase|CG17596-PA
3	gi|24645306|gnl|REF_FlyBase|CG8866-PA
3	gi|21355829|gnl|REF_FlyBase|CG8866-PB
3	gi|24646073|gnl|REF_FlyBase|CG17342-PA
3	gi|24646075|gnl|REF_FlyBase|CG17342-PB
3	gi|17136516|gnl|REF_FlyBase|CG3068-PA
3	gi|24647440|gnl|REF_FlyBase|CG14895-PB
3	gi|24647442|gnl|REF_FlyBase|CG14895-PA
3	gi|45551927|gnl|REF_FlyBase|CG7125-PD
3	gi|45551925|gnl|REF_FlyBase|CG7125-PC
3	gi|45551923|gnl|REF_FlyBase|CG7125-PB
3	gi|45550768|gnl|REF_FlyBase|CG7125-PA
3	gi|17864122|gnl|REF_FlyBase|CG12066-PA
3	gi|17136724|gnl|REF_FlyBase|CG17998-PA
3	gi|19921930|gnl|REF_FlyBase|CG1776-PA
3	gi|19922870|gnl|REF_FlyBase|CG3105-PA
3	gi|24762562|gnl|REF_FlyBase|CG4012-PA
3	gi|17137514|gnl|REF_FlyBase|CG6620-PA
3	gi|17137306|gnl|REF_FlyBase|CG10895-PA
3	gi|24585370|gnl|REF_FlyBase|CG10895-PC
3	gi|17137304|gnl|REF_FlyBase|CG10895-PB
3	gi|24656537|gnl|REF_FlyBase|CG14964-PA
3	gi|24658719|gnl|REF_FlyBase|CG10539-PA
3	gi|24663340|gnl|REF_FlyBase|CG10522-PA
3	gi|62472270|gnl|REF_FlyBase|CG12306-PB
3	gi|24667346|gnl|REF_FlyBase|CG12306-PA
3	gi|21358073|gnl|REF_FlyBase|CG7186-PA
4	gi|17137774|gnl|REF_FlyBase|CG11420-PA
4	gi|17137472|gnl|REF_FlyBase|CG3051-PA
4	gi|24639066|gnl|REF_FlyBase|CG3051-PB
4	gi|45553923|gnl|REF_FlyBase|CG3051-PC
4	gi|20128911|gnl|REF_FlyBase|CG4290-PA
4	gi|18858209|gnl|REF_FlyBase|CG17256-PA
4	gi|45553329|gnl|REF_FlyBase|CG11870-PC
4	gi|45550727|gnl|REF_FlyBase|CG11870-PA
4	gi|45551867|gnl|REF_FlyBase|CG11870-PB
4	gi|45553327|gnl|REF_FlyBase|CG11870-PD
4	gi|21356423|gnl|REF_FlyBase|CG17216-PA
4	gi|21356537|gnl|REF_FlyBase|CG6715-PA
4	gi|21356949|gnl|REF_FlyBase|CG14305-PA
4	gi|24648000|gnl|REF_FlyBase|CG14305-PB
4	gi|24648002|gnl|REF_FlyBase|CG14305-PC
4	gi|24649331|gnl|REF_FlyBase|CG10177-PA
4	gi|24653592|gnl|REF_FlyBase|CG8485-PD
4	gi|24653586|gnl|REF_FlyBase|CG8485-PA
4	gi|24653588|gnl|REF_FlyBase|CG8485-PB
4	gi|24653590|gnl|REF_FlyBase|CG8485-PC
4	gi|24655167|gnl|REF_FlyBase|CG15072-PA
4	gi|45552751|gnl|REF_FlyBase|CG8201-PA
4	gi|45552749|gnl|REF_FlyBase|CG8201-PB
4	gi|62471745|gnl|REF_FlyBase|CG8201-PN
4	gi|62471749|gnl|REF_FlyBase|CG8201-PL
4	gi|45552737|gnl|REF_FlyBase|CG8201-PH
4	gi|45552733|gnl|REF_FlyBase|CG8201-PJ
4	gi|45552731|gnl|REF_FlyBase|CG8201-PO
4	gi|45552735|gnl|REF_FlyBase|CG8201-PI
4	gi|62471743|gnl|REF_FlyBase|CG8201-PQ
4	gi|45552739|gnl|REF_FlyBase|CG8201-PG
4	gi|45552745|gnl|REF_FlyBase|CG8201-PF
4	gi|45552747|gnl|REF_FlyBase|CG8201-PD
4	gi|45552741|gnl|REF_FlyBase|CG8201-PC
4	gi|62471747|gnl|REF_FlyBase|CG8201-PM
4	gi|45552743|gnl|REF_FlyBase|CG8201-PE
4	gi|45550904|gnl|REF_FlyBase|CG4629-PB
4	gi|45550091|gnl|REF_FlyBase|CG4629-PA
4	gi|45552175|gnl|REF_FlyBase|CG4629-PC
4	gi|24582158|gnl|REF_FlyBase|CG9222-PA
4	gi|17136948|gnl|REF_FlyBase|CG17161-PA
4	gi|24584657|gnl|REF_FlyBase|CG17161-PB
4	gi|24584659|gnl|REF_FlyBase|CG17161-PC
4	gi|62484364|gnl|REF_FlyBase|CG17161-PD
4	gi|24663470|gnl|REF_FlyBase|CG10967-PA
4	gi|45550626|gnl|REF_FlyBase|CG6114-PA
5	gi|24639106|gnl|REF_FlyBase|CG14791-PB
5	gi|18543235|gnl|REF_FlyBase|CG14791-PC
5	gi|24639915|gnl|REF_FlyBase|CG3129-PA
5	gi|24640395|gnl|REF_FlyBase|CG12156-PA
5	gi|24641019|gnl|REF_FlyBase|CG2885-PA
5	gi|24641047|gnl|REF_FlyBase|CG32678-PA
5	gi|24641058|gnl|REF_FlyBase|CG9807-PA
5	gi|24641064|gnl|REF_FlyBase|CG32673-PA
5	gi|24641150|gnl|REF_FlyBase|CG32671-PA
5	gi|24641152|gnl|REF_FlyBase|CG32670-PA
5	gi|24641533|gnl|REF_FlyBase|CG1900-PA
5	gi|24641535|gnl|REF_FlyBase|CG1900-PB
5	gi|20129057|gnl|REF_FlyBase|CG9575-PA
5	gi|17737369|gnl|REF_FlyBase|CG17060-PA
5	gi|21357169|gnl|REF_FlyBase|CG2108-PA
5	gi|19549675|gnl|REF_FlyBase|CG5771-PA
5	gi|17137216|gnl|REF_FlyBase|CG5771-PB
5	gi|24648682|gnl|REF_FlyBase|CG3320-PA
5	gi|28572143|gnl|REF_FlyBase|CG3320-PB
5	gi|17865835|gnl|REF_FlyBase|CG5915-PA
5	gi|24649793|gnl|REF_FlyBase|CG31118-PA
5	gi|17137088|gnl|REF_FlyBase|CG3269-PA
5	gi|17737457|gnl|REF_FlyBase|CG7576-PA
5	gi|24654467|gnl|REF_FlyBase|CG4921-PA
5	gi|45552705|gnl|REF_FlyBase|CG4921-PC
5	gi|17647849|gnl|REF_FlyBase|CG4921-PB
5	gi|17864296|gnl|REF_FlyBase|CG3870-PA
5	gi|24581110|gnl|REF_FlyBase|CG3664-PF
5	gi|24581103|gnl|REF_FlyBase|CG3664-PB
5	gi|24581107|gnl|REF_FlyBase|CG3664-PD
5	gi|24581105|gnl|REF_FlyBase|CG3664-PC
5	gi|17736973|gnl|REF_FlyBase|CG3664-PE
5	gi|24581101|gnl|REF_FlyBase|CG3664-PA
5	gi|19920864|gnl|REF_FlyBase|CG9100-PB
5	gi|24582407|gnl|REF_FlyBase|CG9100-PA
5	gi|24582410|gnl|REF_FlyBase|CG9100-PC
5	gi|17137220|gnl|REF_FlyBase|CG6601-PA
5	gi|28574177|gnl|REF_FlyBase|CG4212-PB
5	gi|28574179|gnl|REF_FlyBase|CG4212-PC
5	gi|17137218|gnl|REF_FlyBase|CG4212-PA
5	gi|19921534|gnl|REF_FlyBase|CG9994-PA
5	gi|19923014|gnl|REF_FlyBase|CG12015-PA
5	gi|24655506|gnl|REF_FlyBase|CG7980-PA
5	gi|17737545|gnl|REF_FlyBase|CG7062-PA
5	gi|17737663|gnl|REF_FlyBase|CG8287-PA
5	gi|24668006|gnl|REF_FlyBase|CG7605-PA
6	gi|23397593|gnl|REF_FlyBase|CG3156-PA
6	gi|24641565|gnl|REF_FlyBase|CG1824-PA
6	gi|21356615|gnl|REF_FlyBase|CG14709-PA
6	gi|21357907|gnl|REF_FlyBase|CG4225-PA
6	gi|24648279|gnl|REF_FlyBase|CG4562-PA
6	gi|24649703|gnl|REF_FlyBase|CG5789-PA
6	gi|21358185|gnl|REF_FlyBase|CG11897-PB
6	gi|24650986|gnl|REF_FlyBase|CG11897-PA
6	gi|24650989|gnl|REF_FlyBase|CG11898-PA
6	gi|45550390|gnl|REF_FlyBase|CG8799-PA
6	gi|24653245|gnl|REF_FlyBase|CG3879-PA
6	gi|22026798|gnl|REF_FlyBase|CG8523-PA
6	gi|24656876|gnl|REF_FlyBase|CG10505-PA
6	gi|19920928|gnl|REF_FlyBase|CG7806-PA
6	gi|62484234|gnl|REF_FlyBase|CG7627-PA
6	gi|17137736|gnl|REF_FlyBase|CG5772-PA
6	gi|45552351|gnl|REF_FlyBase|CG6214-PD
6	gi|45552349|gnl|REF_FlyBase|CG6214-PE
6	gi|45552347|gnl|REF_FlyBase|CG6214-PF
6	gi|45552353|gnl|REF_FlyBase|CG6214-PC
6	gi|45550972|gnl|REF_FlyBase|CG6214-PA
6	gi|45552359|gnl|REF_FlyBase|CG6214-PO
6	gi|45552345|gnl|REF_FlyBase|CG6214-PG
6	gi|45552357|gnl|REF_FlyBase|CG6214-PP
6	gi|45552343|gnl|REF_FlyBase|CG6214-PH
6	gi|45552339|gnl|REF_FlyBase|CG6214-PJ
6	gi|45552361|gnl|REF_FlyBase|CG6214-PN
6	gi|45552337|gnl|REF_FlyBase|CG6214-PK
6	gi|24583969|gnl|REF_FlyBase|CG6214-PB
6	gi|45552341|gnl|REF_FlyBase|CG6214-PI
6	gi|45552335|gnl|REF_FlyBase|CG6214-PL
6	gi|45552355|gnl|REF_FlyBase|CG6214-PQ
6	gi|45552363|gnl|REF_FlyBase|CG6214-PM
6	gi|24585091|gnl|REF_FlyBase|CG31792-PA
6	gi|28574259|gnl|REF_FlyBase|CG31793-PA
6	gi|45552437|gnl|REF_FlyBase|CG9270-PB
6	gi|24585557|gnl|REF_FlyBase|CG9270-PA
6	gi|45551501|gnl|REF_FlyBase|CG7955-PA
6	gi|45551502|gnl|REF_FlyBase|CG7955-PB
6	gi|21357851|gnl|REF_FlyBase|CG7955-PC
6	gi|24659289|gnl|REF_FlyBase|CG10226-PA
6	gi|17136662|gnl|REF_FlyBase|CG10181-PA
7	gi|24641148|gnl|REF_FlyBase|CG2174-PA
7	gi|45553485|gnl|REF_FlyBase|CG5501-PB
7	gi|45553483|gnl|REF_FlyBase|CG5501-PD
7	gi|24586270|gnl|REF_FlyBase|CG2146-PC
7	gi|17137244|gnl|REF_FlyBase|CG2146-PA
7	gi|24586273|gnl|REF_FlyBase|CG2146-PB
7	gi|62471805|gnl|REF_FlyBase|CG15792-PD
7	gi|24762816|gnl|REF_FlyBase|CG15792-PA
7	gi|62471820|gnl|REF_FlyBase|CG15792-PC
7	gi|24762818|gnl|REF_FlyBase|CG15792-PB
7	gi|24582482|gnl|REF_FlyBase|CG5125-PB
7	gi|24582484|gnl|REF_FlyBase|CG5125-PA
7	gi|24582545|gnl|REF_FlyBase|CG6976-PB
7	gi|24582547|gnl|REF_FlyBase|CG6976-PC
7	gi|24582549|gnl|REF_FlyBase|CG6976-PA
7	gi|24582551|gnl|REF_FlyBase|CG6976-PD
7	gi|28574077|gnl|REF_FlyBase|CG10595-PA
7	gi|24583459|gnl|REF_FlyBase|CG7438-PB
7	gi|17647709|gnl|REF_FlyBase|CG7438-PA
7	gi|17737417|gnl|REF_FlyBase|CG7595-PB
7	gi|24584386|gnl|REF_FlyBase|CG7595-PA
7	gi|24584692|gnl|REF_FlyBase|CG17927-PC
7	gi|24584694|gnl|REF_FlyBase|CG17927-PG
7	gi|24584696|gnl|REF_FlyBase|CG17927-PE
7	gi|24584698|gnl|REF_FlyBase|CG17927-PJ
7	gi|24584700|gnl|REF_FlyBase|CG17927-PF
7	gi|24584702|gnl|REF_FlyBase|CG17927-PD
7	gi|24584704|gnl|REF_FlyBase|CG17927-PA
7	gi|24584706|gnl|REF_FlyBase|CG17927-PI
7	gi|28574239|gnl|REF_FlyBase|CG17927-PH
7	gi|24584710|gnl|REF_FlyBase|CG17927-PB
7	gi|24584712|gnl|REF_FlyBase|CG17927-PK
7	gi|24584714|gnl|REF_FlyBase|CG17927-PL
7	gi|24584716|gnl|REF_FlyBase|CG17927-PM
7	gi|45549051|gnl|REF_FlyBase|CG9155-PD
7	gi|45551497|gnl|REF_FlyBase|CG9155-PA
7	gi|24655129|gnl|REF_FlyBase|CG9155-PB
7	gi|24655132|gnl|REF_FlyBase|CG9155-PC
7	gi|24661112|gnl|REF_FlyBase|CG5939-PA
7	gi|24661116|gnl|REF_FlyBase|CG5939-PB
7	gi|24661120|gnl|REF_FlyBase|CG5939-PC
7	gi|24661124|gnl|REF_FlyBase|CG5939-PD
8	gi|21357713|gnl|REF_FlyBase|CG6633-PA
8	gi|24645835|gnl|REF_FlyBase|CG6658-PA
8	gi|24645837|gnl|REF_FlyBase|CG4739-PA
8	gi|21357701|gnl|REF_FlyBase|CG18578-PA
8	gi|24645841|gnl|REF_FlyBase|CG17200-PA
8	gi|24645843|gnl|REF_FlyBase|CG6653-PA
8	gi|24645845|gnl|REF_FlyBase|CG6649-PA
8	gi|24645847|gnl|REF_FlyBase|CG6644-PA
8	gi|24645849|gnl|REF_FlyBase|CG15902-PA
8	gi|24645851|gnl|REF_FlyBase|CG4772-PA
8	gi|24646390|gnl|REF_FlyBase|CG5724-PA
8	gi|24646392|gnl|REF_FlyBase|CG5999-PA
8	gi|45550787|gnl|REF_FlyBase|CG6475-PA
8	gi|24649339|gnl|REF_FlyBase|CG10170-PA
8	gi|24649341|gnl|REF_FlyBase|CG16732-PA
8	gi|24649343|gnl|REF_FlyBase|CG10168-PA
8	gi|21357679|gnl|REF_FlyBase|CG31002-PA
8	gi|45551017|gnl|REF_FlyBase|CG30438-PB
8	gi|45551018|gnl|REF_FlyBase|CG30438-PC
8	gi|45551019|gnl|REF_FlyBase|CG30438-PD
8	gi|28573269|gnl|REF_FlyBase|CG30438-PA
8	gi|17864686|gnl|REF_FlyBase|CG8652-PA
8	gi|19922680|gnl|REF_FlyBase|CG4302-PA
8	gi|24656822|gnl|REF_FlyBase|CG15661-PA
8	gi|22024248|gnl|REF_FlyBase|CG4414-PA
8	gi|24581486|gnl|REF_FlyBase|CG2788-PA
8	gi|24582174|gnl|REF_FlyBase|CG9481-PA
8	gi|24582441|gnl|REF_FlyBase|CG11289-PA
8	gi|21357689|gnl|REF_FlyBase|CG13270-PA
8	gi|24584721|gnl|REF_FlyBase|CG13271-PA
8	gi|24584723|gnl|REF_FlyBase|CG17932-PA
8	gi|24584725|gnl|REF_FlyBase|CG17932-PB
8	gi|24584982|gnl|REF_FlyBase|CG10178-PA
8	gi|19921500|gnl|REF_FlyBase|CG17324-PA
8	gi|19921502|gnl|REF_FlyBase|CG17323-PA
8	gi|24585045|gnl|REF_FlyBase|CG17322-PB
8	gi|24585043|gnl|REF_FlyBase|CG17322-PA
8	gi|19921504|gnl|REF_FlyBase|CG17322-PD
8	gi|24585047|gnl|REF_FlyBase|CG17322-PC
8	gi|17648097|gnl|REF_FlyBase|CG11012-PA
8	gi|24657162|gnl|REF_FlyBase|CG18869-PA
8	gi|21357769|gnl|REF_FlyBase|CG3797-PA
9	gi|24640164|gnl|REF_FlyBase|CG14443-PA
9	gi|18857967|gnl|REF_FlyBase|CG10777-PB
9	gi|24642151|gnl|REF_FlyBase|CG6227-PA
9	gi|24642822|gnl|REF_FlyBase|CG5800-PA
9	gi|24643725|gnl|REF_FlyBase|CG1666-PA
9	gi|17977678|gnl|REF_FlyBase|CG14637-PA
9	gi|24644479|gnl|REF_FlyBase|CG10279-PA
9	gi|24644481|gnl|REF_FlyBase|CG10279-PD
9	gi|24644483|gnl|REF_FlyBase|CG10279-PE
9	gi|24644487|gnl|REF_FlyBase|CG10279-PF
9	gi|45551833|gnl|REF_FlyBase|CG10279-PB
9	gi|24644485|gnl|REF_FlyBase|CG10279-PC
9	gi|21355075|gnl|REF_FlyBase|CG7878-PA
9	gi|21355559|gnl|REF_FlyBase|CG9630-PA
9	gi|24645031|gnl|REF_FlyBase|CG7483-PA
9	gi|17985987|gnl|REF_FlyBase|CG9748-PA
9	gi|28571808|gnl|REF_FlyBase|CG6375-PB
9	gi|28571809|gnl|REF_FlyBase|CG6375-PA
9	gi|21356161|gnl|REF_FlyBase|CG2173-PA
9	gi|17136814|gnl|REF_FlyBase|CG12759-PA
9	gi|20130173|gnl|REF_FlyBase|CG9143-PA
9	gi|19920478|gnl|REF_FlyBase|CG3561-PA
9	gi|24581952|gnl|REF_FlyBase|CG7269-PA
9	gi|24581956|gnl|REF_FlyBase|CG7269-PC
9	gi|24581954|gnl|REF_FlyBase|CG7269-PB
9	gi|17136248|gnl|REF_FlyBase|CG9075-PC
9	gi|24582075|gnl|REF_FlyBase|CG9075-PA
9	gi|24582080|gnl|REF_FlyBase|CG9075-PD
9	gi|24582078|gnl|REF_FlyBase|CG9075-PB
9	gi|24583279|gnl|REF_FlyBase|CG4916-PA
9	gi|24583281|gnl|REF_FlyBase|CG4916-PB
9	gi|24584399|gnl|REF_FlyBase|CG3506-PA
9	gi|24584994|gnl|REF_FlyBase|CG10333-PA
9	gi|24585582|gnl|REF_FlyBase|CG9253-PA
9	gi|28575014|gnl|REF_FlyBase|CG32344-PA
9	gi|28574962|gnl|REF_FlyBase|CG10077-PA
9	gi|24659626|gnl|REF_FlyBase|CG10077-PB
9	gi|17647335|gnl|REF_FlyBase|CG6539-PA
9	gi|24662330|gnl|REF_FlyBase|CG6418-PB
9	gi|24666101|gnl|REF_FlyBase|CG5589-PA
9	gi|24668515|gnl|REF_FlyBase|CG9054-PA
10	gi|24641525|gnl|REF_FlyBase|CG10524-PA
10	gi|24642569|gnl|REF_FlyBase|CG9774-PA
10	gi|56317631|gnl|REF_FlyBase|CG4006-PC
10	gi|24647358|gnl|REF_FlyBase|CG4006-PA
10	gi|24647360|gnl|REF_FlyBase|CG4006-PB
10	gi|24648052|gnl|REF_FlyBase|CG7719-PA
10	gi|24650924|gnl|REF_FlyBase|CG1954-PA
10	gi|24651482|gnl|REF_FlyBase|CG12069-PA
10	gi|28572002|gnl|REF_FlyBase|CG12066-PB
10	gi|24651507|gnl|REF_FlyBase|CG12072-PA
10	gi|28573939|gnl|REF_FlyBase|CG2049-PB
10	gi|28573941|gnl|REF_FlyBase|CG2049-PC
10	gi|28573943|gnl|REF_FlyBase|CG2049-PF
10	gi|28573945|gnl|REF_FlyBase|CG2049-PD
10	gi|28573947|gnl|REF_FlyBase|CG2049-PE
10	gi|24653760|gnl|REF_FlyBase|CG10261-PA
10	gi|17136716|gnl|REF_FlyBase|CG6518-PA
10	gi|24654282|gnl|REF_FlyBase|CG6622-PB
10	gi|17136402|gnl|REF_FlyBase|CG6622-PA
10	gi|17137294|gnl|REF_FlyBase|CG3324-PA
10	gi|17137764|gnl|REF_FlyBase|CG10033-PA
10	gi|45552207|gnl|REF_FlyBase|CG10033-PI
10	gi|45552211|gnl|REF_FlyBase|CG10033-PH
10	gi|17137766|gnl|REF_FlyBase|CG10033-PB
10	gi|45552209|gnl|REF_FlyBase|CG10033-PF
10	gi|45552213|gnl|REF_FlyBase|CG10033-PG
10	gi|19549955|gnl|REF_FlyBase|CG10033-PD
10	gi|17137768|gnl|REF_FlyBase|CG10033-PC
10	gi|62471593|gnl|REF_FlyBase|CG10033-PJ
10	gi|17137770|gnl|REF_FlyBase|CG10033-PE
10	gi|24583100|gnl|REF_FlyBase|CG4379-PB
10	gi|45552299|gnl|REF_FlyBase|CG4379-PC
10	gi|17136902|gnl|REF_FlyBase|CG4379-PA
10	gi|24583241|gnl|REF_FlyBase|CG4839-PB
10	gi|19921038|gnl|REF_FlyBase|CG4839-PA
10	gi|24662468|gnl|REF_FlyBase|CG6297-PA
10	gi|21356509|gnl|REF_FlyBase|CG6297-PB
10	gi|24664679|gnl|REF_FlyBase|CG6498-PA
10	gi|28574900|gnl|REF_FlyBase|CG6117-PB
10	gi|24664872|gnl|REF_FlyBase|CG6117-PA
10	gi|24667016|gnl|REF_FlyBase|CG8637-PA
11	gi|45554015|gnl|REF_FlyBase|CG2621-PJ
11	gi|17136456|gnl|REF_FlyBase|CG2621-PA
11	gi|24639379|gnl|REF_FlyBase|CG2621-PE
11	gi|17136458|gnl|REF_FlyBase|CG2621-PB
11	gi|45554040|gnl|REF_FlyBase|CG2621-PH
11	gi|19550111|gnl|REF_FlyBase|CG2621-PC
11	gi|45554030|gnl|REF_FlyBase|CG2621-PI
11	gi|24639381|gnl|REF_FlyBase|CG2621-PF
11	gi|45554006|gnl|REF_FlyBase|CG2621-PG
11	gi|24639383|gnl|REF_FlyBase|CG2621-PD
11	gi|45553992|gnl|REF_FlyBase|CG2621-PK
11	gi|17530793|gnl|REF_FlyBase|CG3319-PA
11	gi|24640798|gnl|REF_FlyBase|CG17438-PA
11	gi|24640802|gnl|REF_FlyBase|CG32703-PA
11	gi|24648495|gnl|REF_FlyBase|CG10498-PA
11	gi|17738075|gnl|REF_FlyBase|CG10498-PB
11	gi|24648801|gnl|REF_FlyBase|CG6800-PA
11	gi|45553481|gnl|REF_FlyBase|CG33338-PA
11	gi|17137202|gnl|REF_FlyBase|CG5475-PA
11	gi|24649559|gnl|REF_FlyBase|CG5475-PB
11	gi|24651631|gnl|REF_FlyBase|CG31003-PA
11	gi|17647247|gnl|REF_FlyBase|CG1362-PA
11	gi|17137070|gnl|REF_FlyBase|CG8203-PA
11	gi|17137264|gnl|REF_FlyBase|CG5072-PB
11	gi|24654199|gnl|REF_FlyBase|CG5072-PC
11	gi|24654197|gnl|REF_FlyBase|CG5072-PA
11	gi|24658274|gnl|REF_FlyBase|CG5179-PA
11	gi|24581998|gnl|REF_FlyBase|CG7236-PA
11	gi|24583171|gnl|REF_FlyBase|CG31711-PA
11	gi|24583285|gnl|REF_FlyBase|CG5680-PB
11	gi|17136606|gnl|REF_FlyBase|CG5363-PA
11	gi|19921212|gnl|REF_FlyBase|CG5182-PA
11	gi|17137550|gnl|REF_FlyBase|CG7393-PA
11	gi|24661985|gnl|REF_FlyBase|CG10572-PA
11	gi|24667666|gnl|REF_FlyBase|CG4268-PC
11	gi|24667662|gnl|REF_FlyBase|CG4268-PA
11	gi|24668866|gnl|REF_FlyBase|CG17520-PC
11	gi|17864602|gnl|REF_FlyBase|CG17520-PB
11	gi|24668859|gnl|REF_FlyBase|CG17520-PA
12	gi|24641418|gnl|REF_FlyBase|CG1895-PA
12	gi|18860027|gnl|REF_FlyBase|CG6585-PA
12	gi|19920394|gnl|REF_FlyBase|CG1829-PA
12	gi|19920414|gnl|REF_FlyBase|CG1644-PA
12	gi|21357069|gnl|REF_FlyBase|CG11466-PA
12	gi|45553345|gnl|REF_FlyBase|CG11466-PB
12	gi|21358207|gnl|REF_FlyBase|CG3050-PA
12	gi|24646740|gnl|REF_FlyBase|CG3050-PB
12	gi|21355711|gnl|REF_FlyBase|CG12800-PA
12	gi|21357631|gnl|REF_FlyBase|CG13977-PA
12	gi|19921686|gnl|REF_FlyBase|CG8345-PA
12	gi|17647305|gnl|REF_FlyBase|CG9438-PA
12	gi|45550374|gnl|REF_FlyBase|CG3567-PA
12	gi|17647307|gnl|REF_FlyBase|CG4485-PA
12	gi|17737439|gnl|REF_FlyBase|CG4486-PA
12	gi|24586609|gnl|REF_FlyBase|CG8687-PB
12	gi|19921824|gnl|REF_FlyBase|CG2397-PA
12	gi|24652913|gnl|REF_FlyBase|CG8453-PA
12	gi|24652915|gnl|REF_FlyBase|CG8859-PA
12	gi|24652917|gnl|REF_FlyBase|CG8457-PA
12	gi|24653207|gnl|REF_FlyBase|CG17577-PA
12	gi|24653734|gnl|REF_FlyBase|CG10240-PA
12	gi|21355401|gnl|REF_FlyBase|CG10241-PA
12	gi|24653737|gnl|REF_FlyBase|CG10242-PA
12	gi|24653739|gnl|REF_FlyBase|CG10243-PA
12	gi|24653741|gnl|REF_FlyBase|CG10246-PA
12	gi|24653743|gnl|REF_FlyBase|CG10245-PA
12	gi|24653745|gnl|REF_FlyBase|CG10247-PA
12	gi|24653747|gnl|REF_FlyBase|CG10248-PA
12	gi|19922290|gnl|REF_FlyBase|CG17453-PA
12	gi|19922760|gnl|REF_FlyBase|CG4373-PA
12	gi|17647309|gnl|REF_FlyBase|CG3616-PA
12	gi|45550107|gnl|REF_FlyBase|CG9964-PA
12	gi|28574767|gnl|REF_FlyBase|CG18559-PA
12	gi|19920734|gnl|REF_FlyBase|CG6081-PA
12	gi|19920736|gnl|REF_FlyBase|CG10833-PA
12	gi|19921314|gnl|REF_FlyBase|CG8864-PA
12	gi|19921490|gnl|REF_FlyBase|CG10391-PA
13	gi|17933498|gnl|REF_FlyBase|CG3972-PA
13	gi|24639287|gnl|REF_FlyBase|CG3656-PB
13	gi|24639289|gnl|REF_FlyBase|CG3656-PA
13	gi|21355669|gnl|REF_FlyBase|CG3540-PA
13	gi|17933518|gnl|REF_FlyBase|CG3466-PA
13	gi|18079270|gnl|REF_FlyBase|CG10755-PA
13	gi|18860031|gnl|REF_FlyBase|CG11715-PA
13	gi|24641309|gnl|REF_FlyBase|CG11715-PB
13	gi|28571357|gnl|REF_FlyBase|CG1488-PB
13	gi|24641483|gnl|REF_FlyBase|CG1488-PA
13	gi|24641485|gnl|REF_FlyBase|CG1786-PA
13	gi|24642101|gnl|REF_FlyBase|CG9081-PA
13	gi|21355301|gnl|REF_FlyBase|CG9716-PA
13	gi|21357003|gnl|REF_FlyBase|CG15807-PA
13	gi|24646219|gnl|REF_FlyBase|CG10094-PA
13	gi|24646221|gnl|REF_FlyBase|CG10093-PA
13	gi|28573027|gnl|REF_FlyBase|CG6802-PA
13	gi|21358627|gnl|REF_FlyBase|CG3360-PA
13	gi|17864130|gnl|REF_FlyBase|CG1438-PA
13	gi|19921820|gnl|REF_FlyBase|CG2110-PA
13	gi|24586583|gnl|REF_FlyBase|CG2060-PA
13	gi|17864382|gnl|REF_FlyBase|CG2062-PA
13	gi|19921892|gnl|REF_FlyBase|CG1944-PA
13	gi|17864466|gnl|REF_FlyBase|CG10842-PA
13	gi|19921894|gnl|REF_FlyBase|CG10843-PA
13	gi|24653964|gnl|REF_FlyBase|CG8302-PA
13	gi|19920740|gnl|REF_FlyBase|CG14032-PA
13	gi|24581898|gnl|REF_FlyBase|CG17970-PA
13	gi|19920744|gnl|REF_FlyBase|CG14031-PA
13	gi|24582534|gnl|REF_FlyBase|CG6730-PA
13	gi|17647303|gnl|REF_FlyBase|CG4105-PA
13	gi|24656064|gnl|REF_FlyBase|CG16761-PA
13	gi|21356565|gnl|REF_FlyBase|CG8540-PA
13	gi|24660171|gnl|REF_FlyBase|CG4321-PA
13	gi|21358271|gnl|REF_FlyBase|CG5137-PA
14	gi|24640536|gnl|REF_FlyBase|CG2272-PA
14	gi|24641176|gnl|REF_FlyBase|CG18085-PA
14	gi|24641273|gnl|REF_FlyBase|CG1594-PA
14	gi|45550738|gnl|REF_FlyBase|CG17309-PA
14	gi|24646022|gnl|REF_FlyBase|CG17309-PB
14	gi|24646026|gnl|REF_FlyBase|CG17309-PD
14	gi|24646024|gnl|REF_FlyBase|CG17309-PC
14	gi|28573084|gnl|REF_FlyBase|CG17309-PE
14	gi|24647819|gnl|REF_FlyBase|CG7223-PB
14	gi|24647817|gnl|REF_FlyBase|CG7223-PA
14	gi|24647821|gnl|REF_FlyBase|CG7223-PC
14	gi|24648518|gnl|REF_FlyBase|CG31421-PA
14	gi|24648768|gnl|REF_FlyBase|CG18402-PA
14	gi|21356273|gnl|REF_FlyBase|CG10244-PA
14	gi|24585924|gnl|REF_FlyBase|CG7873-PB
14	gi|17136690|gnl|REF_FlyBase|CG7873-PA
14	gi|24653259|gnl|REF_FlyBase|CG3915-PB
14	gi|21687180|gnl|REF_FlyBase|CG3915-PA
14	gi|17137372|gnl|REF_FlyBase|CG4007-PA
14	gi|24654064|gnl|REF_FlyBase|CG18247-PA
14	gi|21358251|gnl|REF_FlyBase|CG8250-PA
14	gi|17136510|gnl|REF_FlyBase|CG8049-PB
14	gi|24582764|gnl|REF_FlyBase|CG8049-PD
14	gi|17136512|gnl|REF_FlyBase|CG8049-PA
14	gi|24582767|gnl|REF_FlyBase|CG8049-PC
14	gi|17136878|gnl|REF_FlyBase|CG4926-PA
14	gi|17137162|gnl|REF_FlyBase|CG17348-PA
14	gi|17137004|gnl|REF_FlyBase|CG14396-PA
14	gi|24585606|gnl|REF_FlyBase|CG14396-PE
14	gi|24585604|gnl|REF_FlyBase|CG14396-PC
14	gi|24585602|gnl|REF_FlyBase|CG14396-PB
14	gi|24585608|gnl|REF_FlyBase|CG14396-PD
14	gi|62472172|gnl|REF_FlyBase|CG32134-PB
14	gi|24664073|gnl|REF_FlyBase|CG32134-PA
14	gi|24665444|gnl|REF_FlyBase|CG4032-PA
15	gi|28573005|gnl|REF_FlyBase|CG18525-PB
15	gi|24647008|gnl|REF_FlyBase|CG18525-PA
15	gi|21357591|gnl|REF_FlyBase|CG6687-PA
15	gi|21358235|gnl|REF_FlyBase|CG1342-PA
15	gi|45552467|gnl|REF_FlyBase|CG9453-PI
15	gi|45552465|gnl|REF_FlyBase|CG9453-PJ
15	gi|45552477|gnl|REF_FlyBase|CG9453-PD
15	gi|45552471|gnl|REF_FlyBase|CG9453-PG
15	gi|45552475|gnl|REF_FlyBase|CG9453-PE
15	gi|45552473|gnl|REF_FlyBase|CG9453-PF
15	gi|24586104|gnl|REF_FlyBase|CG9453-PC
15	gi|45552469|gnl|REF_FlyBase|CG9453-PH
15	gi|45552463|gnl|REF_FlyBase|CG9453-PK
15	gi|24586105|gnl|REF_FlyBase|CG9453-PB
15	gi|24586107|gnl|REF_FlyBase|CG9453-PA
15	gi|24586109|gnl|REF_FlyBase|CG9454-PA
15	gi|22024059|gnl|REF_FlyBase|CG9455-PA
15	gi|24586111|gnl|REF_FlyBase|CG9456-PA
15	gi|45550372|gnl|REF_FlyBase|CG9460-PA
15	gi|17933714|gnl|REF_FlyBase|CG12172-PA
15	gi|24586176|gnl|REF_FlyBase|CG1865-PA
15	gi|19921718|gnl|REF_FlyBase|CG1859-PA
15	gi|17864502|gnl|REF_FlyBase|CG1857-PA
15	gi|19922006|gnl|REF_FlyBase|CG7722-PA
15	gi|45550448|gnl|REF_FlyBase|CG10956-PA
15	gi|17975583|gnl|REF_FlyBase|CG10913-PA
15	gi|21355737|gnl|REF_FlyBase|CG11331-PA
15	gi|24582532|gnl|REF_FlyBase|CG6717-PA
15	gi|24582633|gnl|REF_FlyBase|CG31902-PA
15	gi|28574579|gnl|REF_FlyBase|CG33121-PA
15	gi|24582653|gnl|REF_FlyBase|CG7219-PA
15	gi|24582753|gnl|REF_FlyBase|CG8137-PA
15	gi|24583218|gnl|REF_FlyBase|CG4804-PA
15	gi|24585522|gnl|REF_FlyBase|CG9334-PA
16	gi|24639764|gnl|REF_FlyBase|CG6978-PA
16	gi|24641682|gnl|REF_FlyBase|CG4330-PA
16	gi|21357383|gnl|REF_FlyBase|CG7091-PA
16	gi|21356189|gnl|REF_FlyBase|CG4288-PB
16	gi|24648416|gnl|REF_FlyBase|CG4288-PA
16	gi|24651789|gnl|REF_FlyBase|CG2003-PB
16	gi|24651787|gnl|REF_FlyBase|CG2003-PA
16	gi|45550364|gnl|REF_FlyBase|CG7881-PA
16	gi|28573299|gnl|REF_FlyBase|CG8791-PA
16	gi|24653727|gnl|REF_FlyBase|CG10207-PA
16	gi|19922400|gnl|REF_FlyBase|CG8098-PA
16	gi|24654215|gnl|REF_FlyBase|CG8098-PB
16	gi|45550460|gnl|REF_FlyBase|CG15094-PA
16	gi|24655255|gnl|REF_FlyBase|CG15094-PB
16	gi|28573707|gnl|REF_FlyBase|CG15095-PB
16	gi|28573708|gnl|REF_FlyBase|CG15095-PA
16	gi|20130135|gnl|REF_FlyBase|CG15096-PA
16	gi|24655271|gnl|REF_FlyBase|CG15096-PB
16	gi|20130167|gnl|REF_FlyBase|CG9864-PA
16	gi|24658658|gnl|REF_FlyBase|CG30272-PA
16	gi|24658666|gnl|REF_FlyBase|CG30265-PA
16	gi|24658674|gnl|REF_FlyBase|CG12490-PA
16	gi|45550495|gnl|REF_FlyBase|CG9825-PA
16	gi|45552797|gnl|REF_FlyBase|CG9826-PB
16	gi|24658689|gnl|REF_FlyBase|CG9826-PA
16	gi|24658696|gnl|REF_FlyBase|CG3649-PA
16	gi|24580790|gnl|REF_FlyBase|CG4726-PA
16	gi|62484226|gnl|REF_FlyBase|CG9887-PA
16	gi|19920686|gnl|REF_FlyBase|CG15438-PA
16	gi|20129235|gnl|REF_FlyBase|CG3036-PA
16	gi|24583789|gnl|REF_FlyBase|CG5304-PA
16	gi|45550895|gnl|REF_FlyBase|CG18788-PA
16	gi|24584153|gnl|REF_FlyBase|CG9254-PA
17	gi|24641060|gnl|REF_FlyBase|CG9806-PA
17	gi|24641062|gnl|REF_FlyBase|CG2111-PA
17	gi|24646508|gnl|REF_FlyBase|CG8773-PA
17	gi|24646510|gnl|REF_FlyBase|CG8774-PA
17	gi|24646512|gnl|REF_FlyBase|CG8774-PB
17	gi|24646514|gnl|REF_FlyBase|CG32473-PA
17	gi|24646516|gnl|REF_FlyBase|CG32473-PC
17	gi|24646518|gnl|REF_FlyBase|CG32473-PB
17	gi|24648784|gnl|REF_FlyBase|CG5849-PA
17	gi|24648786|gnl|REF_FlyBase|CG31343-PA
17	gi|28571792|gnl|REF_FlyBase|CG31233-PA
17	gi|24648790|gnl|REF_FlyBase|CG31198-PA
17	gi|24648792|gnl|REF_FlyBase|CG31177-PA
17	gi|24649254|gnl|REF_FlyBase|CG4467-PA
17	gi|28571901|gnl|REF_FlyBase|CG5518-PA
17	gi|45550850|gnl|REF_FlyBase|CG14516-PB
17	gi|24650973|gnl|REF_FlyBase|CG14516-PA
17	gi|24651016|gnl|REF_FlyBase|CG11951-PA
17	gi|24651018|gnl|REF_FlyBase|CG31427-PA
17	gi|21358341|gnl|REF_FlyBase|CG31445-PA
17	gi|24651021|gnl|REF_FlyBase|CG11956-PA
17	gi|24651023|gnl|REF_FlyBase|CG11956-PB
17	gi|24651025|gnl|REF_FlyBase|CG11956-PC
17	gi|24659268|gnl|REF_FlyBase|CG3502-PA
17	gi|24584504|gnl|REF_FlyBase|CG7653-PA
17	gi|24655252|gnl|REF_FlyBase|CG1009-PC
17	gi|24655257|gnl|REF_FlyBase|CG1009-PE
17	gi|24655260|gnl|REF_FlyBase|CG1009-PA
17	gi|24655265|gnl|REF_FlyBase|CG1009-PB
17	gi|24655268|gnl|REF_FlyBase|CG1009-PD
17	gi|24655274|gnl|REF_FlyBase|CG1009-PF
17	gi|24662804|gnl|REF_FlyBase|CG6071-PA
18	gi|24646916|gnl|REF_FlyBase|CG14855-PA
18	gi|24646918|gnl|REF_FlyBase|CG14856-PA
18	gi|24646922|gnl|REF_FlyBase|CG14857-PA
18	gi|24647365|gnl|REF_FlyBase|CG6006-PA
18	gi|24647367|gnl|REF_FlyBase|CG8925-PA
18	gi|21355657|gnl|REF_FlyBase|CG6126-PA
18	gi|24648209|gnl|REF_FlyBase|CG7333-PA
18	gi|24648211|gnl|REF_FlyBase|CG7342-PA
18	gi|24648213|gnl|REF_FlyBase|CG17751-PA
18	gi|21356505|gnl|REF_FlyBase|CG17752-PA
18	gi|24648216|gnl|REF_FlyBase|CG16727-PA
18	gi|24648224|gnl|REF_FlyBase|CG6231-PD
18	gi|24648222|gnl|REF_FlyBase|CG6231-PC
18	gi|24648220|gnl|REF_FlyBase|CG6231-PB
18	gi|24648218|gnl|REF_FlyBase|CG6231-PA
18	gi|24648923|gnl|REF_FlyBase|CG7084-PA
18	gi|24648925|gnl|REF_FlyBase|CG7084-PB
18	gi|24649616|gnl|REF_FlyBase|CG13610-PA
18	gi|24649618|gnl|REF_FlyBase|CG6331-PA
18	gi|24649622|gnl|REF_FlyBase|CG6356-PA
18	gi|19922134|gnl|REF_FlyBase|CG3790-PA
18	gi|62484254|gnl|REF_FlyBase|CG4630-PA
18	gi|19922616|gnl|REF_FlyBase|CG8654-PA
18	gi|20129657|gnl|REF_FlyBase|CG9317-PA
18	gi|24585484|gnl|REF_FlyBase|CG9317-PB
18	gi|24658792|gnl|REF_FlyBase|CG5592-PA
18	gi|24658822|gnl|REF_FlyBase|CG10486-PA
18	gi|24659005|gnl|REF_FlyBase|CG6600-PA
18	gi|24668440|gnl|REF_FlyBase|CG7442-PA
18	gi|24668456|gnl|REF_FlyBase|CG7458-PA
19	gi|18859959|gnl|REF_FlyBase|CG8952-PA
19	gi|24651216|gnl|REF_FlyBase|CG31362-PA
19	gi|18079291|gnl|REF_FlyBase|CG31034-PA
19	gi|17986193|gnl|REF_FlyBase|CG31039-PA
19	gi|24651411|gnl|REF_FlyBase|CG2229-PA
19	gi|24651413|gnl|REF_FlyBase|CG18030-PA
19	gi|24586642|gnl|REF_FlyBase|CG8579-PA
19	gi|24581774|gnl|REF_FlyBase|CG8871-PA
19	gi|24581776|gnl|REF_FlyBase|CG8869-PA
19	gi|24581778|gnl|REF_FlyBase|CG8867-PA
19	gi|24658934|gnl|REF_FlyBase|CG10477-PA
19	gi|24658940|gnl|REF_FlyBase|CG6457-PA
19	gi|24658948|gnl|REF_FlyBase|CG6462-PA
19	gi|21358103|gnl|REF_FlyBase|CG6467-PA
19	gi|21358089|gnl|REF_FlyBase|CG6483-PA
19	gi|24658967|gnl|REF_FlyBase|CG6580-PA
19	gi|24658974|gnl|REF_FlyBase|CG10475-PA
19	gi|24658987|gnl|REF_FlyBase|CG6592-PA
19	gi|24658993|gnl|REF_FlyBase|CG10472-PA
19	gi|24660880|gnl|REF_FlyBase|CG7118-PA
19	gi|24660884|gnl|REF_FlyBase|CG7170-PA
19	gi|21355271|gnl|REF_FlyBase|CG3088-PA
19	gi|24661787|gnl|REF_FlyBase|CG8329-PA
19	gi|24661791|gnl|REF_FlyBase|CG18179-PA
19	gi|24661795|gnl|REF_FlyBase|CG18180-PA
19	gi|24663201|gnl|REF_FlyBase|CG11529-PA
19	gi|24665996|gnl|REF_FlyBase|CG6298-PA
19	gi|28574602|gnl|REF_FlyBase|CG7542-PA
20	gi|24646605|gnl|REF_FlyBase|CG16901-PC
20	gi|24646607|gnl|REF_FlyBase|CG16901-PB
20	gi|45553351|gnl|REF_FlyBase|CG16901-PD
20	gi|24646609|gnl|REF_FlyBase|CG16901-PA
20	gi|17136826|gnl|REF_FlyBase|CG9654-PA
20	gi|17136622|gnl|REF_FlyBase|CG12749-PB
20	gi|17136624|gnl|REF_FlyBase|CG12749-PA
20	gi|28571891|gnl|REF_FlyBase|CG5099-PB
20	gi|17864096|gnl|REF_FlyBase|CG5099-PA
20	gi|62472991|gnl|REF_FlyBase|CG6354-PG
20	gi|62473028|gnl|REF_FlyBase|CG6354-PC
20	gi|24650422|gnl|REF_FlyBase|CG6354-PA
20	gi|62472977|gnl|REF_FlyBase|CG6354-PI
20	gi|62472987|gnl|REF_FlyBase|CG6354-PH
20	gi|62472997|gnl|REF_FlyBase|CG6354-PF
20	gi|17738229|gnl|REF_FlyBase|CG6354-PB
20	gi|62473005|gnl|REF_FlyBase|CG6354-PE
20	gi|62473015|gnl|REF_FlyBase|CG6354-PD
20	gi|24650831|gnl|REF_FlyBase|CG9983-PA
20	gi|24650833|gnl|REF_FlyBase|CG9983-PE
20	gi|17738267|gnl|REF_FlyBase|CG9983-PB
20	gi|24650836|gnl|REF_FlyBase|CG9983-PC
20	gi|24650838|gnl|REF_FlyBase|CG9983-PD
20	gi|24650840|gnl|REF_FlyBase|CG9983-PF
20	gi|24582366|gnl|REF_FlyBase|CG10377-PB
20	gi|17136728|gnl|REF_FlyBase|CG10377-PA
20	gi|24582368|gnl|REF_FlyBase|CG10377-PC
20	gi|62484464|gnl|REF_FlyBase|CG32169-PA
21	gi|20128923|gnl|REF_FlyBase|CG2918-PA
21	gi|24641408|gnl|REF_FlyBase|CG4147-PD
21	gi|24641404|gnl|REF_FlyBase|CG4147-PB
21	gi|24641402|gnl|REF_FlyBase|CG4147-PA
21	gi|24641406|gnl|REF_FlyBase|CG4147-PC
21	gi|24646135|gnl|REF_FlyBase|CG31366-PA
21	gi|24646137|gnl|REF_FlyBase|CG18743-PA
21	gi|24646318|gnl|REF_FlyBase|CG31449-PA
21	gi|28571678|gnl|REF_FlyBase|CG5834-PA
21	gi|24646322|gnl|REF_FlyBase|CG31359-PA
21	gi|24646324|gnl|REF_FlyBase|CG6489-PA
21	gi|17737941|gnl|REF_FlyBase|CG7756-PA
21	gi|28571721|gnl|REF_FlyBase|CG4264-PF
21	gi|17737967|gnl|REF_FlyBase|CG4264-PA
21	gi|24647034|gnl|REF_FlyBase|CG4264-PB
21	gi|24647038|gnl|REF_FlyBase|CG4264-PD
21	gi|28571719|gnl|REF_FlyBase|CG4264-PE
21	gi|24647036|gnl|REF_FlyBase|CG4264-PC
21	gi|17738165|gnl|REF_FlyBase|CG5436-PA
21	gi|24653595|gnl|REF_FlyBase|CG8542-PA
21	gi|21355965|gnl|REF_FlyBase|CG7182-PA
21	gi|17647515|gnl|REF_FlyBase|CG8937-PA
21	gi|24663988|gnl|REF_FlyBase|CG8937-PC
21	gi|24663992|gnl|REF_FlyBase|CG8937-PD
21	gi|24664044|gnl|REF_FlyBase|CG6603-PB
21	gi|21357475|gnl|REF_FlyBase|CG6603-PA
21	gi|24664047|gnl|REF_FlyBase|CG6603-PC
22	gi|28573240|gnl|REF_FlyBase|CG31522-PD
22	gi|28573238|gnl|REF_FlyBase|CG31522-PB
22	gi|28573242|gnl|REF_FlyBase|CG31522-PA
22	gi|24644008|gnl|REF_FlyBase|CG31523-PB
22	gi|24644010|gnl|REF_FlyBase|CG31523-PD
22	gi|21355477|gnl|REF_FlyBase|CG31523-PA
22	gi|28573236|gnl|REF_FlyBase|CG31523-PC
22	gi|24644942|gnl|REF_FlyBase|CG2781-PA
22	gi|24645534|gnl|REF_FlyBase|CG8534-PA
22	gi|24645536|gnl|REF_FlyBase|CG16905-PA
22	gi|24645538|gnl|REF_FlyBase|CG16904-PA
22	gi|24645540|gnl|REF_FlyBase|CG9459-PA
22	gi|24645542|gnl|REF_FlyBase|CG9458-PA
22	gi|24649043|gnl|REF_FlyBase|CG5326-PA
22	gi|24649045|gnl|REF_FlyBase|CG5326-PB
22	gi|24649057|gnl|REF_FlyBase|CG6921-PC
22	gi|28571825|gnl|REF_FlyBase|CG6921-PB
22	gi|24649055|gnl|REF_FlyBase|CG6921-PA
22	gi|24649059|gnl|REF_FlyBase|CG5278-PA
22	gi|28571827|gnl|REF_FlyBase|CG33110-PA
22	gi|24649164|gnl|REF_FlyBase|CG6660-PA
22	gi|24649437|gnl|REF_FlyBase|CG31141-PA
22	gi|24652244|gnl|REF_FlyBase|CG30008-PA
22	gi|28573712|gnl|REF_FlyBase|CG18609-PA
22	gi|28573711|gnl|REF_FlyBase|CG17821-PA
22	gi|24662487|gnl|REF_FlyBase|CG11801-PA
22	gi|24662491|gnl|REF_FlyBase|CG32072-PA
23	gi|62472445|gnl|REF_FlyBase|CG33546-PB
23	gi|62472433|gnl|REF_FlyBase|CG33546-PC
23	gi|24646249|gnl|REF_FlyBase|CG18548-PA
23	gi|24646251|gnl|REF_FlyBase|CG10091-PA
23	gi|17737923|gnl|REF_FlyBase|CG10045-PA
23	gi|17864592|gnl|REF_FlyBase|CG4181-PA
23	gi|28571670|gnl|REF_FlyBase|CG4381-PA
23	gi|17864594|gnl|REF_FlyBase|CG11512-PA
23	gi|45549270|gnl|REF_FlyBase|CG12242-PA
23	gi|17864596|gnl|REF_FlyBase|CG4423-PA
23	gi|17933730|gnl|REF_FlyBase|CG4371-PA
23	gi|17864598|gnl|REF_FlyBase|CG4421-PA
23	gi|24646259|gnl|REF_FlyBase|CG17639-PA
23	gi|20129811|gnl|REF_FlyBase|CG11784-PA
23	gi|19922160|gnl|REF_FlyBase|CG4688-PA
23	gi|24654965|gnl|REF_FlyBase|CG17522-PA
23	gi|19922526|gnl|REF_FlyBase|CG5164-PA
23	gi|19922528|gnl|REF_FlyBase|CG17523-PA
23	gi|24654975|gnl|REF_FlyBase|CG17524-PA
23	gi|24654979|gnl|REF_FlyBase|CG17525-PA
23	gi|24654983|gnl|REF_FlyBase|CG17527-PA
23	gi|19922532|gnl|REF_FlyBase|CG17530-PA
23	gi|20130115|gnl|REF_FlyBase|CG17531-PA
23	gi|24654992|gnl|REF_FlyBase|CG17533-PA
23	gi|24654996|gnl|REF_FlyBase|CG17534-PA
23	gi|20130123|gnl|REF_FlyBase|CG5224-PA
23	gi|19922932|gnl|REF_FlyBase|CG16936-PA
24	gi|28571578|gnl|REF_FlyBase|CG31188-PD
24	gi|24644994|gnl|REF_FlyBase|CG31188-PB
24	gi|24644996|gnl|REF_FlyBase|CG15864-PA
24	gi|45550849|gnl|REF_FlyBase|CG11828-PA
24	gi|24651407|gnl|REF_FlyBase|CG31022-PA
24	gi|21358309|gnl|REF_FlyBase|CG1546-PA
24	gi|24651416|gnl|REF_FlyBase|CG1546-PB
24	gi|24651418|gnl|REF_FlyBase|CG9726-PA
24	gi|24651420|gnl|REF_FlyBase|CG9728-PA
24	gi|24651422|gnl|REF_FlyBase|CG31371-PA
24	gi|24651424|gnl|REF_FlyBase|CG31014-PA
24	gi|24651426|gnl|REF_FlyBase|CG15539-PA
24	gi|24651430|gnl|REF_FlyBase|CG9720-PA
24	gi|24651432|gnl|REF_FlyBase|CG31524-PA
24	gi|24651434|gnl|REF_FlyBase|CG9698-PA
24	gi|24651468|gnl|REF_FlyBase|CG31021-PA
24	gi|21358233|gnl|REF_FlyBase|CG31017-PA
24	gi|24651471|gnl|REF_FlyBase|CG31016-PA
24	gi|24651475|gnl|REF_FlyBase|CG31013-PA
24	gi|24651477|gnl|REF_FlyBase|CG31015-PA
24	gi|24582266|gnl|REF_FlyBase|CG11053-PA
24	gi|24666334|gnl|REF_FlyBase|CG4174-PA
24	gi|45550649|gnl|REF_FlyBase|CG18234-PB
24	gi|45550650|gnl|REF_FlyBase|CG18233-PA
24	gi|24666346|gnl|REF_FlyBase|CG18231-PA
24	gi|24666350|gnl|REF_FlyBase|CG32201-PA
24	gi|24666354|gnl|REF_FlyBase|CG32199-PA
25	gi|24639486|gnl|REF_FlyBase|CG10793-PA
25	gi|24640100|gnl|REF_FlyBase|CG3455-PA
25	gi|18860063|gnl|REF_FlyBase|CG16916-PA
25	gi|18859657|gnl|REF_FlyBase|CG6842-PA
25	gi|19920408|gnl|REF_FlyBase|CG1489-PA
25	gi|24644145|gnl|REF_FlyBase|CG10229-PA
25	gi|21357333|gnl|REF_FlyBase|CG1193-PA
25	gi|24644411|gnl|REF_FlyBase|CG1193-PB
25	gi|28573127|gnl|REF_FlyBase|CG9475-PB
25	gi|24645494|gnl|REF_FlyBase|CG9475-PA
25	gi|17738151|gnl|REF_FlyBase|CG10370-PA
25	gi|24649446|gnl|REF_FlyBase|CG5289-PA
25	gi|28571849|gnl|REF_FlyBase|CG5977-PB
25	gi|28571847|gnl|REF_FlyBase|CG5977-PA
25	gi|24651451|gnl|REF_FlyBase|CG2241-PA
25	gi|17137738|gnl|REF_FlyBase|CG1341-PA
25	gi|17137560|gnl|REF_FlyBase|CG2331-PA
25	gi|24652279|gnl|REF_FlyBase|CG2331-PB
25	gi|28573358|gnl|REF_FlyBase|CG30019-PA
25	gi|24581396|gnl|REF_FlyBase|CG3326-PA
25	gi|20129423|gnl|REF_FlyBase|CG5395-PA
25	gi|19921202|gnl|REF_FlyBase|CG5776-PA
25	gi|20129529|gnl|REF_FlyBase|CG4701-PA
25	gi|24660075|gnl|REF_FlyBase|CG8571-PA
25	gi|24663015|gnl|REF_FlyBase|CG7257-PA
25	gi|21355121|gnl|REF_FlyBase|CG6760-PA
26	gi|18858067|gnl|REF_FlyBase|CG2056-PA
26	gi|24640629|gnl|REF_FlyBase|CG2056-PB
26	gi|24643043|gnl|REF_FlyBase|CG6361-PA
26	gi|24643045|gnl|REF_FlyBase|CG6367-PA
26	gi|24646462|gnl|REF_FlyBase|CG7996-PA
26	gi|24647909|gnl|REF_FlyBase|CG7142-PA
26	gi|24648245|gnl|REF_FlyBase|CG7432-PA
26	gi|24650929|gnl|REF_FlyBase|CG11842-PA
26	gi|24650931|gnl|REF_FlyBase|CG11843-PA
26	gi|24586544|gnl|REF_FlyBase|CG14760-PA
26	gi|24586554|gnl|REF_FlyBase|CG30375-PA
26	gi|24651948|gnl|REF_FlyBase|CG13744-PA
26	gi|19921860|gnl|REF_FlyBase|CG8170-PA
26	gi|24654193|gnl|REF_FlyBase|CG4927-PA
26	gi|19922782|gnl|REF_FlyBase|CG3700-PA
26	gi|24585128|gnl|REF_FlyBase|CG17572-PA
26	gi|24657277|gnl|REF_FlyBase|CG32260-PA
26	gi|24657282|gnl|REF_FlyBase|CG1299-PA
26	gi|17647611|gnl|REF_FlyBase|CG15002-PB
26	gi|24661359|gnl|REF_FlyBase|CG4821-PA
26	gi|24661363|gnl|REF_FlyBase|CG4821-PD
26	gi|24661367|gnl|REF_FlyBase|CG4821-PC
26	gi|24661371|gnl|REF_FlyBase|CG4821-PB
26	gi|24663304|gnl|REF_FlyBase|CG10663-PA
26	gi|24665229|gnl|REF_FlyBase|CG4998-PA
26	gi|21357465|gnl|REF_FlyBase|CG9372-PA
27	gi|24648706|gnl|REF_FlyBase|CG32491-PR
27	gi|24648708|gnl|REF_FlyBase|CG32491-PA
27	gi|24648710|gnl|REF_FlyBase|CG32491-PF
27	gi|24648712|gnl|REF_FlyBase|CG32491-PD
27	gi|24648714|gnl|REF_FlyBase|CG32491-PG
27	gi|24648716|gnl|REF_FlyBase|CG32491-PQ
27	gi|24648718|gnl|REF_FlyBase|CG32491-PH
27	gi|24648720|gnl|REF_FlyBase|CG32491-PB
27	gi|24648722|gnl|REF_FlyBase|CG32491-PI
27	gi|24648724|gnl|REF_FlyBase|CG32491-PJ
27	gi|24648726|gnl|REF_FlyBase|CG32491-PP
27	gi|24648728|gnl|REF_FlyBase|CG32491-PL
27	gi|24648730|gnl|REF_FlyBase|CG32491-PK
27	gi|28572129|gnl|REF_FlyBase|CG32491-PT
27	gi|28572141|gnl|REF_FlyBase|CG32491-PZ
27	gi|24648732|gnl|REF_FlyBase|CG32491-PM
27	gi|24648734|gnl|REF_FlyBase|CG32491-PE
27	gi|24648736|gnl|REF_FlyBase|CG32491-PC
27	gi|28572139|gnl|REF_FlyBase|CG32491-PY
27	gi|28572137|gnl|REF_FlyBase|CG32491-PX
27	gi|28572135|gnl|REF_FlyBase|CG32491-PW
27	gi|28572133|gnl|REF_FlyBase|CG32491-PV
27	gi|28572131|gnl|REF_FlyBase|CG32491-PU
27	gi|24648738|gnl|REF_FlyBase|CG32491-PS
27	gi|24648740|gnl|REF_FlyBase|CG32491-PO
27	gi|24648742|gnl|REF_FlyBase|CG32491-PN
28	gi|18858171|gnl|REF_FlyBase|CG5966-PA
28	gi|24640903|gnl|REF_FlyBase|CG1986-PA
28	gi|24642748|gnl|REF_FlyBase|CG18258-PA
28	gi|45549581|gnl|REF_FlyBase|CG6847-PA
28	gi|21357925|gnl|REF_FlyBase|CG4979-PA
28	gi|24650088|gnl|REF_FlyBase|CG4582-PA
28	gi|24650473|gnl|REF_FlyBase|CG6296-PA
28	gi|21357143|gnl|REF_FlyBase|CG6295-PA
28	gi|24650476|gnl|REF_FlyBase|CG17192-PA
28	gi|24650478|gnl|REF_FlyBase|CG17191-PA
28	gi|21357145|gnl|REF_FlyBase|CG6283-PA
28	gi|24650481|gnl|REF_FlyBase|CG6277-PA
28	gi|21357155|gnl|REF_FlyBase|CG6271-PA
28	gi|24654280|gnl|REF_FlyBase|CG6472-PA
28	gi|24581069|gnl|REF_FlyBase|CG4267-PA
28	gi|24581130|gnl|REF_FlyBase|CG18641-PA
28	gi|24581136|gnl|REF_FlyBase|CG31684-PA
28	gi|24581883|gnl|REF_FlyBase|CG14034-PA
28	gi|24582661|gnl|REF_FlyBase|CG7367-PA
28	gi|24583508|gnl|REF_FlyBase|CG6431-PA
28	gi|24584740|gnl|REF_FlyBase|CG13282-PA
28	gi|24585765|gnl|REF_FlyBase|CG6675-PA
28	gi|24656916|gnl|REF_FlyBase|CG10357-PA
28	gi|24663835|gnl|REF_FlyBase|CG10116-PA
28	gi|24667407|gnl|REF_FlyBase|CG5665-PA
29	gi|24643358|gnl|REF_FlyBase|CG14227-PA
29	gi|24647203|gnl|REF_FlyBase|CG5302-PA
29	gi|24650790|gnl|REF_FlyBase|CG16918-PA
29	gi|24653915|gnl|REF_FlyBase|CG30091-PA
29	gi|24653921|gnl|REF_FlyBase|CG30090-PA
29	gi|28573435|gnl|REF_FlyBase|CG30088-PA
29	gi|45552637|gnl|REF_FlyBase|CG33461-PA
29	gi|45552639|gnl|REF_FlyBase|CG33462-PA
29	gi|28573809|gnl|REF_FlyBase|CG30083-PA
29	gi|45552659|gnl|REF_FlyBase|CG33458-PA
29	gi|45552661|gnl|REF_FlyBase|CG33459-PA
29	gi|28573520|gnl|REF_FlyBase|CG10764-PA
29	gi|24657079|gnl|REF_FlyBase|CG30288-PA
29	gi|24657084|gnl|REF_FlyBase|CG30289-PA
29	gi|45551140|gnl|REF_FlyBase|CG30286-PA
29	gi|24657096|gnl|REF_FlyBase|CG30287-PA
29	gi|45552785|gnl|REF_FlyBase|CG33226-PA
29	gi|24657100|gnl|REF_FlyBase|CG30283-PA
29	gi|45552787|gnl|REF_FlyBase|CG33225-PA
29	gi|45551152|gnl|REF_FlyBase|CG30187-PA
29	gi|24659372|gnl|REF_FlyBase|CG30414-PA
29	gi|24584348|gnl|REF_FlyBase|CG4650-PA
29	gi|62471631|gnl|REF_FlyBase|CG15280-PB
29	gi|45552383|gnl|REF_FlyBase|CG18636-PA
29	gi|45552385|gnl|REF_FlyBase|CG18420-PA
30	gi|28571680|gnl|REF_FlyBase|CG18530-PA
30	gi|24646350|gnl|REF_FlyBase|CG11598-PA
30	gi|24646352|gnl|REF_FlyBase|CG11600-PA
30	gi|28571682|gnl|REF_FlyBase|CG11608-PA
30	gi|24646356|gnl|REF_FlyBase|CG6753-PA
30	gi|17137504|gnl|REF_FlyBase|CG8823-PA
30	gi|24650188|gnl|REF_FlyBase|CG31091-PA
30	gi|24650190|gnl|REF_FlyBase|CG31089-PA
30	gi|24653797|gnl|REF_FlyBase|CG8093-PA
30	gi|62471764|gnl|REF_FlyBase|CG11406-PB
30	gi|62484265|gnl|REF_FlyBase|CG11406-PA
30	gi|24581427|gnl|REF_FlyBase|CG2772-PA
30	gi|19921102|gnl|REF_FlyBase|CG6113-PA
30	gi|24583470|gnl|REF_FlyBase|CG18301-PA
30	gi|24583472|gnl|REF_FlyBase|CG18302-PA
30	gi|24583480|gnl|REF_FlyBase|CG7329-PA
30	gi|24583482|gnl|REF_FlyBase|CG31872-PA
30	gi|19921104|gnl|REF_FlyBase|CG18284-PA
30	gi|24583485|gnl|REF_FlyBase|CG17097-PB
30	gi|24583487|gnl|REF_FlyBase|CG17097-PA
30	gi|24583491|gnl|REF_FlyBase|CG31871-PA
30	gi|17975516|gnl|REF_FlyBase|CG7279-PA
30	gi|17864232|gnl|REF_FlyBase|CG17116-PA
30	gi|62484249|gnl|REF_FlyBase|CG3635-PA
30	gi|21355927|gnl|REF_FlyBase|CG5932-PA
31	gi|24652446|gnl|REF_FlyBase|CG2204-PB
31	gi|28573337|gnl|REF_FlyBase|CG2204-PG
31	gi|45552559|gnl|REF_FlyBase|CG2204-PH
31	gi|28573335|gnl|REF_FlyBase|CG2204-PF
31	gi|28573331|gnl|REF_FlyBase|CG2204-PD
31	gi|28573333|gnl|REF_FlyBase|CG2204-PE
31	gi|24652450|gnl|REF_FlyBase|CG2204-PC
31	gi|45552557|gnl|REF_FlyBase|CG2204-PI
31	gi|24652448|gnl|REF_FlyBase|CG2204-PA
31	gi|24653111|gnl|REF_FlyBase|CG17759-PC
31	gi|24653115|gnl|REF_FlyBase|CG17759-PG
31	gi|24653109|gnl|REF_FlyBase|CG17759-PB
31	gi|17647455|gnl|REF_FlyBase|CG17759-PH
31	gi|24653113|gnl|REF_FlyBase|CG17759-PE
31	gi|24653107|gnl|REF_FlyBase|CG17759-PA
31	gi|24653119|gnl|REF_FlyBase|CG17759-PF
31	gi|24653117|gnl|REF_FlyBase|CG17759-PD
31	gi|24653121|gnl|REF_FlyBase|CG30054-PA
31	gi|24653123|gnl|REF_FlyBase|CG30054-PB
31	gi|21687052|gnl|REF_FlyBase|CG17760-PA
31	gi|17137796|gnl|REF_FlyBase|CG2835-PB
31	gi|24762461|gnl|REF_FlyBase|CG2835-PC
31	gi|17137798|gnl|REF_FlyBase|CG2835-PA
31	gi|17137790|gnl|REF_FlyBase|CG10060-PA
31	gi|17737609|gnl|REF_FlyBase|CG12232-PA
32	gi|45550877|gnl|REF_FlyBase|CG1732-PA
32	gi|45551183|gnl|REF_FlyBase|CG1732-PB
32	gi|24639514|gnl|REF_FlyBase|CG10804-PB
32	gi|24639516|gnl|REF_FlyBase|CG10804-PA
32	gi|24639853|gnl|REF_FlyBase|CG3252-PA
32	gi|19921936|gnl|REF_FlyBase|CG1698-PA
32	gi|45551088|gnl|REF_FlyBase|CG8850-PB
32	gi|24652942|gnl|REF_FlyBase|CG8850-PA
32	gi|24654186|gnl|REF_FlyBase|CG8380-PA
32	gi|24655079|gnl|REF_FlyBase|CG5226-PA
32	gi|24655184|gnl|REF_FlyBase|CG15088-PA
32	gi|28573715|gnl|REF_FlyBase|CG15088-PB
32	gi|24762405|gnl|REF_FlyBase|CG5549-PA
32	gi|24762620|gnl|REF_FlyBase|CG4545-PA
32	gi|17136950|gnl|REF_FlyBase|CG15444-PB
32	gi|28574702|gnl|REF_FlyBase|CG15444-PC
32	gi|28574704|gnl|REF_FlyBase|CG15444-PD
32	gi|17136952|gnl|REF_FlyBase|CG15444-PA
32	gi|24582567|gnl|REF_FlyBase|CG7075-PA
32	gi|24582569|gnl|REF_FlyBase|CG7075-PB
32	gi|24584353|gnl|REF_FlyBase|CG15279-PB
32	gi|19921352|gnl|REF_FlyBase|CG15279-PA
32	gi|62471633|gnl|REF_FlyBase|CG15279-PC
32	gi|24661428|gnl|REF_FlyBase|CG4476-PB
33	gi|24642713|gnl|REF_FlyBase|CG16700-PA
33	gi|24642715|gnl|REF_FlyBase|CG4991-PA
33	gi|24642717|gnl|REF_FlyBase|CG4991-PB
33	gi|24652585|gnl|REF_FlyBase|CG12943-PA
33	gi|24653137|gnl|REF_FlyBase|CG8785-PB
33	gi|19922120|gnl|REF_FlyBase|CG8785-PA
33	gi|24582816|gnl|REF_FlyBase|CG13384-PC
33	gi|24582818|gnl|REF_FlyBase|CG13384-PB
33	gi|45552269|gnl|REF_FlyBase|CG13384-PF
33	gi|24582823|gnl|REF_FlyBase|CG13384-PE
33	gi|24582821|gnl|REF_FlyBase|CG13384-PD
33	gi|45552271|gnl|REF_FlyBase|CG13384-PG
33	gi|24655811|gnl|REF_FlyBase|CG1139-PA
33	gi|21355283|gnl|REF_FlyBase|CG3424-PA
33	gi|24661700|gnl|REF_FlyBase|CG3424-PC
33	gi|28574484|gnl|REF_FlyBase|CG32079-PA
33	gi|24662401|gnl|REF_FlyBase|CG32081-PA
33	gi|45553027|gnl|REF_FlyBase|CG6327-PD
33	gi|24662404|gnl|REF_FlyBase|CG6327-PA
33	gi|24662408|gnl|REF_FlyBase|CG6327-PB
33	gi|45551545|gnl|REF_FlyBase|CG6327-PC
33	gi|24662416|gnl|REF_FlyBase|CG7888-PB
33	gi|24662424|gnl|REF_FlyBase|CG7888-PC
33	gi|24662420|gnl|REF_FlyBase|CG7888-PA
34	gi|24639308|gnl|REF_FlyBase|CG18031-PA
34	gi|24640000|gnl|REF_FlyBase|CG4020-PA
34	gi|28573034|gnl|REF_FlyBase|CG32919-PC
34	gi|28573032|gnl|REF_FlyBase|CG32919-PB
34	gi|28573030|gnl|REF_FlyBase|CG32919-PA
34	gi|24647492|gnl|REF_FlyBase|CG17562-PA
34	gi|24647494|gnl|REF_FlyBase|CG17560-PA
34	gi|24647496|gnl|REF_FlyBase|CG14893-PA
34	gi|24648302|gnl|REF_FlyBase|CG4770-PA
34	gi|28572084|gnl|REF_FlyBase|CG12268-PB
34	gi|24649464|gnl|REF_FlyBase|CG12268-PA
34	gi|28572029|gnl|REF_FlyBase|CG1443-PA
34	gi|24652250|gnl|REF_FlyBase|CG1441-PA
34	gi|20129837|gnl|REF_FlyBase|CG1441-PB
34	gi|28573762|gnl|REF_FlyBase|CG8306-PA
34	gi|24654205|gnl|REF_FlyBase|CG8303-PA
34	gi|24654209|gnl|REF_FlyBase|CG5065-PA
34	gi|24762783|gnl|REF_FlyBase|CG30427-PC
34	gi|19922944|gnl|REF_FlyBase|CG30427-PB
34	gi|24762788|gnl|REF_FlyBase|CG30427-PD
34	gi|24762786|gnl|REF_FlyBase|CG30427-PA
34	gi|19920962|gnl|REF_FlyBase|CG13091-PA
34	gi|24658361|gnl|REF_FlyBase|CG10629-PA
35	gi|18858225|gnl|REF_FlyBase|CG2045-PA
35	gi|28571479|gnl|REF_FlyBase|CG1102-PA
35	gi|24644872|gnl|REF_FlyBase|CG3066-PC
35	gi|24644870|gnl|REF_FlyBase|CG3066-PA
35	gi|45553303|gnl|REF_FlyBase|CG3066-PD
35	gi|24644874|gnl|REF_FlyBase|CG3066-PB
35	gi|24646551|gnl|REF_FlyBase|CG8870-PA
35	gi|28571711|gnl|REF_FlyBase|CG3505-PA
35	gi|24647107|gnl|REF_FlyBase|CG4920-PA
35	gi|24648234|gnl|REF_FlyBase|CG31220-PA
35	gi|24648236|gnl|REF_FlyBase|CG31219-PA
35	gi|28571840|gnl|REF_FlyBase|CG16710-PA
35	gi|24649366|gnl|REF_FlyBase|CG18754-PA
35	gi|21355399|gnl|REF_FlyBase|CG16705-PA
35	gi|24649387|gnl|REF_FlyBase|CG10232-PA
35	gi|24650541|gnl|REF_FlyBase|CG5896-PB
35	gi|24650543|gnl|REF_FlyBase|CG5896-PA
35	gi|24650547|gnl|REF_FlyBase|CG5909-PA
35	gi|24650927|gnl|REF_FlyBase|CG11841-PA
35	gi|24651344|gnl|REF_FlyBase|CG9737-PA
35	gi|24651346|gnl|REF_FlyBase|CG9733-PA
35	gi|24651495|gnl|REF_FlyBase|CG11313-PA
35	gi|24652270|gnl|REF_FlyBase|CG12133-PA
36	gi|45552135|gnl|REF_FlyBase|CG33481-PA
36	gi|45552137|gnl|REF_FlyBase|CG33481-PB
36	gi|18857971|gnl|REF_FlyBase|CG10946-PA
36	gi|24641984|gnl|REF_FlyBase|CG32600-PA
36	gi|24642393|gnl|REF_FlyBase|CG14948-PA
36	gi|28573209|gnl|REF_FlyBase|CG33202-PB
36	gi|28571650|gnl|REF_FlyBase|CG5308-PA
36	gi|24645957|gnl|REF_FlyBase|CG5308-PB
36	gi|62472501|gnl|REF_FlyBase|CG33512-PA
36	gi|24646195|gnl|REF_FlyBase|CG10095-PA
36	gi|45580808|gnl|REF_FlyBase|CG33485-PA
36	gi|24585904|gnl|REF_FlyBase|CG14469-PA
36	gi|24654715|gnl|REF_FlyBase|CG12557-PA
36	gi|62484535|gnl|REF_FlyBase|CG13439-PA
36	gi|62471413|gnl|REF_FlyBase|CG33516-PA
36	gi|24583386|gnl|REF_FlyBase|CG13140-PA
36	gi|62471625|gnl|REF_FlyBase|CG33507-PA
36	gi|19923026|gnl|REF_FlyBase|CG12191-PA
36	gi|24662101|gnl|REF_FlyBase|CG14162-PA
36	gi|24662129|gnl|REF_FlyBase|CG32057-PB
36	gi|24662133|gnl|REF_FlyBase|CG32057-PC
36	gi|24662125|gnl|REF_FlyBase|CG32057-PA
37	gi|28558743|gnl|REF_FlyBase|CG17461-PA
37	gi|17933532|gnl|REF_FlyBase|CG8590-PA
37	gi|24641330|gnl|REF_FlyBase|CG1763-PA
37	gi|21358319|gnl|REF_FlyBase|CG9913-PA
37	gi|45553361|gnl|REF_FlyBase|CG9913-PB
37	gi|24650642|gnl|REF_FlyBase|CG5658-PA
37	gi|17136354|gnl|REF_FlyBase|CG7831-PA
37	gi|17137092|gnl|REF_FlyBase|CG1708-PA
37	gi|28573817|gnl|REF_FlyBase|CG8183-PA
37	gi|17136240|gnl|REF_FlyBase|CG7765-PA
37	gi|24654231|gnl|REF_FlyBase|CG8566-PD
37	gi|17864550|gnl|REF_FlyBase|CG15844-PA
37	gi|19922480|gnl|REF_FlyBase|CG12298-PA
37	gi|24583416|gnl|REF_FlyBase|CG5300-PA
37	gi|24583666|gnl|REF_FlyBase|CG6392-PA
37	gi|28574125|gnl|REF_FlyBase|CG32955-PE
37	gi|17136640|gnl|REF_FlyBase|CG10718-PA
37	gi|17136642|gnl|REF_FlyBase|CG9191-PA
37	gi|17136974|gnl|REF_FlyBase|CG1258-PA
37	gi|17647557|gnl|REF_FlyBase|CG10642-PA
37	gi|24661483|gnl|REF_FlyBase|CG10923-PA
37	gi|24662914|gnl|REF_FlyBase|CG7293-PA
38	gi|24639611|gnl|REF_FlyBase|CG6414-PA
38	gi|24644860|gnl|REF_FlyBase|CG32465-PB
38	gi|28571563|gnl|REF_FlyBase|CG31146-PD
38	gi|21356403|gnl|REF_FlyBase|CG4757-PA
38	gi|17136862|gnl|REF_FlyBase|CG17907-PA
38	gi|24648362|gnl|REF_FlyBase|CG5030-PA
38	gi|19922254|gnl|REF_FlyBase|CG12869-PA
38	gi|24654031|gnl|REF_FlyBase|CG8424-PA
38	gi|24654033|gnl|REF_FlyBase|CG8425-PA
38	gi|24762554|gnl|REF_FlyBase|CG10339-PA
38	gi|19920512|gnl|REF_FlyBase|CG5397-PA
38	gi|17647727|gnl|REF_FlyBase|CG13772-PA
38	gi|24583084|gnl|REF_FlyBase|CG3841-PA
38	gi|24583086|gnl|REF_FlyBase|CG4382-PA
38	gi|24584484|gnl|REF_FlyBase|CG3903-PC
38	gi|24584486|gnl|REF_FlyBase|CG3903-PD
38	gi|24584488|gnl|REF_FlyBase|CG3903-PE
38	gi|17136262|gnl|REF_FlyBase|CG3903-PA
38	gi|24584490|gnl|REF_FlyBase|CG3903-PB
38	gi|28574499|gnl|REF_FlyBase|CG6917-PA
38	gi|28574501|gnl|REF_FlyBase|CG17148-PA
38	gi|21358071|gnl|REF_FlyBase|CG7529-PA
39	gi|45549127|gnl|REF_FlyBase|CG15224-PA
39	gi|45554910|gnl|REF_FlyBase|CG15224-PE
39	gi|24641400|gnl|REF_FlyBase|CG15224-PD
39	gi|24641398|gnl|REF_FlyBase|CG15224-PC
39	gi|62473586|gnl|REF_FlyBase|CG15224-PF
39	gi|18158427|gnl|REF_FlyBase|CG15224-PB
39	gi|45551454|gnl|REF_FlyBase|CG32616-PA
39	gi|45554985|gnl|REF_FlyBase|CG33247-PA
39	gi|45554992|gnl|REF_FlyBase|CG33246-PA
39	gi|45555001|gnl|REF_FlyBase|CG33245-PA
39	gi|45555013|gnl|REF_FlyBase|CG33244-PA
39	gi|45555021|gnl|REF_FlyBase|CG33243-PA
39	gi|45555033|gnl|REF_FlyBase|CG33242-PA
39	gi|45555047|gnl|REF_FlyBase|CG33241-PA
39	gi|45555058|gnl|REF_FlyBase|CG33240-PA
39	gi|45555069|gnl|REF_FlyBase|CG33239-PA
39	gi|56325648|gnl|REF_FlyBase|CG33238-PA
39	gi|45555094|gnl|REF_FlyBase|CG33237-PA
39	gi|45555112|gnl|REF_FlyBase|CG33236-PA
39	gi|17137628|gnl|REF_FlyBase|CG8914-PA
39	gi|24762648|gnl|REF_FlyBase|CG13591-PA
39	gi|45552825|gnl|REF_FlyBase|CG13591-PB
40	gi|18079265|gnl|REF_FlyBase|CG4262-PA
40	gi|62473376|gnl|REF_FlyBase|CG4262-PB
40	gi|20128863|gnl|REF_FlyBase|CG3056-PA
40	gi|45553910|gnl|REF_FlyBase|CG3056-PB
40	gi|28571396|gnl|REF_FlyBase|CG33070-PC
40	gi|28571408|gnl|REF_FlyBase|CG33070-PD
40	gi|28571402|gnl|REF_FlyBase|CG33070-PE
40	gi|28571398|gnl|REF_FlyBase|CG33070-PH
40	gi|28571394|gnl|REF_FlyBase|CG33070-PA
40	gi|45552120|gnl|REF_FlyBase|CG33070-PK
40	gi|45552119|gnl|REF_FlyBase|CG33070-PG
40	gi|45552118|gnl|REF_FlyBase|CG33070-PF
40	gi|18860091|gnl|REF_FlyBase|CG4396-PA
40	gi|21355069|gnl|REF_FlyBase|CG5213-PA
40	gi|45549053|gnl|REF_FlyBase|CG3151-PA
40	gi|45549052|gnl|REF_FlyBase|CG3151-PD
40	gi|19549688|gnl|REF_FlyBase|CG3151-PB
40	gi|19549694|gnl|REF_FlyBase|CG3151-PC
40	gi|62471589|gnl|REF_FlyBase|CG3151-PG
40	gi|19549692|gnl|REF_FlyBase|CG3151-PF
40	gi|19549690|gnl|REF_FlyBase|CG3151-PE
41	gi|24639964|gnl|REF_FlyBase|CG3097-PA
41	gi|24639966|gnl|REF_FlyBase|CG15769-PA
41	gi|24639970|gnl|REF_FlyBase|CG3108-PA
41	gi|24642710|gnl|REF_FlyBase|CG8945-PC
41	gi|45550795|gnl|REF_FlyBase|CG4408-PA
41	gi|20129775|gnl|REF_FlyBase|CG2915-PA
41	gi|24586446|gnl|REF_FlyBase|CG2915-PB
41	gi|19922132|gnl|REF_FlyBase|CG12374-PA
41	gi|20129321|gnl|REF_FlyBase|CG18585-PA
41	gi|24582554|gnl|REF_FlyBase|CG7025-PA
41	gi|24583124|gnl|REF_FlyBase|CG4017-PA
41	gi|24583126|gnl|REF_FlyBase|CG17633-PA
41	gi|21357369|gnl|REF_FlyBase|CG14820-PA
41	gi|21356639|gnl|REF_FlyBase|CG8564-PA
41	gi|28574373|gnl|REF_FlyBase|CG8563-PA
41	gi|24660090|gnl|REF_FlyBase|CG32379-PA
41	gi|24660095|gnl|REF_FlyBase|CG8562-PA
41	gi|21356641|gnl|REF_FlyBase|CG18417-PA
41	gi|28574958|gnl|REF_FlyBase|CG8560-PA
41	gi|24660176|gnl|REF_FlyBase|CG8539-PA
41	gi|45553201|gnl|REF_FlyBase|CG33283-PA
42	gi|24640568|gnl|REF_FlyBase|CG2302-PA
42	gi|45551482|gnl|REF_FlyBase|CG32538-PB
42	gi|45556050|gnl|REF_FlyBase|CG32538-PA
42	gi|45556038|gnl|REF_FlyBase|CG32538-PC
42	gi|24649679|gnl|REF_FlyBase|CG5610-PA
42	gi|17738173|gnl|REF_FlyBase|CG6844-PA
42	gi|24649684|gnl|REF_FlyBase|CG6844-PB
42	gi|17738175|gnl|REF_FlyBase|CG6798-PA
42	gi|24649687|gnl|REF_FlyBase|CG6798-PB
42	gi|17933614|gnl|REF_FlyBase|CG11822-PA
42	gi|24580662|gnl|REF_FlyBase|CG11822-PB
42	gi|45550167|gnl|REF_FlyBase|CG4128-PC
42	gi|45552301|gnl|REF_FlyBase|CG4128-PB
42	gi|45550957|gnl|REF_FlyBase|CG4128-PA
42	gi|45552305|gnl|REF_FlyBase|CG4128-PE
42	gi|45552303|gnl|REF_FlyBase|CG4128-PD
42	gi|45552369|gnl|REF_FlyBase|CG32975-PC
42	gi|45552371|gnl|REF_FlyBase|CG32975-PB
42	gi|28574166|gnl|REF_FlyBase|CG32975-PA
42	gi|24657653|gnl|REF_FlyBase|CG11348-PA
42	gi|24668893|gnl|REF_FlyBase|CG12414-PA
43	gi|21356635|gnl|REF_FlyBase|CG6830-PA
43	gi|24646048|gnl|REF_FlyBase|CG6834-PA
43	gi|24646050|gnl|REF_FlyBase|CG6908-PA
43	gi|24646052|gnl|REF_FlyBase|CG18765-PA
43	gi|24650011|gnl|REF_FlyBase|CG31098-PA
43	gi|45551974|gnl|REF_FlyBase|CG31102-PA
43	gi|24650015|gnl|REF_FlyBase|CG31097-PA
43	gi|24650017|gnl|REF_FlyBase|CG31288-PA
43	gi|24650029|gnl|REF_FlyBase|CG10550-PC
43	gi|24650025|gnl|REF_FlyBase|CG10550-PA
43	gi|24650027|gnl|REF_FlyBase|CG10550-PB
43	gi|24650031|gnl|REF_FlyBase|CG31099-PA
43	gi|24650033|gnl|REF_FlyBase|CG31087-PA
43	gi|24650035|gnl|REF_FlyBase|CG10559-PA
43	gi|24650037|gnl|REF_FlyBase|CG10553-PA
43	gi|45550832|gnl|REF_FlyBase|CG10560-PA
43	gi|28572062|gnl|REF_FlyBase|CG10562-PA
43	gi|24650045|gnl|REF_FlyBase|CG10618-PA
43	gi|21356657|gnl|REF_FlyBase|CG10675-PA
43	gi|28574616|gnl|REF_FlyBase|CG9497-PA
43	gi|24666244|gnl|REF_FlyBase|CG32195-PA
44	gi|24638544|gnl|REF_FlyBase|CG2219-PA
44	gi|17864182|gnl|REF_FlyBase|CG11027-PA
44	gi|18858177|gnl|REF_FlyBase|CG7039-PA
44	gi|21355085|gnl|REF_FlyBase|CG7891-PA
44	gi|17136754|gnl|REF_FlyBase|CG7435-PA
44	gi|24648858|gnl|REF_FlyBase|CG17819-PA
44	gi|21355879|gnl|REF_FlyBase|CG6560-PA
44	gi|24653827|gnl|REF_FlyBase|CG8156-PA
44	gi|24653829|gnl|REF_FlyBase|CG8156-PB
44	gi|24653835|gnl|REF_FlyBase|CG8156-PE
44	gi|24653833|gnl|REF_FlyBase|CG8156-PD
44	gi|24653831|gnl|REF_FlyBase|CG8156-PC
44	gi|24655721|gnl|REF_FlyBase|CG7735-PA
44	gi|24660781|gnl|REF_FlyBase|CG7197-PA
44	gi|24664933|gnl|REF_FlyBase|CG6025-PA
44	gi|24668762|gnl|REF_FlyBase|CG8385-PA
44	gi|24668773|gnl|REF_FlyBase|CG8385-PD
44	gi|24668777|gnl|REF_FlyBase|CG8385-PE
44	gi|24668769|gnl|REF_FlyBase|CG8385-PC
44	gi|17136866|gnl|REF_FlyBase|CG8385-PB
45	gi|24639524|gnl|REF_FlyBase|CG32791-PA
45	gi|45549584|gnl|REF_FlyBase|CG6867-PA
45	gi|45550884|gnl|REF_FlyBase|CG14583-PA
45	gi|24649162|gnl|REF_FlyBase|CG6669-PA
45	gi|21358003|gnl|REF_FlyBase|CG14521-PA
45	gi|22026914|gnl|REF_FlyBase|CG13506-PA
45	gi|19920726|gnl|REF_FlyBase|CG31918-PA
45	gi|45550131|gnl|REF_FlyBase|CG14010-PA
45	gi|24581987|gnl|REF_FlyBase|CG31646-PA
45	gi|20129271|gnl|REF_FlyBase|CG9505-PA
45	gi|20129275|gnl|REF_FlyBase|CG9507-PA
45	gi|45550139|gnl|REF_FlyBase|CG9508-PA
45	gi|24582264|gnl|REF_FlyBase|CG11320-PA
45	gi|28574551|gnl|REF_FlyBase|CG31708-PB
45	gi|28574553|gnl|REF_FlyBase|CG31708-PA
45	gi|24584160|gnl|REF_FlyBase|CG31814-PA
45	gi|28574216|gnl|REF_FlyBase|CG4580-PA
45	gi|24658327|gnl|REF_FlyBase|CG4814-PA
45	gi|24658337|gnl|REF_FlyBase|CG15214-PA
45	gi|24668264|gnl|REF_FlyBase|CG7166-PA
46	gi|24639780|gnl|REF_FlyBase|CG6927-PA
46	gi|45549567|gnl|REF_FlyBase|CG8916-PA
46	gi|45555535|gnl|REF_FlyBase|CG17336-PC
46	gi|24642354|gnl|REF_FlyBase|CG17336-PB
46	gi|24642352|gnl|REF_FlyBase|CG17336-PA
46	gi|24646092|gnl|REF_FlyBase|CG14723-PA
46	gi|45550740|gnl|REF_FlyBase|CG14723-PB
46	gi|45553337|gnl|REF_FlyBase|CG14723-PC
46	gi|17738049|gnl|REF_FlyBase|CG7411-PA
46	gi|24648249|gnl|REF_FlyBase|CG7535-PB
46	gi|62472736|gnl|REF_FlyBase|CG7535-PC
46	gi|24648251|gnl|REF_FlyBase|CG7535-PA
46	gi|24651625|gnl|REF_FlyBase|CG11340-PA
46	gi|28573876|gnl|REF_FlyBase|CG12344-PA
46	gi|24661412|gnl|REF_FlyBase|CG10537-PC
46	gi|24661416|gnl|REF_FlyBase|CG10537-PA
46	gi|24661420|gnl|REF_FlyBase|CG10537-PB
46	gi|24664856|gnl|REF_FlyBase|CG6112-PA
46	gi|45550641|gnl|REF_FlyBase|CG7589-PA
46	gi|17737617|gnl|REF_FlyBase|CG7446-PA
47	gi|45551880|gnl|REF_FlyBase|CG6977-PA
47	gi|28571710|gnl|REF_FlyBase|CG3389-PA
47	gi|24647463|gnl|REF_FlyBase|CG14900-PA
47	gi|24649966|gnl|REF_FlyBase|CG10421-PA
47	gi|24651170|gnl|REF_FlyBase|CG31009-PA
47	gi|62484382|gnl|REF_FlyBase|CG11895-PA
47	gi|24654009|gnl|REF_FlyBase|CG8403-PA
47	gi|17136470|gnl|REF_FlyBase|CG3722-PA
47	gi|24580686|gnl|REF_FlyBase|CG17941-PA
47	gi|17352473|gnl|REF_FlyBase|CG3352-PA
47	gi|24584867|gnl|REF_FlyBase|CG7100-PH
47	gi|24584869|gnl|REF_FlyBase|CG7100-PB
47	gi|24584871|gnl|REF_FlyBase|CG7100-PF
47	gi|24584873|gnl|REF_FlyBase|CG7100-PD
47	gi|24584875|gnl|REF_FlyBase|CG7100-PC
47	gi|24584877|gnl|REF_FlyBase|CG7100-PA
47	gi|24584879|gnl|REF_FlyBase|CG7100-PG
47	gi|24584881|gnl|REF_FlyBase|CG7100-PE
47	gi|24584883|gnl|REF_FlyBase|CG7527-PA
47	gi|24667159|gnl|REF_FlyBase|CG7749-PA
48	gi|24640050|gnl|REF_FlyBase|CG5905-PA
48	gi|24640052|gnl|REF_FlyBase|CG5905-PB
48	gi|24641622|gnl|REF_FlyBase|CG3775-PA
48	gi|18859667|gnl|REF_FlyBase|CG9634-PA
48	gi|24643425|gnl|REF_FlyBase|CG9565-PA
48	gi|17737761|gnl|REF_FlyBase|CG9761-PA
48	gi|21355943|gnl|REF_FlyBase|CG8358-PA
48	gi|45551938|gnl|REF_FlyBase|CG4058-PB
48	gi|45550777|gnl|REF_FlyBase|CG4058-PA
48	gi|24649145|gnl|REF_FlyBase|CG4725-PA
48	gi|21355691|gnl|REF_FlyBase|CG4723-PA
48	gi|24649148|gnl|REF_FlyBase|CG4721-PA
48	gi|24650765|gnl|REF_FlyBase|CG5527-PA
48	gi|24650883|gnl|REF_FlyBase|CG14529-PA
48	gi|24650885|gnl|REF_FlyBase|CG14528-PA
48	gi|24650887|gnl|REF_FlyBase|CG14523-PA
48	gi|24650889|gnl|REF_FlyBase|CG14527-PA
48	gi|21358001|gnl|REF_FlyBase|CG14526-PA
48	gi|24583940|gnl|REF_FlyBase|CG15485-PA
49	gi|24640370|gnl|REF_FlyBase|CG9657-PA
49	gi|24641117|gnl|REF_FlyBase|CG32669-PA
49	gi|24645928|gnl|REF_FlyBase|CG6723-PA
49	gi|24647646|gnl|REF_FlyBase|CG31262-PA
49	gi|21356827|gnl|REF_FlyBase|CG7720-PB
49	gi|24648056|gnl|REF_FlyBase|CG7720-PA
49	gi|24650192|gnl|REF_FlyBase|CG31090-PA
49	gi|24650194|gnl|REF_FlyBase|CG8932-PA
49	gi|24650196|gnl|REF_FlyBase|CG8934-PA
49	gi|24650198|gnl|REF_FlyBase|CG8957-PA
49	gi|24650200|gnl|REF_FlyBase|CG8966-PA
49	gi|24651737|gnl|REF_FlyBase|CG2196-PA
49	gi|24651739|gnl|REF_FlyBase|CG2187-PA
49	gi|24651741|gnl|REF_FlyBase|CG2191-PA
49	gi|28573698|gnl|REF_FlyBase|CG10444-PA
49	gi|24581034|gnl|REF_FlyBase|CG31668-PA
49	gi|28574776|gnl|REF_FlyBase|CG33124-PA
49	gi|19920916|gnl|REF_FlyBase|CG8451-PA
49	gi|28574994|gnl|REF_FlyBase|CG5687-PA
50	gi|24642579|gnl|REF_FlyBase|CG4521-PA
50	gi|28571625|gnl|REF_FlyBase|CG31147-PA
50	gi|45551887|gnl|REF_FlyBase|CG32853-PA
50	gi|28573354|gnl|REF_FlyBase|CG30018-PC
50	gi|28573746|gnl|REF_FlyBase|CG6536-PB
50	gi|28573744|gnl|REF_FlyBase|CG6536-PA
50	gi|21699038|gnl|REF_FlyBase|CG6530-PA
50	gi|24583275|gnl|REF_FlyBase|CG31720-PA
50	gi|19922966|gnl|REF_FlyBase|CG32475-PA
50	gi|19922988|gnl|REF_FlyBase|CG17084-PA
50	gi|20130409|gnl|REF_FlyBase|CG17061-PA
50	gi|28575012|gnl|REF_FlyBase|CG17061-PB
50	gi|24654726|gnl|REF_FlyBase|CG6936-PB
50	gi|17737515|gnl|REF_FlyBase|CG6936-PA
50	gi|28574327|gnl|REF_FlyBase|CG17795-PA
50	gi|45552072|gnl|REF_FlyBase|CG17795-PB
50	gi|28574381|gnl|REF_FlyBase|CG16992-PA
50	gi|28574953|gnl|REF_FlyBase|CG7476-PB
50	gi|45550566|gnl|REF_FlyBase|CG7476-PA
51	gi|24643054|gnl|REF_FlyBase|CG6394-PB
51	gi|24643052|gnl|REF_FlyBase|CG6394-PA
51	gi|45550844|gnl|REF_FlyBase|CG10000-PA
51	gi|19921720|gnl|REF_FlyBase|CG4445-PA
51	gi|19922324|gnl|REF_FlyBase|CG8182-PA
51	gi|24653878|gnl|REF_FlyBase|CG8182-PB
51	gi|24654221|gnl|REF_FlyBase|CG30463-PB
51	gi|24654219|gnl|REF_FlyBase|CG30463-PA
51	gi|62484229|gnl|REF_FlyBase|CG3254-PA
51	gi|62484352|gnl|REF_FlyBase|CG31776-PA
51	gi|24581446|gnl|REF_FlyBase|CG31956-PA
51	gi|24581865|gnl|REF_FlyBase|CG31651-PA
51	gi|24584318|gnl|REF_FlyBase|CG7480-PA
51	gi|24656265|gnl|REF_FlyBase|CG2103-PB
51	gi|24656262|gnl|REF_FlyBase|CG2103-PA
51	gi|24664785|gnl|REF_FlyBase|CG7304-PA
51	gi|45553141|gnl|REF_FlyBase|CG7304-PB
51	gi|24664789|gnl|REF_FlyBase|CG7579-PA
51	gi|21358257|gnl|REF_FlyBase|CG7297-PA
52	gi|21357295|gnl|REF_FlyBase|CG1208-PA
52	gi|24644446|gnl|REF_FlyBase|CG1213-PA
52	gi|24644450|gnl|REF_FlyBase|CG1213-PC
52	gi|24644448|gnl|REF_FlyBase|CG1213-PB
52	gi|24645220|gnl|REF_FlyBase|CG31100-PA
52	gi|17981737|gnl|REF_FlyBase|CG3853-PA
52	gi|17737451|gnl|REF_FlyBase|CG1380-PA
52	gi|24652312|gnl|REF_FlyBase|CG1380-PB
52	gi|24652789|gnl|REF_FlyBase|CG30035-PA
52	gi|24652791|gnl|REF_FlyBase|CG30035-PB
52	gi|24652793|gnl|REF_FlyBase|CG8234-PA
52	gi|24652795|gnl|REF_FlyBase|CG8234-PB
52	gi|20130083|gnl|REF_FlyBase|CG6484-PA
52	gi|45551160|gnl|REF_FlyBase|CG4797-PB
52	gi|28573650|gnl|REF_FlyBase|CG4797-PA
52	gi|45552195|gnl|REF_FlyBase|CG33281-PA
52	gi|24663511|gnl|REF_FlyBase|CG10960-PB
52	gi|24663515|gnl|REF_FlyBase|CG10960-PA
52	gi|24663519|gnl|REF_FlyBase|CG10960-PC
53	gi|21355391|gnl|REF_FlyBase|CG13318-PA
53	gi|24586523|gnl|REF_FlyBase|CG30374-PA
53	gi|20129791|gnl|REF_FlyBase|CG8586-PA
53	gi|20129793|gnl|REF_FlyBase|CG8738-PA
53	gi|24581008|gnl|REF_FlyBase|CG4259-PA
53	gi|24581252|gnl|REF_FlyBase|CG18557-PA
53	gi|24581254|gnl|REF_FlyBase|CG3117-PA
53	gi|20129425|gnl|REF_FlyBase|CG5390-PA
53	gi|20129499|gnl|REF_FlyBase|CG9377-PA
53	gi|19921396|gnl|REF_FlyBase|CG18477-PA
53	gi|20129547|gnl|REF_FlyBase|CG18478-PA
53	gi|24584463|gnl|REF_FlyBase|CG31780-PB
53	gi|24584469|gnl|REF_FlyBase|CG31827-PA
53	gi|28574424|gnl|REF_FlyBase|CG31822-PA
53	gi|24584521|gnl|REF_FlyBase|CG4793-PC
53	gi|24584523|gnl|REF_FlyBase|CG4793-PB
53	gi|19921460|gnl|REF_FlyBase|CG6639-PA
53	gi|24584831|gnl|REF_FlyBase|CG18563-PA
53	gi|45550539|gnl|REF_FlyBase|CG14990-PA
54	gi|62484190|gnl|REF_FlyBase|CG1511-PC
54	gi|62484407|gnl|REF_FlyBase|CG1511-PE
54	gi|62484405|gnl|REF_FlyBase|CG1511-PA
54	gi|62484403|gnl|REF_FlyBase|CG1511-PD
54	gi|62484409|gnl|REF_FlyBase|CG1511-PB
54	gi|17933524|gnl|REF_FlyBase|CG2845-PA
54	gi|17647993|gnl|REF_FlyBase|CG18492-PA
54	gi|24645330|gnl|REF_FlyBase|CG8874-PB
54	gi|45549219|gnl|REF_FlyBase|CG8874-PA
54	gi|24645334|gnl|REF_FlyBase|CG8874-PC
54	gi|24645336|gnl|REF_FlyBase|CG8874-PD
54	gi|24649132|gnl|REF_FlyBase|CG4803-PA
54	gi|21356021|gnl|REF_FlyBase|CG14992-PA
54	gi|62471908|gnl|REF_FlyBase|CG7524-PD
54	gi|62471921|gnl|REF_FlyBase|CG7524-PC
54	gi|62471932|gnl|REF_FlyBase|CG7524-PF
54	gi|62471946|gnl|REF_FlyBase|CG7524-PE
54	gi|24657868|gnl|REF_FlyBase|CG7524-PB
55	gi|45549245|gnl|REF_FlyBase|CG11186-PA
55	gi|45549241|gnl|REF_FlyBase|CG11049-PA
55	gi|62473244|gnl|REF_FlyBase|CG11049-PD
55	gi|62473199|gnl|REF_FlyBase|CG11049-PH
55	gi|45551190|gnl|REF_FlyBase|CG11049-PC
55	gi|62473220|gnl|REF_FlyBase|CG11049-PF
55	gi|62473211|gnl|REF_FlyBase|CG11049-PG
55	gi|62473231|gnl|REF_FlyBase|CG11049-PE
55	gi|17986167|gnl|REF_FlyBase|CG9610-PA
55	gi|24645035|gnl|REF_FlyBase|CG9610-PB
55	gi|17136410|gnl|REF_FlyBase|CG8246-PA
55	gi|24762822|gnl|REF_FlyBase|CG2692-PA
55	gi|17647491|gnl|REF_FlyBase|CG3388-PA
55	gi|24583824|gnl|REF_FlyBase|CG6716-PB
55	gi|17737409|gnl|REF_FlyBase|CG6716-PA
55	gi|24663288|gnl|REF_FlyBase|CG10704-PA
55	gi|62472161|gnl|REF_FlyBase|CG10488-PB
55	gi|24663292|gnl|REF_FlyBase|CG10488-PA
56	gi|24640054|gnl|REF_FlyBase|CG15899-PB
56	gi|45554962|gnl|REF_FlyBase|CG1522-PC
56	gi|24641459|gnl|REF_FlyBase|CG1522-PA
56	gi|62473623|gnl|REF_FlyBase|CG1522-PH
56	gi|62473612|gnl|REF_FlyBase|CG1522-PI
56	gi|45554935|gnl|REF_FlyBase|CG1522-PE
56	gi|45554951|gnl|REF_FlyBase|CG1522-PD
56	gi|62473635|gnl|REF_FlyBase|CG1522-PG
56	gi|62473598|gnl|REF_FlyBase|CG1522-PJ
56	gi|45554921|gnl|REF_FlyBase|CG1522-PF
56	gi|45554974|gnl|REF_FlyBase|CG1522-PB
56	gi|24642537|gnl|REF_FlyBase|CG9907-PA
56	gi|24762775|gnl|REF_FlyBase|CG9071-PB
56	gi|28573635|gnl|REF_FlyBase|CG9071-PA
56	gi|24584549|gnl|REF_FlyBase|CG4894-PB
56	gi|24584551|gnl|REF_FlyBase|CG4894-PC
56	gi|19584591|gnl|REF_FlyBase|CG4894-PA
56	gi|24584554|gnl|REF_FlyBase|CG4894-PD
57	gi|17737286|gnl|REF_FlyBase|CG12217-PA
57	gi|24641014|gnl|REF_FlyBase|CG2096-PA
57	gi|17864332|gnl|REF_FlyBase|CG2096-PB
57	gi|17933732|gnl|REF_FlyBase|CG9156-PA
57	gi|24642547|gnl|REF_FlyBase|CG9842-PA
57	gi|56311437|gnl|REF_FlyBase|CG9819-PB
57	gi|56311435|gnl|REF_FlyBase|CG9819-PA
57	gi|24643514|gnl|REF_FlyBase|CG32505-PE
57	gi|17864424|gnl|REF_FlyBase|CG32505-PA
57	gi|17933740|gnl|REF_FlyBase|CG5650-PA
57	gi|17738177|gnl|REF_FlyBase|CG6593-PA
57	gi|28571947|gnl|REF_FlyBase|CG1455-PA
57	gi|17136416|gnl|REF_FlyBase|CG10930-PA
57	gi|17137590|gnl|REF_FlyBase|CG3245-PA
57	gi|17864290|gnl|REF_FlyBase|CG10138-PA
57	gi|17864626|gnl|REF_FlyBase|CG8822-PA
57	gi|17136620|gnl|REF_FlyBase|CG7109-PA
57	gi|28574926|gnl|REF_FlyBase|CG11597-PA
58	gi|24640248|gnl|REF_FlyBase|CG3044-PA
58	gi|24640907|gnl|REF_FlyBase|CG1780-PB
58	gi|24640905|gnl|REF_FlyBase|CG1780-PA
58	gi|24640934|gnl|REF_FlyBase|CG2989-PA
58	gi|21358195|gnl|REF_FlyBase|CG9307-PA
58	gi|17137072|gnl|REF_FlyBase|CG5210-PA
58	gi|45550456|gnl|REF_FlyBase|CG5154-PA
58	gi|45550474|gnl|REF_FlyBase|CG9357-PA
58	gi|24656647|gnl|REF_FlyBase|CG30293-PA
58	gi|22024049|gnl|REF_FlyBase|CG3986-PA
58	gi|28573679|gnl|REF_FlyBase|CG10531-PA
58	gi|17137378|gnl|REF_FlyBase|CG4472-PA
58	gi|19549546|gnl|REF_FlyBase|CG4475-PA
58	gi|24584615|gnl|REF_FlyBase|CG4559-PC
58	gi|17137374|gnl|REF_FlyBase|CG4559-PA
58	gi|24584613|gnl|REF_FlyBase|CG4559-PB
58	gi|24655584|gnl|REF_FlyBase|CG2054-PA
58	gi|24656434|gnl|REF_FlyBase|CG1869-PA
59	gi|24641515|gnl|REF_FlyBase|CG2577-PA
59	gi|24641591|gnl|REF_FlyBase|CG2028-PC
59	gi|17737335|gnl|REF_FlyBase|CG2028-PB
59	gi|24641588|gnl|REF_FlyBase|CG2028-PA
59	gi|21356943|gnl|REF_FlyBase|CG12147-PA
59	gi|62472595|gnl|REF_FlyBase|CG6963-PH
59	gi|28571746|gnl|REF_FlyBase|CG6963-PD
59	gi|62484480|gnl|REF_FlyBase|CG6963-PB
59	gi|28571751|gnl|REF_FlyBase|CG6963-PE
59	gi|62472622|gnl|REF_FlyBase|CG6963-PF
59	gi|62472606|gnl|REF_FlyBase|CG6963-PG
59	gi|28571749|gnl|REF_FlyBase|CG6963-PC
59	gi|24647391|gnl|REF_FlyBase|CG6963-PA
59	gi|17864136|gnl|REF_FlyBase|CG2048-PC
59	gi|24651559|gnl|REF_FlyBase|CG2048-PA
59	gi|24651561|gnl|REF_FlyBase|CG2048-PB
59	gi|24581174|gnl|REF_FlyBase|CG9962-PA
59	gi|24584859|gnl|REF_FlyBase|CG7094-PA
60	gi|24638677|gnl|REF_FlyBase|CG9935-PA
60	gi|62484334|gnl|REF_FlyBase|CG11155-PA
60	gi|62484418|gnl|REF_FlyBase|CG11155-PB
60	gi|62484420|gnl|REF_FlyBase|CG11155-PC
60	gi|24640783|gnl|REF_FlyBase|CG32704-PA
60	gi|24648476|gnl|REF_FlyBase|CG31201-PA
60	gi|24648478|gnl|REF_FlyBase|CG18039-PA
60	gi|24648559|gnl|REF_FlyBase|CG3822-PA
60	gi|21355999|gnl|REF_FlyBase|CG5621-PA
60	gi|24580753|gnl|REF_FlyBase|CG4226-PB
60	gi|24580751|gnl|REF_FlyBase|CG4226-PA
60	gi|24581733|gnl|REF_FlyBase|CG15627-PA
60	gi|24581972|gnl|REF_FlyBase|CG6992-PI
60	gi|45549153|gnl|REF_FlyBase|CG7234-PI
60	gi|24585613|gnl|REF_FlyBase|CG8681-PA
60	gi|17136702|gnl|REF_FlyBase|CG8442-PA
60	gi|24661440|gnl|REF_FlyBase|CG4481-PA
61	gi|24640957|gnl|REF_FlyBase|CG12102-PA
61	gi|24643363|gnl|REF_FlyBase|CG12530-PB
61	gi|17647249|gnl|REF_FlyBase|CG12530-PA
61	gi|17737865|gnl|REF_FlyBase|CG9366-PA
61	gi|24650675|gnl|REF_FlyBase|CG5588-PC
61	gi|24650672|gnl|REF_FlyBase|CG5588-PA
61	gi|17738249|gnl|REF_FlyBase|CG5588-PB
61	gi|19549712|gnl|REF_FlyBase|CG8416-PC
61	gi|45552653|gnl|REF_FlyBase|CG8416-PE
61	gi|24654021|gnl|REF_FlyBase|CG8416-PD
61	gi|19549710|gnl|REF_FlyBase|CG8416-PB
61	gi|45552651|gnl|REF_FlyBase|CG8416-PF
61	gi|17137100|gnl|REF_FlyBase|CG8416-PA
61	gi|45552649|gnl|REF_FlyBase|CG8416-PG
61	gi|17136856|gnl|REF_FlyBase|CG2248-PA
61	gi|21356563|gnl|REF_FlyBase|CG8556-PA
61	gi|28574635|gnl|REF_FlyBase|CG5701-PA
62	gi|45551445|gnl|REF_FlyBase|CG32679-PA
62	gi|24641974|gnl|REF_FlyBase|CG9400-PA
62	gi|24642010|gnl|REF_FlyBase|CG9540-PA
62	gi|24642012|gnl|REF_FlyBase|CG9538-PA
62	gi|24644594|gnl|REF_FlyBase|CG10284-PA
62	gi|24645883|gnl|REF_FlyBase|CG5106-PA
62	gi|24645902|gnl|REF_FlyBase|CG17210-PA
62	gi|24645904|gnl|REF_FlyBase|CG5207-PA
62	gi|28572995|gnl|REF_FlyBase|CG31296-PA
62	gi|20129929|gnl|REF_FlyBase|CG17575-PA
62	gi|24653210|gnl|REF_FlyBase|CG30488-PA
62	gi|28573842|gnl|REF_FlyBase|CG30486-PA
62	gi|24656985|gnl|REF_FlyBase|CG9822-PA
62	gi|24656989|gnl|REF_FlyBase|CG17974-PA
62	gi|24762694|gnl|REF_FlyBase|CG3640-PA
62	gi|28574331|gnl|REF_FlyBase|CG10651-PA
62	gi|24662139|gnl|REF_FlyBase|CG6628-PA
63	gi|24643455|gnl|REF_FlyBase|CG9580-PA
63	gi|45556073|gnl|REF_FlyBase|CG33497-PA
63	gi|45551484|gnl|REF_FlyBase|CG32823-PB
63	gi|45556094|gnl|REF_FlyBase|CG33499-PA
63	gi|17137054|gnl|REF_FlyBase|CG18000-PI
63	gi|17137052|gnl|REF_FlyBase|CG18000-PH
63	gi|17137050|gnl|REF_FlyBase|CG18000-PG
63	gi|17137062|gnl|REF_FlyBase|CG18000-PC
63	gi|17137064|gnl|REF_FlyBase|CG18000-PB
63	gi|17137058|gnl|REF_FlyBase|CG18000-PA
63	gi|17137066|gnl|REF_FlyBase|CG18000-PE
63	gi|45556120|gnl|REF_FlyBase|CG18000-PL
63	gi|45556110|gnl|REF_FlyBase|CG18000-PM
63	gi|17137048|gnl|REF_FlyBase|CG18000-PD
63	gi|17137068|gnl|REF_FlyBase|CG18000-PF
63	gi|17137056|gnl|REF_FlyBase|CG18000-PK
63	gi|24643462|gnl|REF_FlyBase|CG18000-PJ
64	gi|24644018|gnl|REF_FlyBase|CG9783-PA
64	gi|62484298|gnl|REF_FlyBase|CG4154-PC
64	gi|62484477|gnl|REF_FlyBase|CG4154-PA
64	gi|24647268|gnl|REF_FlyBase|CG31183-PA
64	gi|24647455|gnl|REF_FlyBase|CG14885-PA
64	gi|21355729|gnl|REF_FlyBase|CG14886-PA
64	gi|24651096|gnl|REF_FlyBase|CG1912-PA
64	gi|24651577|gnl|REF_FlyBase|CG1470-PA
64	gi|24654868|gnl|REF_FlyBase|CG5719-PA
64	gi|24656567|gnl|REF_FlyBase|CG3216-PA
64	gi|24656571|gnl|REF_FlyBase|CG3216-PB
64	gi|28574512|gnl|REF_FlyBase|CG33114-PA
64	gi|24663839|gnl|REF_FlyBase|CG10738-PB
64	gi|24663843|gnl|REF_FlyBase|CG10738-PA
64	gi|24666940|gnl|REF_FlyBase|CG8742-PA
64	gi|56292422|gnl|REF_FlyBase|CG8742-PC
64	gi|56292424|gnl|REF_FlyBase|CG8742-PB
65	gi|24644833|gnl|REF_FlyBase|CG1131-PA
65	gi|17737813|gnl|REF_FlyBase|CG1128-PB
65	gi|24644835|gnl|REF_FlyBase|CG1128-PA
65	gi|24644839|gnl|REF_FlyBase|CG1121-PA
65	gi|24644842|gnl|REF_FlyBase|CG1112-PB
65	gi|17737817|gnl|REF_FlyBase|CG1112-PA
65	gi|17737819|gnl|REF_FlyBase|CG1108-PA
65	gi|28573189|gnl|REF_FlyBase|CG1089-PA
65	gi|17737825|gnl|REF_FlyBase|CG1082-PA
65	gi|24644854|gnl|REF_FlyBase|CG1257-PA
65	gi|28571561|gnl|REF_FlyBase|CG2505-PA
65	gi|28573188|gnl|REF_FlyBase|CG1031-PA
65	gi|24649333|gnl|REF_FlyBase|CG10175-PC
65	gi|24649335|gnl|REF_FlyBase|CG10175-PA
65	gi|24649337|gnl|REF_FlyBase|CG10175-PB
65	gi|17985995|gnl|REF_FlyBase|CG9858-PA
65	gi|24658187|gnl|REF_FlyBase|CG6018-PA
66	gi|21356075|gnl|REF_FlyBase|CG3909-PA
66	gi|24649265|gnl|REF_FlyBase|CG4448-PA
66	gi|24652663|gnl|REF_FlyBase|CG9062-PB
66	gi|19922278|gnl|REF_FlyBase|CG12797-PA
66	gi|17137196|gnl|REF_FlyBase|CG8440-PA
66	gi|45552655|gnl|REF_FlyBase|CG8440-PF
66	gi|28573460|gnl|REF_FlyBase|CG8440-PE
66	gi|28573462|gnl|REF_FlyBase|CG8440-PB
66	gi|28573456|gnl|REF_FlyBase|CG8440-PC
66	gi|28573458|gnl|REF_FlyBase|CG8440-PD
66	gi|24654584|gnl|REF_FlyBase|CG10931-PA
66	gi|20129125|gnl|REF_FlyBase|CG3436-PA
66	gi|24580577|gnl|REF_FlyBase|CG3436-PB
66	gi|17137500|gnl|REF_FlyBase|CG4063-PA
66	gi|45549090|gnl|REF_FlyBase|CG2863-PA
66	gi|17137396|gnl|REF_FlyBase|CG7111-PA
66	gi|24663767|gnl|REF_FlyBase|CG10191-PA
67	gi|62472901|gnl|REF_FlyBase|CG10693-PF
67	gi|62472836|gnl|REF_FlyBase|CG10693-PN
67	gi|62472846|gnl|REF_FlyBase|CG10693-PM
67	gi|62472893|gnl|REF_FlyBase|CG10693-PG
67	gi|24649749|gnl|REF_FlyBase|CG10693-PA
67	gi|62472866|gnl|REF_FlyBase|CG10693-PK
67	gi|62472858|gnl|REF_FlyBase|CG10693-PL
67	gi|62472881|gnl|REF_FlyBase|CG10693-PI
67	gi|62472875|gnl|REF_FlyBase|CG10693-PJ
67	gi|62472886|gnl|REF_FlyBase|CG10693-PH
67	gi|62472831|gnl|REF_FlyBase|CG10693-PO
67	gi|62472912|gnl|REF_FlyBase|CG10693-PD
67	gi|62472908|gnl|REF_FlyBase|CG10693-PE
67	gi|62472818|gnl|REF_FlyBase|CG10693-PQ
67	gi|62472824|gnl|REF_FlyBase|CG10693-PP
67	gi|24649751|gnl|REF_FlyBase|CG10693-PB
67	gi|45553505|gnl|REF_FlyBase|CG10693-PC
68	gi|62473087|gnl|REF_FlyBase|CG2381-PG
68	gi|62484397|gnl|REF_FlyBase|CG2381-PE
68	gi|62484395|gnl|REF_FlyBase|CG2381-PA
68	gi|62484330|gnl|REF_FlyBase|CG2381-PC
68	gi|62484516|gnl|REF_FlyBase|CG2381-PF
68	gi|45551172|gnl|REF_FlyBase|CG2381-PB
68	gi|24641077|gnl|REF_FlyBase|CG11556-PA
68	gi|24641756|gnl|REF_FlyBase|CG10617-PA
68	gi|24643915|gnl|REF_FlyBase|CG9778-PA
68	gi|17137726|gnl|REF_FlyBase|CG10047-PA
68	gi|24581226|gnl|REF_FlyBase|CG3139-PB
68	gi|24581228|gnl|REF_FlyBase|CG3139-PC
68	gi|24581230|gnl|REF_FlyBase|CG3139-PA
68	gi|45552193|gnl|REF_FlyBase|CG3139-PD
68	gi|24584863|gnl|REF_FlyBase|CG5559-PA
68	gi|24664399|gnl|REF_FlyBase|CG3020-PA
69	gi|18543191|gnl|REF_FlyBase|CG13360-PA
69	gi|24642950|gnl|REF_FlyBase|CG7135-PA
69	gi|24644521|gnl|REF_FlyBase|CG31562-PA
69	gi|28571883|gnl|REF_FlyBase|CG13656-PA
69	gi|28571885|gnl|REF_FlyBase|CG33091-PA
69	gi|28571887|gnl|REF_FlyBase|CG33091-PB
69	gi|28571889|gnl|REF_FlyBase|CG33091-PC
69	gi|24649994|gnl|REF_FlyBase|CG11878-PA
69	gi|24649996|gnl|REF_FlyBase|CG10513-PA
69	gi|24649998|gnl|REF_FlyBase|CG10514-PA
[truncated: 16,941 more rows]
