# Supplementary material for: C-terminal motif prediction in eukaryotic proteomes using comparative genomics and statistical over-representation across protein families
Source: BMC Genomics. 2007 Jun 26;8:191. doi: 10.1186/1471-2164-8-191 (PMC1929074; doi:10.1186/1471-2164-8-191)
Supplement: Additional File 6 — All filtered C-terminal z-statistics for all species [file 1471-2164-8-191-S6.xls]

## Sheet: Sheet1
A.thaliana						O.sativa						S.cerevisiae						C.elegans						D.melanogaster						M.musculus						H.sapiens
Peptide	offset	occurrence	correction	z-score		Peptide	offset	occurrence	correction	z-score		Peptide	offset	occurrence	correction	z-score		Peptide	offset	occurrence	correction	z-score		Peptide	offset	occurrence	correction	z-score		Peptide	offset	occurrence	correction	z-score		Peptide	offset	occurrence	correction	z-score
SKL	3	39	-4	6.5		SKL	3	39	-14	7.8		MRW	3	1	0	9.9		KKK	3	55	-9	10		KKK	3	35	-23	8		DEL	3	30	-11	8.1		DEL	3	31	-12	7.8
WRC	3	4	0	5.1		KNN	3	15	0	6.7		SIM	3	7	0	8.9		SKL	3	32	-12	8.4		WFR	3	4	-2	5.8		TRL	3	21	-9	6.2		TTV	3	20	-8	7.2
YRY	3	8	-2	4.9		SIM	3	16	-5	6.2		HRC	3	2	0	8.9		PGY	3	15	-26	8.3		PRW	3	4	-1	4.9		TTV	3	19	-8	5.8		TKL	3	20	-4	5.8
WTC	3	3	-1	4.6		NQN	3	11	0	5.9		QKI	3	9	0	8.2		GRK	3	21	0	7.1		KFY	3	6	-2	4.5		RPW	3	7	0	5.4		CCA	3	10	0	5.8
DEL	3	25	-21	4.6		QCC	3	6	-1	5.8		DEL	3	13	0	7.6		IKF	3	16	0	6.9		GFW	3	4	-2	4.3		RKK	3	23	-1	5.3		YMW	3	3	0	5.4
YGW	3	5	0	4.5		KCP	3	10	-5	5.7		QHM	3	2	0	6.3		QCH	3	5	0	6.7		TKN	3	9	-3	4.2		WNM	3	3	-2	5.2		THL	3	15	-4	5.2
SIM	3	10	-4	4.4		WWC	3	4	0	5.6		MGF	3	3	0	6.1		KRK	3	22	-4	6.6		LKK	3	22	-5	4.1		SNV	3	14	-3	5.2		MEI	3	9	-3	5.1
KPF	3	12	-2	4.4		SVM	3	17	-9	5.2		VQF	3	4	0	6		FGK	3	18	-5	6.5		FNF	3	6	-3	4		GQS	3	17	0	5.1		KKN	3	16	-3	5.1
WMY	3	3	-2	4.3		HQS	3	11	-1	5		NRR	3	6	0	5.9		MWG	3	3	-1	6.4		AKL	3	20	-12	4		YPY	3	6	-1	5		NHL	3	11	-1	4.8
NQS	3	12	-3	4.3		HFL	3	12	-2	4.9		SKL	3	13	-1	5.8		DDE	3	21	-3	6.3		YQY	3	5	-2	3.8		DMW	3	3	0	4.9		TEL	3	21	-7	4.6
KRT	3	15	-4	4.2		HCC	3	5	0	4.7		WFW	3	1	0	5.7		DSD	3	20	-2	6.2		KAK	3	17	-4	3.8		TEL	3	23	-6	4.6		RRC	3	10	-2	4.6
CCF	3	5	0	4.1		FIW	3	5	0	4.7		WCR	3	1	0	5.7		YPF	3	8	0	6		RHH	3	5	-3	3.7		DSD	3	17	-1	4.5		DSD	3	18	-3	4.6
QCW	3	2	-1	4		CWM	3	3	-1	4.7		NWM	3	1	0	5.7		KKN	3	23	-1	5.8		QCM	3	2	0	3.7		KHN	3	7	-1	4.4		DEF	3	11	-5	4.3
DFM	3	7	-3	4		DIF	3	14	-1	4.6		KWW	3	1	0	5.7		LFN	3	16	-2	5.7		TKS	3	12	-1	3.6		KKK	3	27	-7	4.3		TSL	3	27	-8	4.1
ADS	3	16	-8	4		CFC	3	6	-3	4.5		EIW	3	3	0	5.6		GKK	3	23	-1	5.7		GKK	3	14	-4	3.6		THL	3	13	-4	4.2		TKM	3	7	-5	4.1
RRH	3	10	0	3.9		KHN	3	8	0	4.4		AKK	3	12	-1	5.6		FKK	3	16	-5	5.7		SCV	3	6	0	3.5		KDI	3	13	-2	4.2		SCC	3	13	-5	4
RQY	3	5	-1	3.9		WHY	3	3	0	4.3		SKK	3	14	0	5.4		WGK	3	6	0	5.5		RPW	3	4	-9	3.5		DPC	3	6	0	4.2		IHV	3	7	0	4
NTN	3	10	-1	3.9		RCC	3	9	-3	4.2		QSW	3	3	0	5.4		SKN	3	19	-3	5.5		PWR	3	3	0	3.5		DCC	3	5	0	4.2		WII	3	4	0	3.9
WCK	3	3	0	3.8		PKY	3	10	-3	4.1		MFR	3	2	0	5.3		GHY	3	5	-1	5.1		KNK	3	11	-5	3.5		WHY	3	2	0	4.1		DDY	3	7	-2	3.9
RRR	3	25	-9	3.8		NHY	3	6	-7	4.1		FTW	3	2	0	5.3		FNF	3	14	-1	5.1		YWY	3	2	-1	3.4		RHV	3	7	-1	4		TVV	3	17	-6	3.8
PHH	3	6	-1	3.8		MGI	3	11	-1	4.1		YYL	3	5	0	5.1		SKK	3	26	-1	5		WQM	3	2	0	3.4		SKH	3	9	0	3.9		TSI	3	13	-8	3.8
KRR	3	21	-6	3.8		KKN	3	14	-4	4.1		YKY	3	4	0	5.1		KKQ	3	16	-2	5		KSK	3	15	-6	3.4		PWD	3	5	-1	3.8		KSN	3	11	-2	3.8
TSH	3	10	0	3.7		KIN	3	13	-2	4.1		PYH	3	2	0	5		RSY	3	9	-1	4.8		HKY	3	4	-1	3.4		VQF	3	7	-2	3.7		KKK	3	25	-8	3.8
SRL	3	27	-6	3.7		HMR	3	7	-1	4.1		MEN	3	4	0	5		TRF	3	11	-2	4.7		DSD	3	13	-3	3.4		SCC	3	11	-5	3.7		GFY	3	9	0	3.8
KCP	3	7	-12	3.7		FFY	3	8	0	4.1		FHK	3	3	0	5		TQF	3	10	-1	4.7		DDW	3	3	0	3.4		QSR	3	12	0	3.7		EDY	3	9	-1	3.8
HRR	3	8	-2	3.7		CTQ	3	6	0	4.1		WWE	3	1	0	4.9		RRH	3	11	0	4.7		TMW	3	2	-1	3.3		EEL	3	31	-4	3.7		QNW	3	4	-1	3.7
FYS	3	11	-2	3.6		EQC	3	7	0	4		WTH	3	1	0	4.9		RKK	3	20	-1	4.7		TEL	3	15	-7	3.3		DEF	3	8	-1	3.7		KRK	3	21	-2	3.7
RNC	3	5	-1	3.5		YSC	3	7	0	3.9		SWW	3	1	0	4.9		KNN	3	12	0	4.7		RRK	3	13	0	3.3		SHL	3	19	-1	3.6		FWW	3	2	0	3.7
IYW	3	3	0	3.5		YRY	3	8	-1	3.9		PFW	3	2	-2	4.9		DEL	3	19	-10	4.7		KIK	3	10	-1	3.3		HWP	3	3	-1	3.6		WGI	3	4	0	3.6
DDY	3	9	-4	3.5		TWT	3	8	-1	3.9		IIM	3	4	0	4.9		KWK	3	6	0	4.6		FYN	3	5	-2	3.3		GSC	3	11	-2	3.6		TSV	3	17	-1	3.6
QFI	3	6	-5	3.4		TSN	3	18	-3	3.9		AMC	3	1	0	4.9		KSE	3	18	-3	4.5		SKL	3	17	-14	3.2		TKL	3	14	-4	3.5		SIM	3	7	-1	3.6
KQD	3	10	-2	3.4		RWY	3	5	0	3.9		KKH	3	5	0	4.8		IIN	3	13	-1	4.5		MYC	3	2	0	3.2		TAL	3	22	-1	3.5		RKK	3	19	-6	3.6
IFF	3	10	-1	3.4		NYI	3	7	0	3.9		TNW	3	2	0	4.7		FMF	3	7	0	4.5		HMW	3	1	0	3.2		KTT	3	12	-1	3.5		GRY	3	8	-8	3.6
FRM	3	5	-1	3.4		CFW	3	3	0	3.9		RKH	3	3	0	4.7		FKF	3	11	0	4.5		DED	3	15	-10	3.2		SRK	3	18	-5	3.4		WSH	3	4	0	3.4
WKW	3	3	0	3.3		VKC	3	8	0	3.8		VYI	3	4	0	4.6		SKY	3	11	-2	4.4		YFD	3	5	0	3.1		SNC	3	8	0	3.4		RKH	3	8	0	3.4
PHP	3	7	0	3.3		VGH	3	13	0	3.8		PFR	3	3	0	4.6		RNN	3	12	-2	4.4		NMC	3	2	0	3.1		RHK	3	7	-2	3.4		QCI	3	5	-1	3.4
NFC	3	5	-1	3.3		NVH	3	7	0	3.8		GRN	3	4	0	4.6		QKF	3	10	0	4.4		MMH	3	2	-1	3.1		FMV	3	6	0	3.4		TRL	3	18	-10	3.3
MIW	3	3	0	3.3		LKL	3	31	-4	3.8		LHK	3	4	0	4.4		KKL	3	25	-2	4.4		GWD	3	3	0	3.1		SYF	3	9	-9	3.3		TDV	3	10	-5	3.3
YYY	3	5	-1	3.2		IRC	3	8	0	3.8		HIG	3	3	0	4.3		KFC	3	7	-1	4.4		WRP	4	9	-10	8		SKI	3	11	-1	3.3		SRK	3	18	-2	3.3
WNY	3	3	-3	3.2		ICH	3	5	-1	3.8		FEC	3	2	0	4.3		RRF	3	12	-3	4.3		CTI	4	8	-5	6		SFY	3	10	-2	3.3		NHD	3	4	0	3.3
TKD	3	12	-2	3.2		QNV	3	10	-2	3.7		EII	3	7	0	4.3		FNY	3	7	0	4.3		WHH	4	3	0	5.3		IEY	3	5	0	3.3		KSM	3	7	-2	3.3
PRN	3	9	-1	3.2		QLI	3	15	0	3.7		QEH	3	2	0	4.2		TRL	3	14	-4	4.2		HDE	4	8	-6	5		HHF	3	5	0	3.3		SVM	3	8	-2	3.2
NCM	3	3	0	3.2		MMN	3	4	0	3.7		HED	3	3	0	4.2		TDF	3	11	0	4.2		CAI	4	8	-2	4.9		FYA	3	6	-1	3.3		SHV	3	9	-2	3.2
HSS	3	14	-1	3.2		MHN	3	4	0	3.7		FYR	3	3	0	4.2		SNH	3	7	0	4.1		THW	4	3	-1	4.6		AAS	3	25	-5	3.3		SCL	3	14	-1	3.2
FFC	3	4	-3	3.2		GMN	3	8	0	3.7		ENQ	3	4	0	4.1		PQW	3	3	0	4.1		WQH	4	4	0	4.4		YCQ	3	4	0	3.2		KTD	3	10	0	3.2
WHP	3	2	0	3.1		CHG	3	9	0	3.7		WGV	3	2	0	4		NFY	3	9	0	4.1		WNM	4	2	-7	4.4		WRK	3	5	-1	3.2		FRN	3	7	-9	3.2
WFF	3	4	-2	3.1		YKL	3	13	-3	3.6		MQD	3	2	0	4		IRF	3	10	0	4.1		MWW	4	1	0	4.3		TQH	3	6	0	3.2		WPI	3	3	0	3.1
PSY	3	10	-1	3.1		RMH	3	6	0	3.6		MFA	3	2	0	4		HCY	3	3	0	4.1		TNR	4	9	-2	4		QES	3	13	-3	3.2		WIQ	3	4	-3	3.1
LHY	3	6	-4	3.1		QQK	3	10	0	3.6		HII	3	3	0	4		RYC	3	5	0	4		KRR	4	15	0	3.9		ESH	3	10	0	3.2		MYT	3	4	-2	3.1
FTS	3	14	-2	3.1		NCY	3	4	-1	3.6		CQC	3	1	0	4		MEF	3	6	0	4		CSI	4	7	-3	3.9		YMW	3	2	0	3.1		TNV	3	8	-1	3
TRT	3	12	-1	3		LKR	3	25	-10	3.6		WRV	3	2	0	3.9		KML	3	11	0	4		EWQ	4	3	-4	3.6		WTV	3	5	0	3.1		TKK	3	13	-10	3
RKR	3	18	-1	3		HRF	3	10	0	3.6		RHA	3	2	0	3.9		KMF	3	7	-1	4		SRW	4	4	0	3.5		WMQ	3	2	0	3.1		KHH	3	4	0	3
RCC	3	4	0	3		FFS	3	16	-2	3.6		MGW	3	1	0	3.9		TNN	3	10	-1	3.9		NYY	4	6	-1	3.5		SWW	3	3	0	3.1		CTI	4	10	-1	7.7
QTL	3	12	0	3		YQK	3	6	0	3.5		LLM	3	5	0	3.9		SHF	3	8	0	3.9		MYN	4	4	-3	3.5		RMV	3	6	0	3.1		HDE	4	11	-5	6.6
PGH	3	6	0	3		TKN	3	10	0	3.5		KYI	3	5	-1	3.9		QVW	3	3	0	3.9		KCS	4	6	-4	3.3		PHW	3	3	-1	3.1		YQT	4	7	-1	5.1
MSL	3	12	-2	3		SMN	3	8	0	3.5		HYR	3	2	0	3.9		PYH	3	4	0	3.9		CII	4	5	-2	3.3		CHY	3	3	0	3.1		WRP	4	8	-2	5
IWN	3	4	-2	3		SLY	3	16	-2	3.5		HGW	3	1	0	3.9		KKI	3	17	-2	3.9		KKY	4	9	-8	3.2		MRR	3	7	-1	3		ETS	4	21	-7	4.6
DSD	3	17	-4	3		SDQ	3	13	-1	3.5		GKK	3	8	0	3.9		HML	3	5	-4	3.9		ETK	4	9	-4	3.2		KHY	3	4	0	3		CTK	4	7	-2	4.6
CKF	3	5	-1	3		KNK	3	14	0	3.5		RHK	3	3	0	3.8		WSY	3	4	0	3.8		MKS	4	6	0	3.1		AKN	3	8	0	3		CVI	4	8	-6	4.5
CWH	4	2	0	8.9		IPK	3	13	0	3.5		KKD	3	8	0	3.8		VIN	3	11	-1	3.8		MAN	4	6	-4	3.1		HDE	4	10	-5	6.5		CCI	4	6	-1	4.5
CTI	4	10	-4	8.2		HSH	3	8	-1	3.5		IWR	3	2	0	3.8		SRR	3	16	-3	3.8		KSN	4	10	-14	3.1		PWR	4	8	-1	5.8		RWT	4	6	-1	4.4
CSI	4	16	-8	8.1		YQS	3	8	0	3.4		DDY	3	4	0	3.8		QIF	3	10	0	3.8		HNK	4	5	-4	3.1		WRP	4	7	-1	5.4		SCC	4	13	0	4.3
CRI	4	9	0	6.8		WNM	3	3	-1	3.4		VAW	3	2	0	3.7		LGP	3	10	0	3.8		FFC	4	3	-2	3.1		CVI	4	9	-4	5.1		HQM	4	4	0	4.1
RRR	4	28	-3	5.7		WMQ	3	3	0	3.4		SMN	3	3	0	3.7		KIN	3	13	-2	3.8		WTK	4	3	0	3		FSK	4	13	-2	4.5		ETV	4	16	-5	4.1
HDE	4	11	-8	5.6		WKP	3	6	-1	3.4		RRK	3	7	-1	3.7		FFN	3	10	-1	3.8		HWG	4	2	-2	3		YCM	4	3	-1	4.3		ETN	4	9	-1	3.8
WWF	4	3	-2	5.4		SYY	3	10	0	3.4		KNN	3	6	0	3.7		SWR	3	5	-1	3.7		CVI	4	5	-2	3		ICY	4	5	-1	4		CSI	4	8	-4	3.8
WWW	4	2	-1	4.7		QHH	3	6	0	3.4		GWF	3	2	0	3.7		SSN	3	18	0	3.7								FRW	4	4	-2	4		MDT	4	7	-1	3.7
QIH	4	7	-1	4.6		MNF	3	5	-2	3.4		GCC	3	2	-1	3.7		PQN	3	8	0	3.7								WRD	4	5	0	3.9		KKA	4	19	-4	3.7
FPW	4	5	-4	4.4		KGN	3	13	-1	3.4		FFC	3	2	0	3.7		HKY	3	4	-2	3.7								TNH	4	7	0	3.9		WKS	4	7	-2	3.6
YMY	4	4	0	4.1		IQV	3	13	-2	3.4		CKP	3	2	0	3.7		VKN	3	12	0	3.6								PCW	4	3	-1	3.9		HIQ	4	6	-2	3.6
PHH	4	5	-2	4		ICK	3	7	-1	3.4		AFM	3	2	0	3.7		SIF	3	15	-1	3.6								ETW	4	5	0	3.9		CWH	4	2	0	3.6
RSR	4	23	-4	3.9		HWS	3	5	0	3.4		WGY	3	1	0	3.6		RPW	3	3	0	3.6								NTC	4	6	-3	3.8		NCI	4	5	-1	3.5
PPS	4	25	-3	3.9		DKI	3	13	-5	3.4		RHM	3	1	0	3.6		RKL	3	19	-6	3.6								KTD	4	10	-1	3.8		MFK	4	4	0	3.5
ISR	4	19	-7	3.9		VTS	3	23	-4	3.3		PQL	3	4	0	3.6		MEH	3	4	0	3.6								CTI	4	7	-1	3.6		CVL	4	12	-3	3.5
CTW	4	2	0	3.9		NTY	3	6	0	3.3		MMQ	3	1	0	3.6		IDN	3	9	-1	3.6								GHW	4	4	0	3.5		CWQ	4	3	-3	3.4
SMF	4	8	-3	3.8		CIL	3	10	0	3.3		MHY	3	1	0	3.6		HEW	3	2	0	3.6								YFS	4	9	0	3.4		WWP	4	3	0	3.3
PSK	4	19	-3	3.8		VWK	3	7	0	3.2		KKK	3	12	0	3.6		VPN	3	8	-1	3.5								WRR	4	6	-2	3.4		SWD	4	6	0	3.3
CCI	4	4	-1	3.8		TVR	3	22	-47	3.2		ITQ	3	4	0	3.6		PPQ	3	10	-2	3.5								RKT	4	14	-6	3.4		NGM	4	5	-2	3.3
QNQ	4	9	-1	3.7		RHH	3	11	0	3.2		GTC	3	2	0	3.6		NPH	3	4	-1	3.5								MKN	4	6	-5	3.4		CLI	4	9	-1	3.3
KKQ	4	14	-1	3.7		LKH	3	12	-3	3.2		FSR	3	4	0	3.6		NNQ	3	9	-2	3.5								WMH	4	2	0	3.3		TWT	4	5	-1	3.2
HET	4	7	-3	3.7		LIN	3	13	-2	3.2		EKK	3	9	0	3.6		SYF	3	8	0	3.4								RWT	4	5	0	3.3		RWI	4	4	0	3.2
THS	4	8	-2	3.6		IRS	3	17	-2	3.2		CYS	3	2	0	3.6		RMC	3	3	-2	3.4								NTF	4	8	-5	3.3		RKI	4	11	0	3.2
HCR	4	4	0	3.6		EWW	3	4	0	3.2		CIM	3	1	0	3.6		RFF	3	10	0	3.4								FWV	4	4	0	3.3		QYN	4	4	0	3.2
SRR	4	21	-2	3.4		EIN	3	11	0	3.2		CCF	3	1	0	3.6		QKI	3	11	-2	3.4								QYN	4	4	0	3.2		LNW	4	4	0	3.2
SNT	4	13	-4	3.4		CCQ	3	4	-2	3.2		YPL	3	4	0	3.5		PKW	3	3	0	3.4								ICS	4	8	-2	3.2		ESW	4	6	-3	3.2
QKC	4	4	0	3.3		RKN	3	12	-1	3.1		WTL	3	2	0	3.5		IGK	3	11	0	3.4								ESE	4	18	-4	3.2		NHA	4	5	-3	3.1
IIW	4	4	0	3.3		QYL	3	9	-2	3.1		VHT	3	2	0	3.5		ICK	3	6	0	3.4								WWK	4	2	0	3.1		ESE	4	19	-7	3.1
QPH	4	5	-1	3.2		PKF	3	9	0	3.1		TVM	3	2	0	3.5		HKQ	3	4	-1	3.4								WLC	4	4	0	3.1		FWW	4	2	0	3
PKC	4	6	-3	3.2		LKV	3	24	-3	3.1		QMT	3	2	0	3.5		HCF	3	3	0	3.4								WCA	4	2	0	3.1		CYP	4	3	0	3
LHN	4	8	-1	3.2		FED	3	13	0	3.1		LSK	3	11	0	3.5		GNN	3	8	0	3.4								SSM	4	11	0	3.1
DSD	4	19	-2	3.2		DFM	3	6	-1	3.1		KGL	3	6	0	3.5		FEF	3	10	-1	3.4								NMM	4	3	-1	3.1
DIW	4	4	-2	3.2		CYC	3	3	0	3.1		IWL	3	2	0	3.5		ETF	3	9	-2	3.4								KPK	4	14	-5	3.1
YNY	4	5	0	3.1		YHY	3	4	0	3		ETH	3	2	0	3.5		CDF	3	5	-1	3.4								IQW	4	3	0	3.1
WFS	4	6	0	3.1		TWN	3	4	-1	3		ERF	3	3	0	3.5		CCK	3	4	0	3.4								HST	4	9	-2	3.1
VTW	4	5	-3	3.1		RKK	3	20	-6	3		EGF	3	4	0	3.5		WWS	3	2	0	3.3								HNE	4	5	0	3.1
SKC	4	8	-2	3.1		ISR	3	19	-1	3		WIH	3	1	-38	3.4		VSS	3	18	-2	3.3								FWW	4	2	0	3.1
MMC	4	2	0	3.1		ISF	3	13	-3	3		TWC	3	1	0	3.4		RRK	3	14	-10	3.3								DIW	4	4	-1	3.1
ALW	4	6	-11	3.1		IFL	3	15	0	3		RKD	3	5	0	3.4		RNI	3	9	-1	3.3								CTK	4	6	-2	3.1
YFY	4	5	0	3		FYS	3	8	-3	3		QCH	3	1	0	3.4		RHF	3	6	-2	3.3								ISQ	4	12	0	3
PWW	4	2	-1	3		CSI	4	20	-5	9.1		MRM	3	1	0	3.4		MWE	3	2	0	3.3								HMR	4	3	0	3
MPW	4	2	-2	3		CVI	4	13	0	8.1		MLF	3	3	0	3.4		LQN	3	11	0	3.3
CRC	4	4	0	3		CQL	4	14	0	7.9		MKN	3	3	0	3.4		KWN	3	3	-1	3.3
						KRK	4	30	0	7.2		LKK	3	10	0	3.4		IPQ	3	8	-3	3.3
						CCI	4	8	-3	6.7		IWY	3	1	0	3.4		IDF	3	10	-4	3.3
						TTV	4	28	-50	5.5		CQI	3	1	0	3.4		FSF	3	12	0	3.3
						MEK	4	16	0	5.5		CIC	3	1	0	3.4		DEE	3	18	-1	3.3
						YFF	4	10	-1	5.3		AHC	3	1	0	3.4		DED	3	12	-1	3.3
						WFQ	4	5	-1	5.2		TFY	3	3	-1	3.3		AAH	3	7	-1	3.3
						CAI	4	12	-6	5		QGL	3	4	-1	3.3		YHH	3	3	0	3.2
						LNY	4	12	0	4.7		KRD	3	5	0	3.3		TRR	3	10	-11	3.2
						HSK	4	10	-5	4.7		ITL	3	6	0	3.3		TMS	3	8	0	3.2
						CTI	4	8	-5	4.7		HRL	3	3	0	3.3		THN	3	4	-1	3.2
						CYS	4	7	-1	4.6		HDS	3	3	0	3.3		SKA	3	14	0	3.2
						CSV	4	15	-7	4.6		GFM	3	2	0	3.3		RRR	3	17	-12	3.2
						WGP	4	9	0	4.5		AKF	3	4	-1	3.3		LLH	3	10	-4	3.2
						FNH	4	7	0	4.5		YQW	3	1	0	3.2		KNH	3	6	0	3.2
						YHF	4	5	0	4.4		WSQ	3	1	0	3.2		KKH	3	8	-1	3.2
						PSH	4	15	-1	4.4		VHQ	3	2	-1	3.2		IKN	3	12	-3	3.2
						QVC	4	6	0	4.3		QDA	3	3	0	3.2		DFH	3	4	0	3.2
						HIY	4	6	0	4.3		MME	3	1	0	3.2		TVE	3	12	-2	3.1
						TNK	4	11	-1	4.2		LLK	3	11	0	3.2		RSL	3	14	-2	3.1
						MRC	4	6	0	4.2		IDM	3	2	0	3.2		RQQ	3	8	-1	3.1
						WWW	4	4	-1	4.1		HMP	3	1	0	3.2		RQF	3	7	-1	3.1
						SYY	4	11	0	4.1		HDC	3	1	0	3.2		RNY	3	7	0	3.1
						MLR	4	16	-3	4.1		GRL	3	5	0	3.2		PRY	3	5	-6	3.1
						LHW	4	7	0	4		FYN	3	3	-1	3.2		MDC	3	3	0	3.1
						IEE	4	20	-5	4		FYH	3	2	0	3.2		LKI	3	17	-1	3.1
						NIF	4	9	0	3.9		FWC	3	1	-7	3.2		IHN	3	6	-1	3.1
						KCF	4	6	-3	3.9		FTR	3	3	0	3.2		HQF	3	5	0	3.1
						IDK	4	14	-2	3.9		FGR	3	3	-3	3.2		GKN	3	9	0	3.1
						YKT	4	8	-2	3.8		DML	3	3	0	3.2		CSR	3	6	0	3.1
						PKC	4	7	-4	3.8		WKE	3	2	0	3.1		SMF	3	6	0	3
						SNC	4	9	-1	3.7		VKM	3	2	0	3.1		PSA	3	14	-3	3
						FFS	4	15	-1	3.7		THI	3	2	0	3.1		IEN	3	11	0	3
						SSK	4	31	-3	3.6		TCK	3	2	0	3.1		EHY	3	4	0	3
						QFV	4	10	0	3.6		PAF	3	3	0	3.1		CKL	3	6	0	3
						KYC	4	5	0	3.6		MPN	3	2	0	3.1		CVI	4	11	-1	6.9
						YWT	4	4	0	3.5		LDY	3	4	0	3.1		CSI	4	12	-3	6
						YWI	4	3	0	3.5		KRN	3	5	0	3.1		KKK	4	37	-7	5.9
						YRI	4	8	-2	3.5		ITM	3	2	0	3.1		PMW	4	3	-1	5.7
						WVP	4	7	0	3.4		GLM	3	3	0	3.1		PIN	4	12	-21	5.5
						WPR	4	8	0	3.4		FGI	3	4	0	3.1		FGR	4	13	0	5.4
						RNW	4	5	0	3.4		EKC	3	2	0	3.1		FNC	4	6	0	5.3
						KAN	4	13	-3	3.4		DSK	3	7	0	3.1		CQY	4	5	0	5.3
						INF	4	8	-4	3.4		YIY	3	3	0	3		GTR	4	12	-11	5.1
						FYW	4	4	0	3.4		SAN	3	5	0	3		SDS	4	20	-2	4.9
						FIY	4	7	0	3.4		HLH	3	2	0	3		YLG	4	13	-4	4.8
						CID	4	7	-1	3.4		FFH	3	2	0	3		KKN	4	21	-1	4.7
						VMQ	4	8	0	3.3		AIQ	3	3	0	3		CSM	4	5	0	4.7
						TPC	4	8	-2	3.3		HDE	4	10	0	12.8		INF	4	10	0	4.6
						QIR	4	11	0	3.3		WWC	4	1	0	9.9		APG	4	16	-20	4.4
						KIC	4	7	-1	3.3		CVI	4	6	0	8.2		SSK	4	22	-2	4.3
						IYQ	4	6	0	3.3		MPW	4	1	0	7		HLF	4	8	-1	4.3
						DYS	4	11	-1	3.3		CKC	4	2	0	7		HDE	4	8	-1	4.3
						CKF	4	6	-1	3.3		HRW	4	2	0	6		FKK	4	15	0	4.3
						VAW	4	11	0	3.2		TYK	4	6	0	5.9		EDS	4	15	0	4.3
						NMF	4	4	-1	3.2		CII	4	4	-1	5.8		CTI	4	7	-1	4.3
						NFF	4	7	-3	3.2		WRC	4	1	0	5.7		KSK	4	21	-3	4.2
						WVR	4	7	-4	3.1		MWY	4	1	0	5.7		KSH	4	8	-1	4.2
						QID	4	9	-1	3.1		HKK	4	5	0	5.7		RKM	4	8	0	4
						PKK	4	16	-7	3.1		FCW	4	1	0	5.7		PSN	4	11	0	4
						PFC	4	6	-1	3.1		MQK	4	3	0	5.6		PRN	4	9	-3	4
						KII	4	12	0	3.1		HLV	4	5	0	5.6		DSW	4	4	-1	3.9
						DQE	4	11	-1	3.1		WGK	4	3	0	5.1		DDE	4	16	-1	3.8
						YFL	4	10	-2	3		HNR	4	2	0	5		CCR	4	4	0	3.8
						VNQ	4	8	0	3		YLN	4	6	0	4.9		VFD	4	10	0	3.7
						TSR	4	23	-2	3		WRE	4	2	0	4.9		LPH	4	7	-1	3.7
						NYT	4	7	-3	3		WNM	4	1	0	4.9		KMW	4	3	0	3.7
						NIY	4	7	-1	3		MWS	4	1	0	4.9		HTD	4	5	0	3.7
						FQR	4	10	-7	3		KPR	4	6	-1	4.9		CDN	4	4	-1	3.7
						CWS	4	4	0	3		PTC	4	2	0	4.8		VMW	4	2	0	3.6
												CKQ	4	2	0	4.8		SMY	4	5	0	3.6
												RFY	4	3	0	4.7		SFR	4	10	-1	3.6
												MYA	4	2	0	4.7		NSK	4	14	-3	3.6
												KKN	4	9	0	4.6		LRN	4	14	-1	3.6
												WEG	4	2	0	4.5		LQK	4	15	-1	3.6
												HRM	4	2	0	4.5		KKW	4	6	0	3.6
												ALQ	4	6	-1	4.5		WWR	4	2	0	3.5
												YWR	4	2	0	4.4		SRK	4	15	0	3.5
												RWA	4	2	0	4.4		NTW	4	3	0	3.5
												CCI	4	2	0	4.4		KKS	4	21	-1	3.5
												YKY	4	4	-1	4.3		KKD	4	15	-2	3.5
												GKR	4	6	0	4.3		CKM	4	3	-2	3.5
												CMY	4	1	0	4.3		CCK	4	4	0	3.5
												WIY	4	2	0	4.2		RWW	4	2	0	3.4
												RKG	4	5	0	4.2		NFN	4	9	0	3.4
												PNA	4	4	0	4.2		GSR	4	12	-3	3.4
												RKR	4	7	-1	4.1		ETS	4	14	-1	3.4
												RHK	4	3	0	4.1		DHY	4	4	-1	3.4
												MNR	4	3	0	4.1		CQV	4	5	-1	3.4
												KQE	4	6	0	4.1		TKK	4	15	0	3.3
												KKK	4	13	-2	4.1		RTR	4	9	-1	3.3
												GLF	4	6	0	4.1		RAW	4	3	0	3.3
												FQN	4	4	0	4.1		HNH	4	3	-1	3.3
												PWT	4	2	0	4		EDM	4	6	-1	3.3
												HYR	4	2	0	4		DME	4	6	0	3.3
												NWY	4	1	0	3.9		VWN	4	4	0	3.2
												HWF	4	1	0	3.9		VMN	4	6	-1	3.2
												DFW	4	2	0	3.9		SIK	4	13	0	3.2
												CWK	4	1	0	3.9		SAW	4	4	0	3.2
												CHH	4	1	0	3.9		ISK	4	14	-2	3.2
												ACH	4	1	0	3.9		GKK	4	15	-2	3.2
												VTK	4	6	0	3.8		ARY	4	6	-2	3.2
												PNY	4	3	0	3.8		NKK	4	13	-1	3.1
												HFA	4	2	0	3.8		GNR	4	8	0	3.1
												CDF	4	2	0	3.8		TYD	4	6	0	3
												REI	4	5	-1	3.7		THM	4	3	-1	3
												LID	4	7	-3	3.7		RRR	4	16	-10	3
												WKF	4	2	0	3.6		NLK	4	14	0	3
												THI	4	3	0	3.6		NCH	4	3	0	3
												MFD	4	2	0	3.6		KYC	4	4	0	3
												IPF	4	5	0	3.6		HPC	4	2	-1	3
												RGR	4	4	0	3.5		GYR	4	6	0	3
												PKR	4	5	0	3.5		CKL	4	6	-1	3
												MQQ	4	2	0	3.5		AME	4	6	0	3
												EIF	4	5	0	3.5
												WWG	4	1	0	3.4
												SWG	4	2	0	3.4
												PHM	4	1	0	3.4
												MMR	4	1	0	3.4
												KMM	4	2	0	3.4
												KKR	4	8	0	3.4
												HFW	4	1	-2	3.4
												HDC	4	1	0	3.4
												PVQ	4	3	0	3.3
												PIT	4	4	0	3.3
												PDM	4	2	0	3.3
												KQP	4	3	0	3.3
												EYH	4	2	0	3.3
												EVF	4	4	0	3.3
												DTH	4	2	0	3.3
												YYQ	4	2	0	3.2
												YFF	4	3	0	3.2
												RFW	4	1	0	3.2
												QYS	4	3	0	3.2
												QRH	4	2	0	3.2
												NPF	4	3	0	3.2
												NDM	4	2	0	3.2
												LRP	4	4	0	3.2
												KMF	4	2	0	3.2
												KKE	4	9	0	3.2
												IHF	4	2	0	3.2
												HCQ	4	1	0	3.2
												FNR	4	3	0	3.2
												EWK	4	2	0	3.2
												DYY	4	2	0	3.2
												DLQ	4	5	0	3.2
												CDD	4	2	0	3.2
												YTV	4	3	0	3.1
												VNR	4	3	0	3.1
												PLQ	4	4	0	3.1
												PKH	4	2	0	3.1
												MRR	4	2	0	3.1
												LWT	4	2	0	3.1
												GGR	4	4	0	3.1
												SCS	4	4	0	3
												LFH	4	3	-1	3
												EMD	4	3	0	3
												EAS	4	5	0	3
